# Supplementary material for: Identification and validation of metabolism-related hub genes in idiopathic pulmonary fibrosis
Source: Front Genet. 2023 Feb 27;14:1058582. doi: 10.3389/fgene.2023.1058582 (PMC10010493; doi:10.3389/fgene.2023.1058582)
Supplement: Supplementary file 1 [file DataSheet3.ZIP]

Archive with 2 entries (2 files):
- LASSO.gene.txt
- SVM-RFE.gene.txt
