# Supplementary material for: Identification and validation of metabolism-related hub genes in idiopathic pulmonary fibrosis
Source: Front Genet. 2023 Feb 27;14:1058582. doi: 10.3389/fgene.2023.1058582 (PMC10010493; doi:10.3389/fgene.2023.1058582)
Supplement: Supplementary file 1 [file DataSheet3.ZIP › LASSO.gene.txt]

ENPP3
RRM2B
CD38
OXCT1
GSTA1
DGKA
GCLC
DGKI
TDO2
PDE7B
ENTPD1
GAL3ST1
PLCB2
ACSS2
UPB1
CHPT1
AFMID
MGST3
LDHD
AK1
PNMT
GPX3
POLR3H
