# Supplementary material for: Identification and validation of metabolism-related hub genes in idiopathic pulmonary fibrosis
Source: Front Genet. 2023 Feb 27;14:1058582. doi: 10.3389/fgene.2023.1058582 (PMC10010493; doi:10.3389/fgene.2023.1058582)
Supplement: Supplementary file 3 [file DataSheet4.ZIP]

Archive with 7 entries (7 files):
- 1.DEmiRNA(GSE32538).csv
- 2.DEmiRNA up (ID converted by miEAA 2.0 database).txt
- 3.DEmiRNA down (ID converted by miEAA 2.0 database).txt
- 4.miRWalk_miRNA_Targets.csv
- 5.Predicted miRNAs that interact with downregulated key DEMRGs.txt
- 6.Predicted miRNAs that interact with upregulated key DEMRGs.txt
- 7.miRNA-mRNA network.cys
