# Supplementary material for: Identification and validation of metabolism-related hub genes in idiopathic pulmonary fibrosis
Source: Front Genet. 2023 Feb 27;14:1058582. doi: 10.3389/fgene.2023.1058582 (PMC10010493; doi:10.3389/fgene.2023.1058582)
Supplement: Supplementary file 3 [file DataSheet4.ZIP › 1.DEmiRNA(GSE32538).csv]

	logFC	AveExpr	t	P.Value	adj.P.Val	B
hsa-miR-532-5p	-1.51436772693517	3.12636817015943	-9.36789556309471	7.73761583621872e-17	4.53457223485632e-14	27.7290340634499
hsa-miR-500	-0.825317713865023	0.880077608809665	-9.32445568910008	1.00712320596476e-16	4.53457223485632e-14	27.4718853984959
hsa-miR-345	-1.20839309858104	1.61343748263083	-9.02143074760563	6.27416787554044e-16	2.25995526876967e-13	25.6875101740839
hsa-miR-362-5p	-1.05349050994249	1.35874494529549	-8.86349858045455	1.61656334936471e-15	4.85238432034306e-13	24.7645465965327
hsa-miR-184	-0.744511417084361	0.682822098519601	-8.65512954629347	5.59018126775814e-15	1.43827378046177e-12	23.5548980496733
hsa-miR-375	-1.23526289657744	1.36880491617174	-8.50582900282	1.35182054435259e-14	3.04328600047377e-12	22.6941991185381
hsa-miR-652	-1.58041551220972	4.0512467955498	-8.31264356362315	4.20438610420769e-14	8.41344374853116e-12	21.58852346764
hsa-miR-30c-2-star	-0.747451601988002	0.855429559518409	-8.21192889494307	7.56818387337346e-14	1.36302991559456e-11	21.015875962975
hsa-miR-193a-5p	-1.26831113438818	2.1453624072747	-8.0106052586654	2.43102000465098e-13	3.98024275306947e-11	19.8794124693657
hsa-miR-30a	-1.17768331634011	5.85265425940993	-7.79676225692273	8.29226479409363e-13	1.24453074118022e-10	18.6850136299614
hsa-miR-30d	-1.14655238276488	5.6934875181213	-7.70302664498806	1.41382989081341e-12	1.95869817950381e-10	18.16583370261
hsa-miR-223	-1.30325700440137	1.88257043354779	-7.58309753836919	2.78706545726995e-12	3.43461137051312e-10	17.5056380043703
hsa-miR-181c	-0.60885678870017	0.763862270889629	-7.57160269292536	2.97367795637756e-12	3.43461137051312e-10	17.4426054504256
hsa-miR-500-star	-1.2311405963897	2.8560203934788	-7.56703074208327	3.05129272227706e-12	3.43461137051312e-10	17.4175470222175
hsa-miR-143	0.550681583405901	8.07425529257068	7.53831240093306	3.58678613936303e-12	3.79988343352519e-10	17.2603025993651
hsa-miR-34c-3p	2.50374833345549	3.46887553798899	7.44910134892233	5.9169183369847e-12	5.49091277107302e-10	16.773597563949
hsa-miR-31	2.52297138577969	3.01659371363236	7.3269932405242	1.1688891480965e-11	1.00246159796276e-09	16.1118420857602
hsa-miR-181a	-0.706600616811807	6.91388205908942	-7.29982790732291	1.35909866982698e-11	1.11260759289018e-09	15.9653335019467
hsa-miR-125b	0.598693181180454	7.62529187952005	7.05234238001515	5.30306762307578e-11	3.56773875188546e-09	14.6429885444393
hsa-miR-205	1.88004758874807	1.96551703249548	7.05077408728546	5.3486366630154e-11	3.56773875188546e-09	14.6346820996598
hsa-miR-181b	-0.875469761901307	5.37326842332347	-7.0161202031512	6.46026680997837e-11	4.15533590170395e-09	14.4513794903716
hsa-miR-18a	-1.08178567964925	2.0182114694691	-6.97647932223808	8.01343100860782e-11	4.97661698155265e-09	14.2422681462083
hsa-miR-502-3p	-1.08953507963232	3.12208667409599	-6.96420096915124	8.56540089281555e-11	5.14209566932027e-09	14.177622454377
hsa-miR-23a-star	-0.637827863606435	0.760816366523833	-6.91386774626091	1.12480274322761e-10	6.53474109855782e-09	13.9132380283562
hsa-miR-15a	-0.993520514515543	1.68065270257277	-6.76940279838511	2.44521189581244e-10	1.33449291647219e-08	13.1600564868893
hsa-miR-130a	-1.32216112175375	2.6997068750904	-6.65198725986662	4.56811594409715e-10	2.41975788685852e-08	12.5542432586175
hsa-miR-501-3p	-0.70463518590303	1.39834506598897	-6.64347306577674	4.77884891780041e-10	2.45905911455958e-08	12.5105401890238
hsa-miR-34c-5p	2.52581370776683	3.34112832984554	6.61944229011287	5.4266720302237e-10	2.71484342400913e-08	12.3873583781887
hsa-miR-130b	-0.782115135359217	1.58900505257643	-6.4832490941629	1.11030061115512e-09	5.35849039939837e-08	11.6939688044607
hsa-miR-203	-1.00897955294551	1.7249212964601	-6.47978120702766	1.13060874612514e-09	5.35849039939837e-08	11.6764196314226
hsa-miR-1301	-0.620249268593916	1.12134191992977	-6.43888058973595	1.39952977952496e-09	6.46295675108832e-08	11.469848388351
hsa-miR-17-star	-0.572307078454282	0.866140195345168	-6.41949319014644	1.54809766739038e-09	6.97030974742518e-08	11.3721936286382
hsa-miR-423-5p	-1.22994606996855	3.86047411912393	-6.34874160622977	2.23403830909023e-09	9.8134219382232e-08	11.0172645935876
hsa-miR-30a-star	-0.914900531392236	1.38193524757964	-6.29323480788973	2.97429130858529e-09	1.27540443970526e-07	10.7404224170183
hsa-miR-100	0.816445769327529	6.25966940992768	6.2840670364918	3.11784445682284e-09	1.3058692713344e-07	10.6948355929018
hsa-miR-378	-1.15613067914853	3.99681733596318	-6.23847666852757	3.93920464974768e-09	1.61238808504445e-07	10.4687223323735
hsa-miR-1307	-0.5542341533291	1.00617841651997	-6.22959451213475	4.12236065370085e-09	1.62608137168392e-07	10.4247837587471
hsa-miR-210	-1.27851522073416	3.03240767219346	-6.22813560285984	4.15323393100835e-09	1.62608137168392e-07	10.4175703442226
hsa-miR-342-5p	-0.63788532687494	1.09697531103369	-6.20452696542706	4.68559772768579e-09	1.79548117182172e-07	10.3009805180835
hsa-miR-423-3p	-0.821626265203193	3.9462361941568	-6.19305136755355	4.96803649520236e-09	1.86404869330405e-07	10.2444048028605
hsa-miR-214	0.64993199245283	7.66300240384615	6.12806726870464	6.9124486312063e-09	2.54067754791889e-07	9.92521948983444
hsa-miR-30b-star	-0.405827905770012	0.532308530328197	-6.03527421134519	1.10400824300366e-08	3.97663769129919e-07	9.4730032258862
hsa-miR-19b	-0.975866892682632	4.3000842934336	-6.00250920758099	1.30120535298739e-08	4.59504086417703e-07	9.31434189338826
hsa-miR-222	-0.369080566763427	6.69346680719921	-5.99375873457708	1.35946945668618e-08	4.70847017594579e-07	9.27205915514593
hsa-miR-23b	0.395584348137396	9.20105851988823	5.97203773030342	1.51538041482281e-08	5.09743148481407e-07	9.1672679572511
hsa-miR-720	-0.60046699832269	0.779321497998685	-5.97032685380807	1.52838034525241e-08	5.09743148481407e-07	9.15902404256884
hsa-miR-126	-0.760854452830189	7.24455179487179	-5.79634389877314	3.61597050468538e-08	1.1840659779888e-06	8.32847417530211
hsa-miR-26a	-0.365907827189164	9.31945351742275	-5.79122288934706	3.70794970497981e-08	1.19250311047654e-06	8.30426480508915
hsa-miR-27a-star	-0.526970518450363	0.62343828378501	-5.75691287540218	4.38605175347002e-08	1.3619446910344e-06	8.14242072614576
hsa-miR-15b	-1.22579028058176	3.36843118883547	-5.74832267888959	4.57398915761728e-08	1.39622957167266e-06	8.10199691840381
hsa-miR-20a	-0.87429445315675	5.65018977798323	-5.68718447382619	6.15896224615849e-08	1.82716874692258e-06	7.81542398988072
hsa-miR-146b-5p	-1.24081923523313	2.8964216800339	-5.68619362796252	6.18863373471833e-08	1.82716874692258e-06	7.81079602694334
hsa-miR-151-3p	-0.883412311171988	2.26797524458826	-5.66284503692068	6.92971493396707e-08	2.01297041872172e-06	7.70189388713979
hsa-miR-141	-0.748894272000484	1.31481819530736	-5.64326005151676	7.61769421422331e-08	2.13464086039336e-06	7.61077236829621
hsa-miR-660	-0.388075967251996	0.682005761546721	-5.64108883658967	7.69795745041577e-08	2.13464086039336e-06	7.60068329149939
hsa-miR-25	-0.863128418459121	1.76492237232906	-5.64092236944927	7.70414524850463e-08	2.13464086039336e-06	7.59990986686975
hsa-miR-29a	-0.945575950580552	4.95636948101578	-5.62076511175691	8.49048774343851e-08	2.28229379491534e-06	7.50636808086546
hsa-miR-409-3p	0.712249421486231	1.60652944972321	5.51930582506397	1.38030387721749e-07	3.60279316357782e-06	7.03890994125507
hsa-miR-106b-star	-0.568109147321844	0.860674022537722	-5.49288821007399	1.56507714526954e-07	4.02671991232921e-06	6.91812824371399
hsa-miR-99a	0.650416924092889	5.54982862919132	5.41220560218692	2.29172211527231e-07	5.81322750648652e-06	6.55166891180925
hsa-miR-125a-3p	-0.529138198587325	1.0898181611522	-5.2089031616432	5.89682598016889e-07	1.47502549865058e-05	5.64480783656503
hsa-miR-574-5p	-0.623797594407958	1.12538900168434	-5.19995758767659	6.14395777375077e-07	1.51579013020892e-05	5.60545940950409
hsa-miR-29c	-0.671893306482892	1.09925547974675	-5.1342623563348	8.29435637366077e-07	1.99175144386174e-05	5.31794827634972
hsa-miR-138	-1.1915801642598	3.02246548069527	-5.11844002215112	8.91276933507052e-07	2.11209178585026e-05	5.24908885822231
hsa-miR-21	1.18289958918348	4.326199534958	5.07299683306213	1.09486144324236e-06	2.56083825880454e-05	5.05215853322843
hsa-miR-30e	-0.62661515630987	1.5355974100715	-4.84054872253304	3.07709427103608e-06	7.0149959267544e-05	4.06469726356239
hsa-miR-625-star	0.773630611140542	1.71433745391601	4.76029276078733	4.36335499135982e-06	9.8230029242988e-05	3.73165508277699
hsa-miR-132-star	1.12005645534108	4.87707035478304	4.72494410998017	5.08258759451818e-06	0.000111630978752771	3.58627983259118
hsa-miR-92a	-0.753681971625546	6.8351885949211	-4.67182469229404	6.38310490762148e-06	0.00013685680879317	3.36934542156237
hsa-miR-886-3p	-0.651421842738873	1.19910886993384	-4.66701099744808	6.51569888723499e-06	0.000138056161128356	3.34977777760027
hsa-miR-1247	0.72395572247702	1.54467175065746	4.59280189022498	8.92928969580151e-06	0.000184846560254466	3.05004684245637
hsa-miR-221	-0.466995688231738	6.06307159389382	-4.54151189530497	1.10796372050244e-05	0.000226754847798283	2.84501952629986
hsa-miR-18b	-0.235370805557366	0.449966728919995	-4.53491129380982	1.13902291620564e-05	0.000230492165402961	2.81876180066684
hsa-miR-1249	0.760252057417756	1.72454984311719	4.50492270018652	1.29101677279562e-05	0.000256286076866057	2.6998330418432
hsa-miR-194	-0.381990939955128	0.829385642133054	-4.47849026982819	1.44103142096085e-05	0.000282097564038097	2.59550968049843
hsa-let-7b	-0.249537624020322	10.8751959529093	-4.45287731569379	1.60231949173629e-05	0.000310298645657749	2.49487176068326
hsa-miR-181d	-0.303642792156676	0.563103518661489	-4.43446284555452	1.72886816628002e-05	0.000331243783773438	2.4227934568766
hsa-miR-1234	0.676886784367441	2.25198893168557	4.42197366192367	1.82011097155431e-05	0.000345054722080981	2.37403959259258
hsa-miR-320d	-0.777052688364781	3.84074456303419	-4.37134428866495	2.23972466644254e-05	0.00042018167961073	2.17749261942816
hsa-miR-487b	0.936621894189647	3.65358292348784	4.34034145794059	2.54101403332135e-05	0.000468214353877966	2.05800848939073
hsa-miR-181a-star	0.974462896625545	4.28012270155325	4.3396893262521	2.54775162021325e-05	0.000468214353877966	2.05550232836431
hsa-miR-197	-0.512714052311321	1.72302282772436	-4.32803449436723	2.67109756020552e-05	0.000485923909689913	2.01076218685932
hsa-miR-425	-0.722790216588051	3.10313932719017	-4.27330052491051	3.33117117727834e-05	0.000599943929027828	1.8019155407866
hsa-miR-1227	0.616414947579827	1.51265032156065	4.25206861664439	3.62717849477776e-05	0.000646786977138094	1.72146541375513
hsa-miR-20b	-0.658982693984036	1.761958967357	-4.21553935353318	4.196375363887e-05	0.000733754566054417	1.58379388700499
hsa-miR-27a	-1.04580157365748	5.34571707174556	-4.19259175543846	4.5966868092808e-05	0.000796022398414877	1.49779101998157
hsa-miR-106a	-0.371268313522013	6.39717887286325	-4.18068483378095	4.81855425678406e-05	0.000826496782520771	1.45331347254579
hsa-miR-629	-0.288443592549528	0.710859532639423	-4.17547532984018	4.91881608987801e-05	0.0008357346960255	1.43388538389792
hsa-miR-422a	-0.303137310569001	0.741908111151833	-4.03621082651936	8.47231825856256e-05	0.00135032258262577	0.921726369652291
hsa-miR-339-5p	-0.469026803110789	1.16808901339908	-4.00726829171389	9.47018068633433e-05	0.00148311264487723	0.817047122656675
hsa-miR-767-5p	0.194732314223956	0.278544642189739	3.99742667572215	9.83431987569089e-05	0.00152686293932063	0.781591245178682
hsa-miR-34b-star	0.783777212415244	1.33893710454395	3.98743048793371	0.000102178171344433	0.00157284518454123	0.745651018544369
hsa-miR-1246	-0.40437918093219	0.833669058215627	-3.92968954998706	0.000127273489885399	0.00192621475028238	0.539485565153097
hsa-miR-1275	-0.585961264921143	1.95995858639974	-3.90900502225003	0.000137613711545127	0.00206535245410644	0.466229150744884
hsa-miR-361-5p	-0.331662769690373	5.81062280777449	-3.88365816196909	0.000151375486269328	0.00221648171358585	0.376893081848722
hsa-miR-296-5p	0.592651641144171	1.58945362372617	3.87671975934766	0.000155364818464162	0.00225654869398352	0.352521643141377
hsa-miR-331-3p	-0.344695559517296	0.906440749879273	-3.86966309202992	0.000159524496227003	0.00229842894163866	0.327771568857062
hsa-miR-940	0.590800961827528	1.68974563188281	3.78218596066863	0.000220704690456418	0.00308131122102332	0.0240548505808471
hsa-miR-28-3p	-0.48417468347182	1.72985291969223	-3.76168361424593	0.000237966307020244	0.00322238585671774	-0.046295295919796
hsa-miR-150	-0.823830056301404	3.88842826302597	-3.73368744727084	0.000263611202871902	0.00351676871386886	-0.141844860292235
hsa-miR-518b	0.292459562705324	0.628880523495028	3.69707183880364	0.00030111427266548	0.00395582468770476	-0.265912423116861
hsa-miR-23a	0.270416824818577	8.6986129117357	3.695245129341	0.000303111497447672	0.00395582468770476	-0.272075216856232
hsa-miR-532-3p	-0.43537204677673	1.4478984528312	-3.68395324061261	0.000315738144112972	0.00409096688883067	-0.310114164333059
hsa-miR-29b	-0.346804811368409	0.89640118296762	-3.6796790107458	0.000320646041634651	0.0041248822927429	-0.324487285195436
hsa-miR-1271	-0.290077772293965	0.879112207479742	-3.62974720748695	0.00038358389802108	0.00486503239673215	-0.491355911427799
hsa-miR-382	0.195738634351919	0.388459969797522	3.60390028577162	0.000420576378199675	0.00529690949047283	-0.576979852276804
hsa-miR-92a-1-star	-0.201801491123665	0.447142673837894	-3.5776429801516	0.000461582780144013	0.00573317646234046	-0.663433660985846
hsa-miR-744	-0.666076516889212	3.28225689480605	-3.55929452305508	0.000492442403702815	0.00603325693244061	-0.723529238405028
hsa-miR-802	0.338070822793761	0.88330776902371	3.46815770080262	0.000676674189153748	0.00807079612361523	-1.01812509678589
hsa-miR-107	0.253537920416061	8.43909873438527	3.45430988713649	0.000709775228808277	0.0083549358632922	-1.06231634127714
hsa-miR-1225-3p	0.532811701084906	1.38590519791667	3.43748148062037	0.000752045367623388	0.00879502407201118	-1.11581534742508
hsa-miR-145	0.260223290590227	8.82002363206772	3.4051944156804	0.000839831201490476	0.0096339872221933	-1.21783064071754
hsa-miR-192	-0.221156407483975	0.628970202453197	-3.35948393924247	0.000980624002964636	0.0109916598796459	-1.3608408737859
hsa-miR-449a	0.457197967735053	0.544328493206895	3.35401468171522	0.00099887510640124	0.0110447683822406	-1.37784030609934
hsa-miR-489	-0.310754727281749	0.764651547949581	-3.35264891338697	0.00100348200577786	0.0110447683822406	-1.38208162392143
hsa-miR-182	0.577328143860667	2.7393754183925	3.32682514270979	0.00109441435492348	0.0119456985043466	-1.46199460471512
hsa-miR-642	0.172010860472587	0.330157789295796	3.32447223386252	0.00110307118654621	0.0119676578733116	-1.46924920666915
hsa-miR-589	0.167872288576298	0.272183135046331	3.31678744743054	0.00113179248342018	0.0121330848966651	-1.49291231995777
hsa-miR-335	-0.389413462251421	0.96157041926506	-3.2971861939563	0.00120824191347748	0.0128002569774879	-1.55305365773776
hsa-miR-1268	-0.600654773396227	2.12141934807692	-3.29436366432176	0.00121963902027775	0.0128454378685394	-1.56168836224347
hsa-miR-19a	-0.222850958751306	0.493082648442061	-3.29171566710549	0.00123042244857151	0.0128836676155657	-1.56978329517118
hsa-miR-29b-2-star	0.407331852319787	2.11394745631986	3.26567644788468	0.00134130033642469	0.0136479203723212	-1.64908366104133
hsa-miR-140-3p	0.26374455065312	7.01824516518738	3.25823935971046	0.00137463668588202	0.0138450206393846	-1.67163205424049
hsa-miR-628-5p	0.154284164610948	0.317615018191157	3.24965431238683	0.00141407736480934	0.0141486296334534	-1.69760521318172
hsa-miR-634	0.329604535787373	1.07148052348373	3.21936897159726	0.00156177970697421	0.0152867676753291	-1.78875259935363
hsa-miR-1273	0.306701472283595	0.520202342305391	3.20529973988655	0.00163516623671917	0.0158329806039313	-1.83084185169882
hsa-miR-200a	-0.312889982900339	0.946081336080539	-3.18711585601816	0.00173476376942568	0.0166186678124237	-1.88500128306668
hsa-miR-194-star	-0.134316466849633	0.247869584556788	-3.12370742457641	0.00212781578327715	0.0194688836114086	-2.07174114417117
hsa-miR-602	0.323851948370876	0.84060912895521	3.12344844818505	0.00212957805188645	0.0194688836114086	-2.07249706646853
hsa-miR-663	-0.784083994582728	2.74886264675789	-3.08246659197044	0.00242610574776213	0.0216307745134634	-2.19142138617032
hsa-miR-497	-0.569802196648525	2.72280628868754	-3.07947511433028	0.00244917999467614	0.0217289318739494	-2.20004794340786
hsa-miR-26b	-0.358595934494837	1.02743879252018	-3.0737193831976	0.00249414713445018	0.021845197780214	-2.21662496918315
hsa-miR-376c	0.212673605858205	0.45185648974096	3.07316210214376	0.00249854118861221	0.021845197780214	-2.21822853219275
hsa-miR-376b	0.164132454118339	0.338828495121692	3.07314535187711	0.00249867337186234	0.021845197780214	-2.21827672670518
hsa-miR-199a-3p	0.593364972762458	4.83654728533859	3.04747555448286	0.0027090066379402	0.0233441194015804	-2.29186147723704
hsa-miR-941	-0.225986555431446	0.518976345113248	-3.0277625907935	0.00288148906900209	0.0243641399684167	-2.34799885928933
hsa-miR-146b-3p	-0.171534477236597	0.441718345368466	-3.01138907561994	0.00303238635169553	0.0253746824140141	-2.3943803648776
hsa-miR-28-5p	-0.473812007092404	2.38478517838593	-3.01023720620115	0.00304327118346865	0.0253746824140141	-2.39763486627269
hsa-miR-593-star	0.163150678445761	0.381138093640389	2.98953152833775	0.00324517175865734	0.0265661560788266	-2.45594788876173
hsa-miR-520a-5p	0.127517486556933	0.292005967373685	2.95921948738344	0.00356303164803294	0.028520088880477	-2.54066813409507
hsa-miR-320c	-0.23348517123851	7.63097509903024	-2.91195418671705	0.00411609985296924	0.0322308514573809	-2.67123187892618
hsa-miR-324-3p	-0.302710322751694	1.21823293877129	-2.90640043514823	0.00418600887643565	0.0324956982175026	-2.68644976546653
hsa-miR-455-3p	-0.57621068754838	4.04898308230687	-2.9012866066733	0.00425134021126483	0.0328049838639079	-2.70043918493245
hsa-miR-548b-3p	0.127210139285015	0.398168935139177	2.89777515537441	0.00429673969191487	0.0329212073249588	-2.71003233914767
hsa-miR-1	0.142970674264134	0.347443389593771	2.8907120645738	0.00438940513116755	0.0333557748575222	-2.72929687475279
hsa-miR-193b-star	-0.18647054934359	0.572264846578074	-2.8818714677648	0.0045079669284208	0.034112808563386	-2.75335008376487
hsa-miR-498	0.272796810661309	0.551055392305761	2.85579771505906	0.00487490523309929	0.0362877119373544	-2.82390509684837
hsa-miR-1324	0.190564681215086	0.416246686796084	2.85447013990102	0.00489429861458943	0.0362877119373544	-2.82748205736174
hsa-miR-939	-0.231382825187651	0.696646244372493	-2.84982645909542	0.00496268961998397	0.0366303442852096	-2.83998201335919
hsa-miR-24-1-star	0.121640294424386	0.238869540109262	2.84813675698408	0.00498779087395172	0.0366653525060695	-2.84452584285533
hsa-miR-196a-star	0.243030842983783	0.618776686241289	2.84472777507072	0.00503878591130617	0.0368896480742374	-2.85368565461436
hsa-miR-18a-star	0.23738399920477	0.422476243439267	2.83382118012508	0.0052051511590298	0.037935159646728	-2.88292490125923
hsa-let-7g	-0.605223723263486	3.2306908752184	-2.83262364700617	0.00522371992914411	0.037935159646728	-2.8861291748734
hsa-miR-363-star	0.151311421746563	0.252940983306254	2.8237453042401	0.00536328166863749	0.0385068883572042	-2.90984712690888
hsa-miR-567	0.132402508876565	0.337153305582922	2.82353739547827	0.00536659021524611	0.0385068883572042	-2.91040173797516
hsa-miR-17	-0.25716105694243	6.97678158694938	-2.80510674740737	0.00566738649212475	0.0404969270801732	-2.95942032936384
hsa-miR-1287	-0.15838576175762	0.507922119671105	-2.78798266815492	0.00596053579584078	0.041933300657458	-3.00470405673141
hsa-miR-449b	0.273117152905148	0.46106070601619	2.75601631580489	0.00654494553000097	0.0453363342289683	-3.08856595368192
hsa-let-7f-1-star	0.130134022184255	0.337247674496096	2.74511422810045	0.00675585718449884	0.0466180030240705	-3.11696656158447
hsa-miR-92b	0.573264377223029	2.36340999695924	2.72667901767384	0.00712657593089437	0.0484338235907198	-3.1647590118348
hsa-miR-106b	-0.454308350532172	4.46752918745891	-2.72214142952451	0.00722060684195951	0.0488883944449965	-3.17647765744242
hsa-miR-320a	-0.240139394073536	8.44717735659106	-2.71583086740981	0.0073532475279873	0.0493354893553663	-3.19274565291152
hsa-miR-877-star	0.20327848597691	0.625420865296618	2.7095938933401	0.00748650599844017	0.0496801986192016	-3.20879022292163
hsa-let-7d	-0.214456562772134	8.1964314188856	-2.70750940728952	0.00753152799586048	0.0496860143609697	-3.21414506954657
