# Supplementary material for: Identification and validation of metabolism-related hub genes in idiopathic pulmonary fibrosis
Source: Front Genet. 2023 Feb 27;14:1058582. doi: 10.3389/fgene.2023.1058582 (PMC10010493; doi:10.3389/fgene.2023.1058582)
Supplement: Supplementary file 3 [file DataSheet4.ZIP › 2.DEmiRNA up (ID converted by miEAA 2.0 database).txt]

hsa-miR-143-3p
hsa-miR-34c-3p
hsa-miR-31-5p
hsa-miR-125b-5p
hsa-miR-205-5p
hsa-miR-34c-5p
hsa-miR-100-5p
hsa-miR-214-3p
hsa-miR-23b-3p
hsa-miR-409-3p
hsa-miR-99a-5p
hsa-miR-21-5p
hsa-miR-625-3p
hsa-miR-132-5p
hsa-miR-1247-5p
hsa-miR-1249-3p
hsa-miR-1234-3p
hsa-miR-487b-3p
hsa-miR-181a-3p
hsa-miR-1227-3p
hsa-miR-767-5p
hsa-miR-34b-5p
hsa-miR-296-5p
hsa-miR-940
hsa-miR-518b
hsa-miR-23a-3p
hsa-miR-382-5p
hsa-miR-802
hsa-miR-107
hsa-miR-1225-3p
hsa-miR-145-5p
hsa-miR-449a
hsa-miR-182-5p
hsa-miR-642a-5p
hsa-miR-589-5p
hsa-miR-29b-2-5p
hsa-miR-140-3p
hsa-miR-628-5p
hsa-miR-634
hsa-miR-1273a
hsa-miR-602
hsa-miR-376c-3p
hsa-miR-376b-3p
hsa-miR-199a-3p
hsa-miR-593-5p
hsa-miR-520a-5p
hsa-miR-548b-3p
hsa-miR-1-3p
hsa-miR-498-5p
hsa-miR-1324
hsa-miR-24-1-5p
hsa-miR-196a-3p
hsa-miR-18a-3p
hsa-miR-363-5p
hsa-miR-567
hsa-miR-449b-5p
hsa-let-7f-1-3p
hsa-miR-92b-3p
hsa-miR-877-3p
