# Supplementary material for: Identification and validation of metabolism-related hub genes in idiopathic pulmonary fibrosis
Source: Front Genet. 2023 Feb 27;14:1058582. doi: 10.3389/fgene.2023.1058582 (PMC10010493; doi:10.3389/fgene.2023.1058582)
Supplement: Supplementary file 3 [file DataSheet4.ZIP › 3.DEmiRNA down (ID converted by miEAA 2.0 database).txt]

hsa-miR-532-5p
hsa-miR-500a-5p
hsa-miR-345-5p
hsa-miR-362-5p
hsa-miR-184
hsa-miR-375-3p
hsa-miR-652-3p
hsa-miR-30c-2-3p
hsa-miR-193a-5p
hsa-miR-30a-5p
hsa-miR-30d-5p
hsa-miR-223-3p
hsa-miR-181c-5p
hsa-miR-500a-3p
hsa-miR-181a-5p
hsa-miR-181b-5p
hsa-miR-18a-5p
hsa-miR-502-3p
hsa-miR-23a-5p
hsa-miR-15a-5p
hsa-miR-130a-3p
hsa-miR-501-3p
hsa-miR-130b-3p
hsa-miR-203a-3p
hsa-miR-1301-3p
hsa-miR-17-3p
hsa-miR-423-5p
hsa-miR-30a-3p
hsa-miR-378a-3p
hsa-miR-1307-3p
hsa-miR-210-3p
hsa-miR-342-5p
hsa-miR-423-3p
hsa-miR-30b-3p
hsa-miR-19b-3p
hsa-miR-222-3p
hsa-miR-126-3p
hsa-miR-26a-5p
hsa-miR-27a-5p
hsa-miR-15b-5p
hsa-miR-20a-5p
hsa-miR-146b-5p
hsa-miR-151a-3p
hsa-miR-141-3p
hsa-miR-660-5p
hsa-miR-25-3p
hsa-miR-29a-3p
hsa-miR-106b-3p
hsa-miR-125a-3p
hsa-miR-574-5p
hsa-miR-29c-3p
hsa-miR-138-5p
hsa-miR-30e-5p
hsa-miR-92a-3p
hsa-miR-221-3p
hsa-miR-18b-5p
hsa-miR-194-5p
hsa-let-7b-5p
hsa-miR-181d-5p
hsa-miR-320d
hsa-miR-197-3p
hsa-miR-425-5p
hsa-miR-20b-5p
hsa-miR-27a-3p
hsa-miR-106a-5p
hsa-miR-629-5p
hsa-miR-422a
hsa-miR-339-5p
hsa-miR-1246
hsa-miR-1275
hsa-miR-361-5p
hsa-miR-331-3p
hsa-miR-28-3p
hsa-miR-150-5p
hsa-miR-532-3p
hsa-miR-29b-3p
hsa-miR-1271-5p
hsa-miR-92a-1-5p
hsa-miR-744-5p
hsa-miR-192-5p
hsa-miR-489-3p
hsa-miR-335-5p
hsa-miR-1268a
hsa-miR-19a-3p
hsa-miR-200a-3p
hsa-miR-194-3p
hsa-miR-663a
hsa-miR-497-5p
hsa-miR-26b-5p
hsa-miR-941
hsa-miR-146b-3p
hsa-miR-28-5p
hsa-miR-320c
hsa-miR-324-3p
hsa-miR-455-3p
hsa-miR-193b-5p
hsa-miR-939-5p
hsa-let-7g-5p
hsa-miR-17-5p
hsa-miR-1287-5p
hsa-miR-106b-5p
hsa-miR-320a-3p
hsa-let-7d-5p
