# Supplementary material for: Identification and validation of metabolism-related hub genes in idiopathic pulmonary fibrosis
Source: Front Genet. 2023 Feb 27;14:1058582. doi: 10.3389/fgene.2023.1058582 (PMC10010493; doi:10.3389/fgene.2023.1058582)
Supplement: Supplementary file 3 [file DataSheet4.ZIP › 4.miRWalk_miRNA_Targets.csv]

mirnaid	refseqid	genesymbol	duplex	start	end	bindingp	energy	seed	accessibility	au	phylopstem	phylopflank	me	number_of_pairings	binding_region_length	longest_consecutive_pairings	position	validated	TargetScan	miRDB
hsa-miR-4505	NM_138338	POLR3H	AGGCTGGGCTGGGACGGA#TCTGCCCCACCCAGCCA#.(((((((.((((.((((#)))).))))))))))).	3041	3058	0.9538461538461539	-26.9	1	0.007676737	0.279	0.0	0.0	-5.706554413123287	15	17	11	3UTR		0	0
hsa-miR-4505	NM_001018050	POLR3H	AGGCTGGGCTGGGACGGA#TCTGCCCCACCCAGCCA#.(((((((.((((.((((#)))).))))))))))).	3347	3364	0.9538461538461539	-26.9	1	0.007676737	0.279	0.0	0.0	-5.706554413123287	15	17	11	3UTR		0	0
hsa-miR-4505	NM_001018052	POLR3H	AGGCTGGGCTGGGACGGA#TCTGCCCCACCCAGCCA#.(((((((.((((.((((#)))).))))))))))).	3260	3277	0.9538461538461539	-26.9	1	0.007676737	0.279	0.0	0.0	-5.706554413123287	15	17	11	3UTR		0	0
hsa-miR-203a-5p	NM_001282884	POLR3H	AGTGGTTCTTAACAGTTCAACAGTT#GGCTGTGGCTGTTGGGCCTCCACTG#(((((..((((((((((..((((((#))))))))))))))))...))))).	934	959	0.9615384615384616	-22.5	0	0.0003104081	0.441	6.1597922	5.747906855	-7.382219742266031	21	25	16	3UTR		0	0
hsa-miR-125b-2-3p	NM_001282884	POLR3H	TCACAAGTCAGGCTCTTGGGAC#GTCTCTGGAAAGCAGGCGGCATTCGGTCATCGGGGGCCTGACTA#.....(((((((((((((((((#.))).)))))))))))))).	2109	2153	0.9615384615384616	-26.0	0	3.550748e-05	0.441	4.162620611111111	3.8632222125	-13.6655996434504	17	20	14	3UTR		0	0
hsa-miR-495-3p	NM_001282884	POLR3H	AAACAAACATGGTGCACTTCTT#GGATGTGCACTGTGTG#......(((((((((((.(((.#))).))))))))))).	2431	2447	0.9615384615384616	-19.3	0	0.03161866	0.368	5.074151818181819	4.873526137500001	-15.566558404643448	14	16	11	3UTR		0	0
hsa-miR-637	NM_001282884	POLR3H	ACTGGGGGCTTTCGGGCTCTGCGT#GGGGCCCAGAGGGTCCTGCAGTG#((((((((((((((((((((....#))))))).))))))))).)))).	1717	1740	0.9615384615384616	-29.7	1	5.617162e-05	0.324	0.776087927272727	0.9345832450000001	-3.937574446201665	20	23	9	3UTR		0	0
hsa-miR-646	NM_001282884	POLR3H	AAGCAGCTGCCTCTGAGGC#CCTCAAAGGCCTCTGGCTGCTC#.(((((((((((.(((((.#))))).))))....))))))).	3953	3975	0.9615384615384616	-24.4	1	9.498312e-07	0.353	0.0	0.0	-5.08245545002336	16	22	7	3UTR		0	0
hsa-miR-216b-3p	NM_001282884	POLR3H	ACACACTTACCCGTAGAGATTCTA#CTGCGGGAAGGTGGTA#((.(((((.(((((((........#))))))).))))))).	761	777	0.9615384615384616	-19.3	0	0.0003546956	0.382	4.886858857142857	6.878601768499998	-6.551503578753875	14	16	7	3UTR		0	0
hsa-miR-920	NM_001282884	POLR3H	GGGGAGCTGTGGAAGCAGTA#CTTCCACAGCAGTCCCCT#(((((((((((((((.....#))))))))))..))))).	3427	3445	0.9615384615384616	-27.1	1	0.04161719	0.353	1.9595635294117646	2.12551754325	-4.1706235265052785	15	18	10	3UTR		0	0
hsa-miR-1193	NM_001282884	POLR3H	GGGATGGTAGACCGGTGACGTGC#GCATGTCTGGTCACACCATCTTG#((((((((.(((((..(((((((#))))))))))))..)))))))).	1285	1308	0.9615384615384616	-25.7	1	0.0004142753	0.426	2.918858875	5.357889774999999	-5.962462745001676	20	23	12	3UTR		0	0
hsa-miR-4304	NM_001282884	POLR3H	CCGGCATGTCCAGGGCA#GCCCAGGACATGCCTGGG#(((((((((((.((((.#)))).))))))))).)).	4084	4102	0.9615384615384616	-29.8	1	5.449077e-09	0.441	0.0	0.0	-7.284377755798021	15	18	9	3UTR		0	0
hsa-miR-3916	NM_001282884	POLR3H	AAGAGGAAGAAATGGCTGGTTCTCAG#CTGAGAAGCCACTTTGCTTTCTCTG#.((((((((((((((((...((((((#))))))))))).))).)))))))).	1828	1853	0.9615384615384616	-24.4	1	0.0002436965	0.426	5.486559999999999	4.4850013375	-3.793324837357118	22	25	11	3UTR		0	0
hsa-miR-4639-5p	NM_001282884	POLR3H	TTGCTAAGTAGGCTGAGATTGA#CAACTCAGCCACGGGCAGG#(((((..((.(((((((.(((.#)))))))))))).))))).	2513	2532	0.9615384615384616	-20.9	0	6.314465e-05	0.412	2.685859	3.1931364875	-8.624726210594211	17	19	12	3UTR		0	0
hsa-miR-2467-3p	NM_001282884	POLR3H	AGCAGAGGCAGAGAGGCTCAGG#CCTCAGACCCTCTCTGCCTGCTCACTGTG#.(((((((((((((((.(((((#)))..)).))))))))))).....)))).	3204	3233	0.9615384615384616	-26.7	1	0.0008625259	0.397	2.4818568	2.341137431	-3.793324837357118	20	29	11	3UTR		0	0
hsa-miR-6731-5p	NM_001282884	POLR3H	TGGGAGAGCAGGGTATTGTGGA#CCGCTCCTCCACCATCTAGGCCCTGCTCCTCCTT#.(((((((((((((((.(((((#.))))).))....))))))))).)))).	876	910	0.9615384615384616	-28.1	1	0.01802328	0.397	5.4892032	5.409155858750002	-3.793324837357118	20	28	9	3UTR		0	0
hsa-miR-12120	NM_001282884	POLR3H	TAAGGAACGCGGGGCCTTGGTAGAGC#GACCCTCTCTGCCTGCTCACTGTGAGGCCCCGTGTAGCCC#...((.(((((((((((((((((((.#.)))))))..........))))))))))))..)).	3209	3249	0.9615384615384616	-34.2	0	6.302384e-05	0.382	3.099838137931034	2.24127121725	-8.415498954871785	21	35	12	3UTR		0	0
hsa-miR-203a-5p	NM_138338	POLR3H	AGTGGTTCTTAACAGTTCAACAGTT#ACTGTTGCAGTTCCTTCATTCTGTTGAGGGCACTG#(((.(((((((((((..(((((((.#))))))).............)))))))))))))).	1349	1384	0.9615384615384616	-20.8	0	6.101365e-06	0.441	-0.1028583636363636	0.011663937500000022	-7.202645801464468	21	35	14	3UTR		0	0
hsa-miR-412-5p	NM_138338	POLR3H	TGGTCGACCAGTTGGAAAGTAAT#TTTGGGCTTGGTCGGCCT#.((((((((((((.(((......#))).)))).)))))))).	3391	3409	0.9615384615384616	-21.3	1	1.905361e-06	0.397	0.0	0.0	-4.650164754877524	15	18	8	3UTR		0	0
hsa-miR-33b-5p	NM_138338	POLR3H	GTGCATTGCTGTTGCATTGC#GTGACGGCATTGCGCA#(((((.(((((((((.....#))))))))).))))).	3550	3566	0.9615384615384616	-22.2	0	0.0004073188	0.412	0.0	0.0	-6.071582287698324	14	16	9	3UTR		0	0
hsa-miR-646	NM_138338	POLR3H	AAGCAGCTGCCTCTGAGGC#CCTCAAAGGCCTCTGGCTGCTC#.(((((((((((.(((((.#))))).))))....))))))).	3900	3922	0.9615384615384616	-24.4	1	9.498312e-07	0.353	0.0	0.0	-5.08245545002336	16	22	7	3UTR		0	0
hsa-miR-920	NM_138338	POLR3H	GGGGAGCTGTGGAAGCAGTA#CTTCCACAGCAGTCCCCT#(((((((((((((((.....#))))))))))..))))).	3374	3392	0.9615384615384616	-27.1	1	0.04161719	0.353	0.0	0.0	-4.1706235265052785	15	18	10	3UTR		0	0
hsa-miR-1911-5p	NM_138338	POLR3H	TGAGTACCGCCATGTCTGTTGGG#CCAGCAGCTGAGATGTGGTCAGTGGTACA#...(((((((((((((((((((.#)))))).....))))))))....))))).	3658	3687	0.9615384615384616	-22.5	0	0.0003312895	0.441	0.0	0.0	-6.514540193678739	19	29	8	3UTR		0	0
hsa-miR-4297	NM_138338	POLR3H	TGCCTTCCTGTCTGTG#CACGTGGAGCTGAACTTGACGCCAGCGGCGGGGCGGGGAGGCAC#(((((((((((((((.#.))))).)))))))))).	1298	1342	0.9615384615384616	-22.9	1	7.507185e-07	0.368	0.21772374999999994	-0.035112774999999985	-4.1706235265052785	15	18	10	3UTR		0	0
hsa-miR-4304	NM_138338	POLR3H	CCGGCATGTCCAGGGCA#GCCCAGGACATGCCTGGG#(((((((((((.((((.#)))).))))))))).)).	4031	4049	0.9615384615384616	-29.8	1	5.449077e-09	0.441	0.0	0.0	-7.284377755798021	15	18	9	3UTR		0	0
hsa-miR-4724-5p	NM_138338	POLR3H	AACTGAACCAGGAGTGAGCTTCG#GGGTTCAGCCCTGGTTCTGTTT#(((.((((((((..(((((((..#)))))))..)))))))).))).	3101	3123	0.9615384615384616	-24.2	0	4.528238e-06	0.485	0.0	0.0	-9.115567251347505	18	22	8	3UTR		0	0
hsa-miR-4727-3p	NM_138338	POLR3H	ATAGTGGGAAGCTGGCAGATTC#GAATGGTCAGCTTGTCCACA#...(((((((((((((..((((#)))).)))))))).))))).	1967	1987	0.9615384615384616	-21.1	0	0.0005567554	0.456	0.0	0.0	-6.514540193678739	17	20	8	3UTR		0	0
hsa-miR-2467-5p	NM_138338	POLR3H	TGAGGCTCTGTTAGCCTTGGCTC#GAGCCTAAGAAGGGGCAAGAGGCTGACGGGCCTG#..((((.((((((((((((((((#))))).............))))))))))))))).	2393	2427	0.9615384615384616	-30.6	0	1.610139e-06	0.397	0.0	0.0	-6.5006872542436085	20	34	15	3UTR		0	0
hsa-miR-5685	NM_138338	POLR3H	ACAGCCCAGCAGTTATCACGGG#CCCTGCTCCTCCTTCACTGCAGTGATGGATCCATCTGTGGCTGTGGCTGTTGGGCC#...(((((((((((((((((((#.))))))...))))))))))))).	843	899	0.9615384615384616	-27.1	0	7.751904e-06	0.456	-0.3157759454545454	-1.3221964912500002	-6.514540193678739	19	24	13	3UTR		0	0
hsa-miR-6133	NM_138338	POLR3H	TGAGGGAGGAGGTTGGGTA#TGGTCGGCCTCCTTCCCAG#((.(((((((((((((.((#)).))))))))))))))).	3399	3418	0.9615384615384616	-24.2	0	0.02843657	0.397	0.0	0.0	-5.495113920508112	17	19	15	3UTR		0	0
hsa-miR-6770-3p	NM_138338	POLR3H	CTGGCGGCTGTGTCTTCACAG#CTGTTGAGGGCACTGCCAGCGCGGA#((((((((.((((((((((((#)))).)))))))).))).)).))).	1369	1394	0.9615384615384616	-26.4	1	3.49706e-05	0.441	-0.05819092307692305	0.02497112500000001	-4.993964104447428	20	25	8	3UTR		0	0
hsa-miR-7855-5p	NM_138338	POLR3H	TTGGTGAGGACCCCAAGCTCGG#CCTGAGGCTCCCGGTAAAGGGGCTGGAGGGGCCCTTCCTCGCCT#..((((((((((((.(((((..#.)))))...))))....)))))))).	2773	2817	0.9615384615384616	-28.0	1	1.716897e-05	0.324	0.0	0.0	-5.692450279622925	17	26	8	3UTR		0	0
hsa-miR-9900	NM_138338	POLR3H	ACAGGTCCTAAGAGACTGCAT#CGGTCATCGGGGGCCTGA#.((((((((..(((((((...#))))).)).)))))))).	2079	2097	0.9615384615384616	-21.2	1	1.136607e-05	0.426	0.0	0.0	-7.8606057810956464	15	18	8	3UTR		0	0
hsa-miR-203a-5p	NM_001018050	POLR3H	AGTGGTTCTTAACAGTTCAACAGTT#ACTGTTGCAGTTCCTTCATTCTGTTGAGGGCACTG#(((.(((((((((((..(((((((.#))))))).............)))))))))))))).	1655	1690	0.9615384615384616	-20.8	0	6.101365e-06	0.441	0.0	0.0	-7.202645801464468	21	35	14	3UTR		0	0
hsa-miR-412-5p	NM_001018050	POLR3H	TGGTCGACCAGTTGGAAAGTAAT#TTTGGGCTTGGTCGGCCT#.((((((((((((.(((......#))).)))).)))))))).	3697	3715	0.9615384615384616	-21.3	1	1.905361e-06	0.397	0.0	0.0	-4.650164754877524	15	18	8	3UTR		0	0
hsa-miR-33b-5p	NM_001018050	POLR3H	GTGCATTGCTGTTGCATTGC#GTGACGGCATTGCGCA#(((((.(((((((((.....#))))))))).))))).	3856	3872	0.9615384615384616	-22.2	0	0.0004073188	0.412	0.0	0.0	-6.071582287698324	14	16	9	3UTR		0	0
hsa-miR-646	NM_001018050	POLR3H	AAGCAGCTGCCTCTGAGGC#CCTCAAAGGCCTCTGGCTGCTC#.(((((((((((.(((((.#))))).))))....))))))).	4206	4228	0.9615384615384616	-24.4	1	9.498312e-07	0.353	0.0	0.0	-5.08245545002336	16	22	7	3UTR		0	0
hsa-miR-920	NM_001018050	POLR3H	GGGGAGCTGTGGAAGCAGTA#CTTCCACAGCAGTCCCCT#(((((((((((((((.....#))))))))))..))))).	3680	3698	0.9615384615384616	-27.1	1	0.04161719	0.353	0.0	0.0	-4.1706235265052785	15	18	10	3UTR		0	0
hsa-miR-4297	NM_001018050	POLR3H	TGCCTTCCTGTCTGTG#CACGTGGAGCTGAACTTGACGCCAGCGGCGGGGCGGGGAGGCAC#(((((((((((((((.#.))))).)))))))))).	1604	1648	0.9615384615384616	-22.9	1	7.507185e-07	0.368	0.0	0.0	-4.1706235265052785	15	18	10	3UTR		0	0
hsa-miR-4304	NM_001018050	POLR3H	CCGGCATGTCCAGGGCA#GCCCAGGACATGCCTGGG#(((((((((((.((((.#)))).))))))))).)).	4337	4355	0.9615384615384616	-29.8	1	5.449077e-09	0.441	0.0	0.0	-7.284377755798021	15	18	9	3UTR		0	0
hsa-miR-4724-5p	NM_001018050	POLR3H	AACTGAACCAGGAGTGAGCTTCG#GGGTTCAGCCCTGGTTCTGTTT#(((.((((((((..(((((((..#)))))))..)))))))).))).	3407	3429	0.9615384615384616	-24.2	0	4.528238e-06	0.485	0.0	0.0	-9.115567251347505	18	22	8	3UTR		0	0
hsa-miR-4727-3p	NM_001018050	POLR3H	ATAGTGGGAAGCTGGCAGATTC#GAATGGTCAGCTTGTCCACA#...(((((((((((((..((((#)))).)))))))).))))).	2273	2293	0.9615384615384616	-21.1	0	0.0005567554	0.456	0.0	0.0	-6.514540193678739	17	20	8	3UTR		0	0
hsa-miR-2467-5p	NM_001018050	POLR3H	TGAGGCTCTGTTAGCCTTGGCTC#GAGCCTAAGAAGGGGCAAGAGGCTGACGGGCCTG#..((((.((((((((((((((((#))))).............))))))))))))))).	2699	2733	0.9615384615384616	-30.6	0	1.610139e-06	0.397	0.0	0.0	-6.5006872542436085	20	34	15	3UTR		0	0
hsa-miR-5685	NM_001018050	POLR3H	ACAGCCCAGCAGTTATCACGGG#CCCTGCTCCTCCTTCACTGCAGTGATGGATCCATCTGTGGCTGTGGCTGTTGGGCC#...(((((((((((((((((((#.))))))...))))))))))))).	1149	1205	0.9615384615384616	-27.1	0	7.751904e-06	0.456	0.0	0.0	-6.514540193678739	19	24	13	3UTR		0	0
hsa-miR-6133	NM_001018050	POLR3H	TGAGGGAGGAGGTTGGGTA#TGGTCGGCCTCCTTCCCAG#((.(((((((((((((.((#)).))))))))))))))).	3705	3724	0.9615384615384616	-24.2	0	0.02843657	0.397	0.0	0.0	-5.495113920508112	17	19	15	3UTR		0	0
hsa-miR-7855-5p	NM_001018050	POLR3H	TTGGTGAGGACCCCAAGCTCGG#CCGGTAAAGGGGCTGGAGGGGCCCTTCCTCGCCT#..((((((((((((.(((((..#.)))))...))))....)))))))).	3089	3123	0.9615384615384616	-28.0	1	1.716897e-05	0.324	0.0	0.0	-5.692450279622925	17	26	8	3UTR		0	0
hsa-miR-9900	NM_001018050	POLR3H	ACAGGTCCTAAGAGACTGCAT#CGGTCATCGGGGGCCTGA#.((((((((..(((((((...#))))).)).)))))))).	2385	2403	0.9615384615384616	-21.2	1	1.136607e-05	0.426	0.0	0.0	-7.8606057810956464	15	18	8	3UTR		0	0
hsa-miR-203a-5p	NM_001018052	POLR3H	AGTGGTTCTTAACAGTTCAACAGTT#ACTGTTGCAGTTCCTTCATTCTGTTGAGGGCACTG#(((.(((((((((((..(((((((.#))))))).............)))))))))))))).	1568	1603	0.9615384615384616	-20.8	0	6.101365e-06	0.441	0.0	0.0	-7.202645801464468	21	35	14	3UTR		0	0
hsa-miR-412-5p	NM_001018052	POLR3H	TGGTCGACCAGTTGGAAAGTAAT#TTTGGGCTTGGTCGGCCT#.((((((((((((.(((......#))).)))).)))))))).	3610	3628	0.9615384615384616	-21.3	1	1.905361e-06	0.397	0.0	0.0	-4.650164754877524	15	18	8	3UTR		0	0
hsa-miR-33b-5p	NM_001018052	POLR3H	GTGCATTGCTGTTGCATTGC#GTGACGGCATTGCGCA#(((((.(((((((((.....#))))))))).))))).	3769	3785	0.9615384615384616	-22.2	0	0.0004073188	0.412	0.0	0.0	-6.071582287698324	14	16	9	3UTR		0	0
hsa-miR-646	NM_001018052	POLR3H	AAGCAGCTGCCTCTGAGGC#CCTCAAAGGCCTCTGGCTGCTC#.(((((((((((.(((((.#))))).))))....))))))).	4119	4141	0.9615384615384616	-24.4	1	9.498312e-07	0.353	0.0	0.0	-5.08245545002336	16	22	7	3UTR		0	0
hsa-miR-920	NM_001018052	POLR3H	GGGGAGCTGTGGAAGCAGTA#CTTCCACAGCAGTCCCCT#(((((((((((((((.....#))))))))))..))))).	3593	3611	0.9615384615384616	-27.1	1	0.04161719	0.353	0.0	0.0	-4.1706235265052785	15	18	10	3UTR		0	0
hsa-miR-4297	NM_001018052	POLR3H	TGCCTTCCTGTCTGTG#CACGTGGAGCTGAACTTGACGCCAGCGGCGGGGCGGGGAGGCAC#(((((((((((((((.#.))))).)))))))))).	1517	1561	0.9615384615384616	-22.9	1	7.507185e-07	0.368	0.0	0.0	-4.1706235265052785	15	18	10	3UTR		0	0
hsa-miR-4304	NM_001018052	POLR3H	CCGGCATGTCCAGGGCA#GCCCAGGACATGCCTGGG#(((((((((((.((((.#)))).))))))))).)).	4250	4268	0.9615384615384616	-29.8	1	5.449077e-09	0.441	0.0	0.0	-7.284377755798021	15	18	9	3UTR		0	0
hsa-miR-4724-5p	NM_001018052	POLR3H	AACTGAACCAGGAGTGAGCTTCG#GGGTTCAGCCCTGGTTCTGTTT#(((.((((((((..(((((((..#)))))))..)))))))).))).	3320	3342	0.9615384615384616	-24.2	0	4.528238e-06	0.485	0.0	0.0	-9.115567251347505	18	22	8	3UTR		0	0
hsa-miR-4727-3p	NM_001018052	POLR3H	ATAGTGGGAAGCTGGCAGATTC#GAATGGTCAGCTTGTCCACA#...(((((((((((((..((((#)))).)))))))).))))).	2186	2206	0.9615384615384616	-21.1	0	0.0005567554	0.456	0.0	0.0	-6.514540193678739	17	20	8	3UTR		0	0
hsa-miR-2467-5p	NM_001018052	POLR3H	TGAGGCTCTGTTAGCCTTGGCTC#GAGCCTAAGAAGGGGCAAGAGGCTGACGGGCCTG#..((((.((((((((((((((((#))))).............))))))))))))))).	2612	2646	0.9615384615384616	-30.6	0	1.610139e-06	0.397	0.0	0.0	-6.5006872542436085	20	34	15	3UTR		0	0
hsa-miR-5685	NM_001018052	POLR3H	ACAGCCCAGCAGTTATCACGGG#CCCTGCTCCTCCTTCACTGCAGTGATGGATCCATCTGTGGCTGTGGCTGTTGGGCC#...(((((((((((((((((((#.))))))...))))))))))))).	1062	1118	0.9615384615384616	-27.1	0	7.751904e-06	0.456	0.0	0.0	-6.514540193678739	19	24	13	3UTR		0	0
hsa-miR-6133	NM_001018052	POLR3H	TGAGGGAGGAGGTTGGGTA#TGGTCGGCCTCCTTCCCAG#((.(((((((((((((.((#)).))))))))))))))).	3618	3637	0.9615384615384616	-24.2	0	0.02843657	0.397	0.0	0.0	-5.495113920508112	17	19	15	3UTR		0	0
hsa-miR-7855-5p	NM_001018052	POLR3H	TTGGTGAGGACCCCAAGCTCGG#CCGGTAAAGGGGCTGGAGGGGCCCTTCCTCGCCT#..((((((((((((.(((((..#.)))))...))))....)))))))).	3002	3036	0.9615384615384616	-28.0	1	1.716897e-05	0.324	0.0	0.0	-5.692450279622925	17	26	8	3UTR		0	0
hsa-miR-9900	NM_001018052	POLR3H	ACAGGTCCTAAGAGACTGCAT#CGGTCATCGGGGGCCTGA#.((((((((..(((((((...#))))).)).)))))))).	2298	2316	0.9615384615384616	-21.2	1	1.136607e-05	0.426	0.0	0.0	-7.8606057810956464	15	18	8	3UTR		0	0
hsa-miR-3713	NM_001282884	POLR3H	GGTATCCGTTTGGGGATGGT#ACCATCTTGGAATAGGAAGCCA#(((.(((((((.((((((((#)))))))).)))).))).))).	1299	1321	0.9679487179487178	-22.3	0	0.00322434	0.456	2.918858875	5.357889774999999	-10.31640003075721	18	22	8	3UTR		0	0
hsa-miR-129-5p	NM_001282884	POLR3H	CTTTTTGCGGTCTGGGCTTGC#CAGGCCTCAGCTGCAAGAT#..((((((((.(((((((((.#)))))).))))))))))).	4036	4055	0.9692307692307692	-23.2	1	0.0004391884	0.441	0.0	0.0	-7.7817751947826395	17	19	11	3UTR		0	0
hsa-miR-1224-5p	NM_001282884	POLR3H	GTGAGGACTCGGGAGGTGG#CCACCGGACCTGGGCCTCATG#((((((.((((((.(((((#)))))...)))))))))))).	3367	3388	0.9692307692307692	-26.0	0	3.176966e-05	0.309	1.3107011666666664	1.7226484487500002	-6.33810089859339	17	21	12	3UTR		0	0
hsa-miR-10392-5p	NM_001282884	POLR3H	GCGCTTCGACGGGCTGGGCTGTG#ATGGTCTCCTGGGTCCCGTTGGGGTGCT#((((((((((((((((((((((.#)))))))....)).))))))))))))).	1488	1516	0.9692307692307692	-29.0	1	4.288263e-06	0.397	2.8087878518518514	3.272414693749999	-3.937574446201665	22	28	13	3UTR		0	0
hsa-miR-129-5p	NM_138338	POLR3H	CTTTTTGCGGTCTGGGCTTGC#CAGGCCTCAGCTGCAAGAT#..((((((((.(((((((((.#)))))).))))))))))).	3983	4002	0.9692307692307692	-23.2	1	0.0004391884	0.441	0.0	0.0	-7.7817751947826395	17	19	11	3UTR		0	0
hsa-miR-3147	NM_001282884	POLR3H	GGTTGGGCAGTGAGGAGGGTGTGA#CAGAGGAGGGCACCGTCCTCACCTGTCTGGCCC#((((((((((((((((.(((((..#.))))).))))))).))))))))).	2757	2790	0.9743589743589743	-35.5	1	0.002944496	0.324	2.613678352941176	1.5554356874999997	-3.937574446201665	21	25	9	3UTR		0	0
hsa-miR-4267	NM_001282884	POLR3H	TCCAGCTCGGTGGCAC#GCCGCCCAAAGTTGGGA#(((((((.((((((..#))))))...))))))).	3996	4013	0.9743589743589743	-20.9	1	5.262492e-06	0.397	0.0	0.0	-7.219708015936543	13	17	7	3UTR		0	0
hsa-miR-3918	NM_001282884	POLR3H	ACAGGGCCGCAGATGGAGACT#TCTGAACCCATCTGGGGCTCTGG#.(((((((.(((((((.....#.))))))).))))))).	2171	2194	0.9743589743589743	-28.8	1	2.424325e-08	0.426	3.543333	2.4674255974999997	-4.849714495602881	14	17	7	3UTR		0	1
hsa-miR-4429	NM_001282884	POLR3H	AAAAGCTGGGCTGAGAGGCG#CCTTTCACCCGGCTG#...(((((((.(((((((..#)))))))))))))).	3128	3143	0.9743589743589743	-22.7	0	0.0009348056	0.338	1.330155571428571	1.1688453910000003	-9.33931466908909	14	15	14	3UTR		0	0
hsa-miR-6513-3p	NM_001282884	POLR3H	TCAAGTGTCATCTGTCCCTAG#GGGGACAGAGGCACGTGGT#(((.(((((.(((((((((..#)))))))))))))).))).	2923	2942	0.9743589743589743	-25.1	0	0.002077385	0.412	0.8618071622222222	0.9215750730000001	-8.212103189489033	17	19	14	3UTR		0	0
hsa-miR-3127-3p	NM_138338	POLR3H	TCCCCTTCTGCAGGCCTGCTGG#AGCCTCCTGGGAGAAGCTACCCTGGGGCCAGTGCAGGAGGGGAA#(((((((((((((((((...((#.))...)))))..)))))))))))).	1842	1886	0.9743589743589743	-34.0	1	0.0006958581	0.324	0.0	0.0	-3.937574446201665	19	26	12	3UTR		0	0
hsa-miR-3147	NM_138338	POLR3H	GGTTGGGCAGTGAGGAGGGTGTGA#CAGAGGAGGGCACCGTCCTCACCTGTCTGGCCC#((((((((((((((((.(((((..#.))))).))))))).))))))))).	2704	2737	0.9743589743589743	-35.5	1	0.002944496	0.324	0.0	0.0	-3.937574446201665	21	25	9	3UTR		0	0
hsa-miR-4267	NM_138338	POLR3H	TCCAGCTCGGTGGCAC#GCCGCCCAAAGTTGGGA#(((((((.((((((..#))))))...))))))).	3943	3960	0.9743589743589743	-20.9	1	5.262492e-06	0.397	0.0	0.0	-7.219708015936543	13	17	7	3UTR		0	0
hsa-miR-4726-5p	NM_138338	POLR3H	AGGGCCAGAGGAGCCTGGAGTGG#ACCCGGGCCCCTAACCTTGCCAGGGGTGAAGTCCTTCAGGCCCTG#((((((.(((((((((((.((..#)))))))).......................)))))..)))))).	1923	1968	0.9743589743589743	-26.7	0	1.89396e-05	0.426	0.0	0.0	-5.4812609810729835	19	45	8	3UTR		0	0
hsa-miR-3127-3p	NM_001018050	POLR3H	TCCCCTTCTGCAGGCCTGCTGG#AGCCTCCTGGGAGAAGCTACCCTGGGGCCAGTGCAGGAGGGGAA#(((((((((((((((((...((#.))...)))))..)))))))))))).	2148	2192	0.9743589743589743	-34.0	1	0.0006958581	0.324	0.0	0.0	-3.937574446201665	19	26	12	3UTR		0	0
hsa-miR-3147	NM_001018050	POLR3H	GGTTGGGCAGTGAGGAGGGTGTGA#CAGAGGAGGGCACCGTCCTCACCTGTCTGGCCC#((((((((((((((((.(((((..#.))))).))))))).))))))))).	3010	3043	0.9743589743589743	-35.5	1	0.002944496	0.324	0.0	0.0	-3.937574446201665	21	25	9	3UTR		0	0
hsa-miR-4267	NM_001018050	POLR3H	TCCAGCTCGGTGGCAC#GCCGCCCAAAGTTGGGA#(((((((.((((((..#))))))...))))))).	4249	4266	0.9743589743589743	-20.9	1	5.262492e-06	0.397	0.0	0.0	-7.219708015936543	13	17	7	3UTR		0	0
hsa-miR-3127-3p	NM_001018052	POLR3H	TCCCCTTCTGCAGGCCTGCTGG#AGCCTCCTGGGAGAAGCTACCCTGGGGCCAGTGCAGGAGGGGAA#(((((((((((((((((...((#.))...)))))..)))))))))))).	2061	2105	0.9743589743589743	-34.0	1	0.0006958581	0.324	0.0	0.0	-3.937574446201665	19	26	12	3UTR		0	0
hsa-miR-3147	NM_001018052	POLR3H	GGTTGGGCAGTGAGGAGGGTGTGA#CAGAGGAGGGCACCGTCCTCACCTGTCTGGCCC#((((((((((((((((.(((((..#.))))).))))))).))))))))).	2923	2956	0.9743589743589743	-35.5	1	0.002944496	0.324	0.0	0.0	-3.937574446201665	21	25	9	3UTR		0	0
hsa-miR-4267	NM_001018052	POLR3H	TCCAGCTCGGTGGCAC#GCCGCCCAAAGTTGGGA#(((((((.((((((..#))))))...))))))).	4162	4179	0.9743589743589743	-20.9	1	5.262492e-06	0.397	0.0	0.0	-7.219708015936543	13	17	7	3UTR		0	0
hsa-miR-6814-3p	NM_001282884	POLR3H	ACTCGCATCCTTCCCTTGGCAG#GCCACAGGGAGGGGCTGCAGG#.((.((((((((((((((((..#)))).))))))))).))))).	3396	3417	0.9743589743589745	-27.2	0	1.863088e-10	0.338	1.6284564944444448	1.80776178775	-6.825347112316308	18	21	9	3UTR		0	0
hsa-miR-4422	NM_001018050	POLR3H	AAAAGCATCAGGAAGTACCCA#GGGTGCTTGATGATGCA#....((((((..((((((((.#))))))))..)))))).	1762	1779	0.9743589743589745	-24.2	0	3.04477e-06	0.397	0.0	0.0	-15.718140253644634	14	17	8	3UTR		0	0
hsa-miR-4422	NM_001018052	POLR3H	AAAAGCATCAGGAAGTACCCA#GGGTGCTTGATGATGCA#....((((((..((((((((.#))))))))..)))))).	1675	1692	0.9743589743589745	-24.2	0	3.04477e-06	0.397	0.0	0.0	-15.718140253644634	14	17	8	3UTR		0	0
hsa-miR-4436b-3p	NM_001282884	POLR3H	CAGGGCAGGAAGAAGTGGACAA#TGTCCTCCCTGCACCTGCCTTGC#(((((((((....((.(((((.#)))))...))...))))))))).	3486	3509	0.978021978021978	-23.0	1	0.001560563	0.412	2.082394222222222	3.1877303500000003	-12.873838392506407	16	23	9	3UTR		0	0
hsa-miR-6808-3p	NM_001282884	POLR3H	GTGTGACCACCGTTCCTGCAG#GCGGGGAGCAGGAAGCATGTCTGGTCACACC#(((((((((...(((((((..#.))))))).......))))))))).	1271	1302	0.978021978021978	-25.7	1	0.001647358	0.426	4.399131111111111	5.7037605125	-11.35165869953655	16	25	9	3UTR		0	0
hsa-miR-329-5p	NM_001282884	POLR3H	GAGGTTTTCTGGGTTTCTGTTTC#GACACAGGAGCCCAGGACATGCCTG#.((((.((((((((((((((.((#)).))))))))))))))...)))).	4075	4100	0.9807692307692307	-27.2	0	4.404312e-06	0.441	0.0	0.0	-5.694283598550164	20	25	14	3UTR		0	0
hsa-miR-541-5p	NM_001282884	POLR3H	AAAGGATTCTGCTGTCGGTCCCACT#TGGGGCTGGACAGTGGACCCTA#..(((..((((((((((((((((..#)))))))).)))))))).))).	734	756	0.9807692307692307	-26.7	0	5.995333e-05	0.324	6.574792823529411	6.098127829999999	-8.401646015436656	19	22	8	3UTR		0	0
hsa-miR-1304-3p	NM_001282884	POLR3H	TCTCACTGTAGCCTCGAACCCC#GGGGCAAGAGGCTGACGGGCCTGTGGGCTGCAGTGGA#..((((((((((((..(..(((#.)))..)..)))))))))))).	2457	2494	0.9807692307692307	-24.8	1	8.055712e-06	0.353	4.044759249999999	3.5644000999999994	-5.925499359926538	16	22	12	3UTR		0	0
hsa-miR-323b-5p	NM_001282884	POLR3H	AGGTTGTCCGTGGTGAGTTCGCA#TGCAGTGGACACAGCCTAGAACCAGGCCCAACTCAGCCACGGGCAGGGAGAGTGACCTT#(((((((((((((((((((.((.#.))..)))))).))))))))).........)))).	2485	2544	0.9807692307692307	-26.6	1	5.075563e-05	0.397	2.9239328965517237	3.48161015	-3.937574446201665	21	35	9	3UTR		0	0
hsa-miR-4430	NM_001282884	POLR3H	AGGCTGGAGTGAGCGGAG#TTCGCTCACCCTTCAGGCCTC#(((((((.(((((((((.#)))))))))))....))))).	4023	4044	0.9807692307692307	-22.8	1	0.009723653	0.441	0.0	0.0	-6.251209375382295	16	21	11	3UTR		0	0
hsa-miR-6784-5p	NM_001282884	POLR3H	GCCGGGGCTTTGGGTGAGGG#TTCTGAACCCATCTGGGGCTCTGGG#.(((((((((((((((.((.#.))))))))))))))))).	2170	2195	0.9807692307692307	-25.4	1	2.250022e-08	0.441	2.235439866666667	2.3988645725000004	-3.793324837357118	17	19	17	3UTR		0	0
hsa-miR-6800-5p	NM_001282884	POLR3H	GTAGGTGACAGTCAGGGGCGG#GCCTCTGGCTGCTCAGTCTC#..(((((((((((((((((..#))))))))))).))).))).	3961	3981	0.9807692307692307	-24.4	1	0.0003056862	0.382	0.0	0.0	-4.95700071937229	17	20	11	3UTR		0	0
hsa-miR-6802-5p	NM_001282884	POLR3H	CTAGGTGGGGGGCTTGAAGC#TTTTAAGAACCCCCCCACCA#...((((((((((((((((.#)))))))...))))))))).	1226	1246	0.9807692307692307	-25.1	0	0.0001720561	0.456	3.2748421631578957	5.407848834999999	-6.514540193678739	16	20	9	3UTR		0	0
hsa-miR-6859-3p	NM_001282884	POLR3H	TGACCCCCATGTCGCCTCTGTAG#GGAGGGGTGACAGAGGGGTGAG#(.(((((..((((((((((.(..#).))))))))))..))))).).	3847	3869	0.9807692307692307	-28.8	0	0.005173034	0.338	0.0	0.0	-8.47127491564323	17	22	10	3UTR		0	0
hsa-miR-7150	NM_001282884	POLR3H	CTGGCAGGGGGAGAGGTA#CCTCTCTGCCTGCTC#..((((((.(((((((..#))))))).)))))).	3212	3227	0.9807692307692307	-25.3	1	0.03537189	0.426	1.2263965714285714	2.4512172560000005	-6.013390377618052	13	15	7	3UTR		0	0
hsa-miR-149-5p	NM_138338	POLR3H	TCTGGCTCCGTGTCTTCACTCCC#GGGCAGTGTCAGGGACGGGGCCAA#..(((((((((.(((.(((((((#))).))))..))).))))))))).	3518	3542	0.9807692307692307	-30.4	1	0.0003322562	0.368	0.0	0.0	-8.536853109272258	19	24	9	3UTR		1	0
hsa-miR-330-3p	NM_138338	POLR3H	GCAAAGCACACGGCCTGCAGAGA#TCTGTGGCTGTGGCTGTTGG#.((((((.(((((((.(((((..#))))))))))))))).))).	876	896	0.9807692307692307	-23.9	1	2.018727e-06	0.441	-4.376851428571428	-0.63389031	-6.340008846841362	18	20	15	3UTR		0	0
hsa-miR-329-5p	NM_138338	POLR3H	GAGGTTTTCTGGGTTTCTGTTTC#GACACAGGAGCCCAGGACATGCCTG#.((((.((((((((((((((.((#)).))))))))))))))...)))).	4022	4047	0.9807692307692307	-27.2	0	4.404312e-06	0.441	0.0	0.0	-5.694283598550164	20	25	14	3UTR		0	0
hsa-miR-619-3p	NM_138338	POLR3H	GACCTGGACATGTTTGTGCCCAGT#CTGGGTACAGACTCCAGCTCA#((.(((((...((((((((((((.#))))))))))))))))).)).	2518	2539	0.9807692307692307	-28.3	0	0.0004432036	0.426	0.0	0.0	-10.618784522492405	19	21	17	3UTR		0	0
hsa-miR-4430	NM_138338	POLR3H	AGGCTGGAGTGAGCGGAG#TTCGCTCACCCTTCAGGCCTC#(((((((.(((((((((.#)))))))))))....))))).	3970	3991	0.9807692307692307	-22.8	1	0.009723653	0.441	0.0	0.0	-6.251209375382295	16	21	11	3UTR		0	0
hsa-miR-4512	NM_138338	POLR3H	CAGGGCCTCACTGTATCGCCCA#GGGCAGTGACTATGGGGCCCTGG#((((((((((..((..(((((.#)))).)..))..)))))))))).	2177	2200	0.9807692307692307	-31.8	1	0.0009043123	0.353	0.0	0.0	-11.077650871762618	17	23	10	3UTR		0	1
hsa-miR-4514	NM_138338	POLR3H	ACAGGCAGGATTGGGGAA#CCCTAATCCTGCTGCCTGG#.(((((((((((((((..#))))))))))...))))).	2148	2167	0.9807692307692307	-25.3	1	0.002080708	0.353	0.0	0.0	-3.793324837357118	15	19	10	3UTR		0	1
hsa-miR-5189-5p	NM_138338	POLR3H	TCTGGGCACAGGCGGATGGACAGG#CCAGTCTGTGCCTGATGGCCCAGGT#(((((((.(((((..((((((.((#)).)))))))))))...))))))).	1608	1633	0.9807692307692307	-27.2	1	9.878382e-07	0.412	0.0	0.0	-7.843498853153337	20	25	11	3UTR		0	0
hsa-miR-6754-3p	NM_138338	POLR3H	TCTTCACCTGCCTCTGCCTGCA#GCAAAGAAGACAGAAGCCACCCATTGGTGCTTGGCAGAGGCAGGTGT#....((((((((((((((.(((#.)))..)))))))))))))).	2900	2947	0.9807692307692307	-34.2	0	0.0002493173	0.397	0.0	0.0	-9.546562468637928	17	21	14	3UTR		0	0
hsa-miR-6784-5p	NM_138338	POLR3H	GCCGGGGCTTTGGGTGAGGG#TTCTGAACCCATCTGGGGCTCTGGG#.(((((((((((((((.((.#.))))))))))))))))).	2117	2142	0.9807692307692307	-25.4	1	2.250022e-08	0.441	0.0	0.0	-3.793324837357118	17	19	17	3UTR		0	0
hsa-miR-6800-5p	NM_138338	POLR3H	GTAGGTGACAGTCAGGGGCGG#GCCTCTGGCTGCTCAGTCTC#..(((((((((((((((((..#))))))))))).))).))).	3908	3928	0.9807692307692307	-24.4	1	0.0003056862	0.382	0.0	0.0	-4.95700071937229	17	20	11	3UTR		0	0
hsa-miR-6859-3p	NM_138338	POLR3H	TGACCCCCATGTCGCCTCTGTAG#CTCCAGAGGCAGGCAGCAGGCCCCGGGGCCCAGGAGGGGTGACAGAGGGGTGAG#(.(((((..((((((((((.(..#.).))))))))))..))))).).	3762	3816	0.9807692307692307	-29.1	0	0.005173034	0.338	0.0	0.0	-8.47127491564323	17	23	10	3UTR		0	0
hsa-miR-6884-3p	NM_138338	POLR3H	CCCATCACCTTTCCGTCTCCCCT#GGGAGGTTGGGGAGGTGTGAGGGC#(((..((((((((((.(((((..#)))))..))))))))))...))).	1726	1750	0.9807692307692307	-28.0	0	0.004624077	0.382	0.0	0.0	-11.321682976276941	18	24	10	3UTR		0	0
hsa-miR-7150	NM_138338	POLR3H	CTGGCAGGGGGAGAGGTA#CCTCTCTGCCTGCTC#..((((((.(((((((..#))))))).)))))).	3159	3174	0.9807692307692307	-25.3	1	0.03537189	0.426	0.0	0.0	-6.013390377618052	13	15	7	3UTR		0	0
hsa-miR-12114	NM_138338	POLR3H	CAGGTGGAGGTGTGAGGTC#GGCCTCATGCCTTCTCAGCCA#..(((((((((((((((((#))))))))))))))...))).	3326	3347	0.9807692307692307	-25.2	1	0.07510491	0.324	0.0	0.0	-4.95700071937229	17	21	14	3UTR		0	0
hsa-miR-149-5p	NM_001018050	POLR3H	TCTGGCTCCGTGTCTTCACTCCC#GGGCAGTGTCAGGGACGGGGCCAA#..(((((((((.(((.(((((((#))).))))..))).))))))))).	3824	3848	0.9807692307692307	-30.4	1	0.0003322562	0.368	0.0	0.0	-8.536853109272258	19	24	9	3UTR		1	0
hsa-miR-329-5p	NM_001018050	POLR3H	GAGGTTTTCTGGGTTTCTGTTTC#GACACAGGAGCCCAGGACATGCCTG#.((((.((((((((((((((.((#)).))))))))))))))...)))).	4328	4353	0.9807692307692307	-27.2	0	4.404312e-06	0.441	0.0	0.0	-5.694283598550164	20	25	14	3UTR		0	0
hsa-miR-619-3p	NM_001018050	POLR3H	GACCTGGACATGTTTGTGCCCAGT#CTGGGTACAGACTCCAGCTCA#((.(((((...((((((((((((.#))))))))))))))))).)).	2824	2845	0.9807692307692307	-28.3	0	0.0004432036	0.426	0.0	0.0	-10.618784522492405	19	21	17	3UTR		0	0
hsa-miR-1234-3p	NM_001018050	POLR3H	TCGGCCTGACCACCCACCCCAC#GTGGGTGTGGGTGGAAGTGGTGGGT#((.(((...(((((((((((((#))))).))))))))....))).)).	1801	1826	0.9807692307692307	-31.5	0	0.07828776	0.338	0.0	0.0	-10.408825042805827	18	25	8	3UTR		0	0
hsa-miR-4430	NM_001018050	POLR3H	AGGCTGGAGTGAGCGGAG#TTCGCTCACCCTTCAGGCCTC#(((((((.(((((((((.#)))))))))))....))))).	4276	4297	0.9807692307692307	-22.8	1	0.009723653	0.441	0.0	0.0	-6.251209375382295	16	21	11	3UTR		0	0
hsa-miR-4512	NM_001018050	POLR3H	CAGGGCCTCACTGTATCGCCCA#GGGCAGTGACTATGGGGCCCTGG#((((((((((..((..(((((.#)))).)..))..)))))))))).	2483	2506	0.9807692307692307	-31.8	1	0.0009043123	0.353	0.0	0.0	-11.077650871762618	17	23	10	3UTR		0	1
hsa-miR-4514	NM_001018050	POLR3H	ACAGGCAGGATTGGGGAA#CCCTAATCCTGCTGCCTGG#.(((((((((((((((..#))))))))))...))))).	2454	2473	0.9807692307692307	-25.3	1	0.002080708	0.353	0.0	0.0	-3.793324837357118	15	19	10	3UTR		0	1
hsa-miR-4740-3p	NM_001018050	POLR3H	GCCCGAGAGGATCCGTCCCTGC#GCAGTGATGGATCCATCTGTGGCT#(((..((((((((((((.((((#)))).))))))))).)))..))).	1167	1191	0.9807692307692307	-30.8	0	5.006715e-05	0.426	0.0	0.0	-11.088633895973327	19	24	9	3UTR		0	0
hsa-miR-5189-5p	NM_001018050	POLR3H	TCTGGGCACAGGCGGATGGACAGG#CCAGTCTGTGCCTGATGGCCCAGGT#(((((((.(((((..((((((.((#)).)))))))))))...))))))).	1914	1939	0.9807692307692307	-27.2	1	9.878382e-07	0.412	0.0	0.0	-7.843498853153337	20	25	11	3UTR		0	0
hsa-miR-6754-3p	NM_001018050	POLR3H	TCTTCACCTGCCTCTGCCTGCA#GCAAAGAAGACAGAAGCCACCCATTGGTGCTTGGCAGAGGCAGGTGT#....((((((((((((((.(((#.)))..)))))))))))))).	3206	3253	0.9807692307692307	-34.2	0	0.0002493173	0.397	0.0	0.0	-9.546562468637928	17	21	14	3UTR		0	0
hsa-miR-6784-5p	NM_001018050	POLR3H	GCCGGGGCTTTGGGTGAGGG#TTCTGAACCCATCTGGGGCTCTGGG#.(((((((((((((((.((.#.))))))))))))))))).	2423	2448	0.9807692307692307	-25.4	1	2.250022e-08	0.441	0.0	0.0	-3.793324837357118	17	19	17	3UTR		0	0
hsa-miR-6794-5p	NM_001018050	POLR3H	CAGGGGGACTGGGGGTGAGC#GCTTGCCCCGCTCCTCCA#..((((((...(((((((((#)))))))))..)))))).	1122	1140	0.9807692307692307	-26.3	1	0.004915221	0.338	0.0	0.0	-10.080671321356581	15	18	9	3UTR		0	0
hsa-miR-6800-5p	NM_001018050	POLR3H	GTAGGTGACAGTCAGGGGCGG#GCCTCTGGCTGCTCAGTCTC#..(((((((((((((((((..#))))))))))).))).))).	4214	4234	0.9807692307692307	-24.4	1	0.0003056862	0.382	0.0	0.0	-4.95700071937229	17	20	11	3UTR		0	0
hsa-miR-6859-3p	NM_001018050	POLR3H	TGACCCCCATGTCGCCTCTGTAG#GGAGGGGTGACAGAGGGGTGAG#(.(((((..((((((((((.(..#).))))))))))..))))).).	4100	4122	0.9807692307692307	-28.8	0	0.005173034	0.338	0.0	0.0	-8.47127491564323	17	22	10	3UTR		0	0
hsa-miR-6884-3p	NM_001018050	POLR3H	CCCATCACCTTTCCGTCTCCCCT#GGGAGGTTGGGGAGGTGTGAGGGC#(((..((((((((((.(((((..#)))))..))))))))))...))).	2032	2056	0.9807692307692307	-28.0	0	0.004624077	0.382	0.0	0.0	-11.321682976276941	18	24	10	3UTR		0	0
hsa-miR-7112-5p	NM_001018050	POLR3H	ACGGGCAGGGCAGTGCACCCTG#CGGGGAGGCACTGCCCTCACTGTT#((((..((((((((((.(((((#)))))..))))))))))..)))).	1637	1661	0.9807692307692307	-33.5	0	0.004180004	0.353	0.0	0.0	-9.957570382207184	19	24	10	3UTR		0	0
hsa-miR-7150	NM_001018050	POLR3H	CTGGCAGGGGGAGAGGTA#CCTCTCTGCCTGCTC#..((((((.(((((((..#))))))).)))))).	3465	3480	0.9807692307692307	-25.3	1	0.03537189	0.426	0.0	0.0	-6.013390377618052	13	15	7	3UTR		0	0
hsa-miR-12114	NM_001018050	POLR3H	CAGGTGGAGGTGTGAGGTC#GGCCTCATGCCTTCTCAGCCA#..(((((((((((((((((#))))))))))))))...))).	3632	3653	0.9807692307692307	-25.2	1	0.07510491	0.324	0.0	0.0	-4.95700071937229	17	21	14	3UTR		0	0
hsa-miR-149-5p	NM_001018052	POLR3H	TCTGGCTCCGTGTCTTCACTCCC#GGGCAGTGTCAGGGACGGGGCCAA#..(((((((((.(((.(((((((#))).))))..))).))))))))).	3737	3761	0.9807692307692307	-30.4	1	0.0003322562	0.368	0.0	0.0	-8.536853109272258	19	24	9	3UTR		1	0
hsa-miR-329-5p	NM_001018052	POLR3H	GAGGTTTTCTGGGTTTCTGTTTC#GACACAGGAGCCCAGGACATGCCTG#.((((.((((((((((((((.((#)).))))))))))))))...)))).	4241	4266	0.9807692307692307	-27.2	0	4.404312e-06	0.441	0.0	0.0	-5.694283598550164	20	25	14	3UTR		0	0
hsa-miR-619-3p	NM_001018052	POLR3H	GACCTGGACATGTTTGTGCCCAGT#CTGGGTACAGACTCCAGCTCA#((.(((((...((((((((((((.#))))))))))))))))).)).	2737	2758	0.9807692307692307	-28.3	0	0.0004432036	0.426	0.0	0.0	-10.618784522492405	19	21	17	3UTR		0	0
hsa-miR-1234-3p	NM_001018052	POLR3H	TCGGCCTGACCACCCACCCCAC#GTGGGTGTGGGTGGAAGTGGTGGGT#((.(((...(((((((((((((#))))).))))))))....))).)).	1714	1739	0.9807692307692307	-31.5	0	0.07828776	0.338	0.0	0.0	-10.408825042805827	18	25	8	3UTR		0	0
hsa-miR-4430	NM_001018052	POLR3H	AGGCTGGAGTGAGCGGAG#TTCGCTCACCCTTCAGGCCTC#(((((((.(((((((((.#)))))))))))....))))).	4189	4210	0.9807692307692307	-22.8	1	0.009723653	0.441	0.0	0.0	-6.251209375382295	16	21	11	3UTR		0	0
hsa-miR-4512	NM_001018052	POLR3H	CAGGGCCTCACTGTATCGCCCA#GGGCAGTGACTATGGGGCCCTGG#((((((((((..((..(((((.#)))).)..))..)))))))))).	2396	2419	0.9807692307692307	-31.8	1	0.0009043123	0.353	0.0	0.0	-11.077650871762618	17	23	10	3UTR		0	1
hsa-miR-4514	NM_001018052	POLR3H	ACAGGCAGGATTGGGGAA#CCCTAATCCTGCTGCCTGG#.(((((((((((((((..#))))))))))...))))).	2367	2386	0.9807692307692307	-25.3	1	0.002080708	0.353	0.0	0.0	-3.793324837357118	15	19	10	3UTR		0	1
hsa-miR-4740-3p	NM_001018052	POLR3H	GCCCGAGAGGATCCGTCCCTGC#GCAGTGATGGATCCATCTGTGGCT#(((..((((((((((((.((((#)))).))))))))).)))..))).	1080	1104	0.9807692307692307	-30.8	0	5.006715e-05	0.426	0.0	0.0	-11.088633895973327	19	24	9	3UTR		0	0
hsa-miR-5189-5p	NM_001018052	POLR3H	TCTGGGCACAGGCGGATGGACAGG#CCAGTCTGTGCCTGATGGCCCAGGT#(((((((.(((((..((((((.((#)).)))))))))))...))))))).	1827	1852	0.9807692307692307	-27.2	1	9.878382e-07	0.412	0.0	0.0	-7.843498853153337	20	25	11	3UTR		0	0
hsa-miR-6754-3p	NM_001018052	POLR3H	TCTTCACCTGCCTCTGCCTGCA#GCAAAGAAGACAGAAGCCACCCATTGGTGCTTGGCAGAGGCAGGTGT#....((((((((((((((.(((#.)))..)))))))))))))).	3119	3166	0.9807692307692307	-34.2	0	0.0002493173	0.397	0.0	0.0	-9.546562468637928	17	21	14	3UTR		0	0
hsa-miR-6784-5p	NM_001018052	POLR3H	GCCGGGGCTTTGGGTGAGGG#TTCTGAACCCATCTGGGGCTCTGGG#.(((((((((((((((.((.#.))))))))))))))))).	2336	2361	0.9807692307692307	-25.4	1	2.250022e-08	0.441	0.0	0.0	-3.793324837357118	17	19	17	3UTR		0	0
hsa-miR-6794-5p	NM_001018052	POLR3H	CAGGGGGACTGGGGGTGAGC#GCTTGCCCCGCTCCTCCA#..((((((...(((((((((#)))))))))..)))))).	1035	1053	0.9807692307692307	-26.3	1	0.004915221	0.338	0.0	0.0	-10.080671321356581	15	18	9	3UTR		0	0
hsa-miR-6800-5p	NM_001018052	POLR3H	GTAGGTGACAGTCAGGGGCGG#GCCTCTGGCTGCTCAGTCTC#..(((((((((((((((((..#))))))))))).))).))).	4127	4147	0.9807692307692307	-24.4	1	0.0003056862	0.382	0.0	0.0	-4.95700071937229	17	20	11	3UTR		0	0
hsa-miR-6859-3p	NM_001018052	POLR3H	TGACCCCCATGTCGCCTCTGTAG#GGAGGGGTGACAGAGGGGTGAG#(.(((((..((((((((((.(..#).))))))))))..))))).).	4013	4035	0.9807692307692307	-28.8	0	0.005173034	0.338	0.0	0.0	-8.47127491564323	17	22	10	3UTR		0	0
hsa-miR-6884-3p	NM_001018052	POLR3H	CCCATCACCTTTCCGTCTCCCCT#GGGAGGTTGGGGAGGTGTGAGGGC#(((..((((((((((.(((((..#)))))..))))))))))...))).	1945	1969	0.9807692307692307	-28.0	0	0.004624077	0.382	0.0	0.0	-11.321682976276941	18	24	10	3UTR		0	0
hsa-miR-7112-5p	NM_001018052	POLR3H	ACGGGCAGGGCAGTGCACCCTG#CGGGGAGGCACTGCCCTCACTGTT#((((..((((((((((.(((((#)))))..))))))))))..)))).	1550	1574	0.9807692307692307	-33.5	0	0.004180004	0.353	0.0	0.0	-9.957570382207184	19	24	10	3UTR		0	0
hsa-miR-7150	NM_001018052	POLR3H	CTGGCAGGGGGAGAGGTA#CCTCTCTGCCTGCTC#..((((((.(((((((..#))))))).)))))).	3378	3393	0.9807692307692307	-25.3	1	0.03537189	0.426	0.0	0.0	-6.013390377618052	13	15	7	3UTR		0	0
hsa-miR-12114	NM_001018052	POLR3H	CAGGTGGAGGTGTGAGGTC#GGCCTCATGCCTTCTCAGCCA#..(((((((((((((((((#))))))))))))))...))).	3545	3566	0.9807692307692307	-25.2	1	0.07510491	0.324	0.0	0.0	-4.95700071937229	17	21	14	3UTR		0	0
hsa-miR-877-5p	NM_001282884	POLR3H	GTAGAGGAGATGGCGCAGGG#CTGCAGGCCTCTCCTCC#...(((((((.(((((((..#))))..)))))))))).	3410	3427	0.9846153846153847	-22.7	0	0.000626054	0.353	1.0534699888888888	1.7487499389999999	-9.33931466908909	14	17	10	3UTR		0	0
hsa-miR-6820-5p	NM_001282884	POLR3H	TGCGGCAGAGCTGGGGTCA#GACTCCAGCTCACCGTG#.((((..(((((((((((.#))))))))))).)))).	2580	2597	0.9846153846153847	-27.4	0	0.000279651	0.426	2.289380363636363	1.8128627924999998	-7.2379701334214825	15	17	11	3UTR		0	0
hsa-miR-877-5p	NM_138338	POLR3H	GTAGAGGAGATGGCGCAGGG#CTGCAGGCCTCTCCTCC#...(((((((.(((((((..#))))..)))))))))).	3357	3374	0.9846153846153847	-22.7	0	0.000626054	0.353	0.0	0.0	-9.33931466908909	14	17	10	3UTR		0	0
hsa-miR-877-5p	NM_001018050	POLR3H	GTAGAGGAGATGGCGCAGGG#CTGCAGGCCTCTCCTCC#...(((((((.(((((((..#))))..)))))))))).	3663	3680	0.9846153846153847	-22.7	0	0.000626054	0.353	0.0	0.0	-9.33931466908909	14	17	10	3UTR		0	0
hsa-miR-877-5p	NM_001018052	POLR3H	GTAGAGGAGATGGCGCAGGG#CTGCAGGCCTCTCCTCC#...(((((((.(((((((..#))))..)))))))))).	3576	3593	0.9846153846153847	-22.7	0	0.000626054	0.353	0.0	0.0	-9.33931466908909	14	17	10	3UTR		0	0
hsa-let-7a-5p	NM_001282884	POLR3H	TGAGGTAGTAGGTTGTATAGTT#GGCTGGAGGGGCCCTTCCTCGCCTGCTGCCTA#..(((((((((((.........#.))))))))))).	2846	2878	1.0	-19.0	1	0.001095396	0.382	0.4359990909090908	1.2063024885	-6.782339277446944	11	13	11	3UTR		0	0
hsa-miR-15a-3p	NM_001282884	POLR3H	CAGGCCATATTGTGCTGCCTCA#GAGGTCAGGGCATGGCCCTGG#(((((((...(((.(((((((.#)))).))).)))))))).)).	3776	3797	1.0	-24.8	1	6.343942e-09	0.397	0.0	0.0	-9.406945419476644	17	21	8	3UTR		0	0
hsa-miR-17-3p	NM_001282884	POLR3H	ACTGCAGTGAAGGCACTTGTAG#CTGCGAGGCCTTCCTGCTGCAC#..((((((((((((.(((((((#)))))))))))))..)))))).	2306	2328	1.0	-27.0	1	0.0006196489	0.412	1.9984022142857145	1.546381135	-5.692450279622925	19	22	13	3UTR		0	0
hsa-miR-23a-5p	NM_001282884	POLR3H	GGGGTTCCTGGGGATGGGATTT#TCCCTTTCACTAGGGGTGCCCCT#((((((((((((((.((((...#)))).))).))))))..))))).	2258	2281	1.0	-26.3	1	3.368894e-07	0.353	1.1404938588235296	1.5049854724999996	-4.6730240064523	18	23	6	3UTR		0	0
hsa-miR-23a-5p	NM_001282884	POLR3H	GGGGTTCCTGGGGATGGGATTT#GGGTCCCGTTGGGGTGCTTGATGATGCACTTCAGGGGCTGCA#(.((((((((((((((((((((#)))))))))...................))))))))))).).	1498	1540	1.0	-24.8	1	7.745381e-06	0.412	2.314487533333333	3.1865876487499993	-5.101250328216836	21	42	11	3UTR		0	0
hsa-miR-25-5p	NM_001282884	POLR3H	AGGCGGAGACTTGGGCAATTG#TGCCTGGGTCCTGGCTG#((.(((.((((((((((....#))))))))))))).)).	4094	4111	1.0	-21.6	0	1.129656e-05	0.426	0.0	0.0	-7.038800455379432	15	17	13	3UTR		0	0
hsa-miR-29a-3p	NM_001282884	POLR3H	TAGCACCATCTGAAATCGGTTA#AGCCGGGAAGCTGAGCGTCGGATGTGCA#..(((.(((((((..((((((.#.))))))...)))))))))).	2412	2440	1.0	-19.4	0	0.003181352	0.353	3.986852857142857	5.1361280125	-8.450248958336378	16	21	10	3UTR		0	1
hsa-miR-92a-1-5p	NM_001282884	POLR3H	AGGTTGGGATCGGTTGCAATGCT#GGCATTGCCCCTATCAACTCTGACCCACCTT#(((.((((.((((..((((((((#))))))))...........))))))))))).	3532	3563	1.0	-21.7	0	0.02204216	0.397	3.6938687499999996	3.1922700499999994	-9.61827585717766	19	31	11	3UTR		0	0
hsa-miR-96-5p	NM_001282884	POLR3H	TTTGGCACTAGCACATTTTTGCT#AGCAAGTGTGCGCTGGTGCTGAGG#((((((((((((.(((.((((((#)))))).))).)))))))))))).	2281	2305	1.0	-27.1	1	0.0001886813	0.397	1.7162752000000001	1.4390112425	-5.226705058867908	21	24	12	3UTR		0	0
hsa-miR-99a-3p	NM_001282884	POLR3H	CAAGCTCGCTTCTATGGGTCTG#GACCCACCTTGTAGTAGCGGGCA#...(((((((.(((((((((..#)))))).....))).))))))).	3553	3576	1.0	-24.0	0	0.0002544476	0.412	2.977298428571429	3.2717092999999995	-9.33931466908909	16	23	7	3UTR		0	0
hsa-miR-197-3p	NM_001282884	POLR3H	TTCACCACCTTCTCCACCCAGC#GTTGGGGTGCTTGATGATGCACTTCAGGGGCTGCAAGGAGAAGGTGGG#....(((((((((((...((((#.))))...))))))))))).	1505	1553	1.0	-27.2	0	0.247925	0.426	2.2294446727272725	3.146876923749999	-9.779611548941542	15	20	11	3UTR		0	0
hsa-miR-198	NM_001282884	POLR3H	GGTCCAGAGGGGAGATAGGTTC#GAGTCCTTTCACCCGGCTGGGCCA#(((((((..(((.((.((((((#))).))).)).)))..))))))).	3124	3148	1.0	-26.4	1	4.332234e-05	0.368	2.2250604142857147	1.2902734300000003	-8.829778726597915	18	24	7	3UTR		0	0
hsa-miR-208a-5p	NM_001282884	POLR3H	GAGCTTTTGGCCCGGGTTATAC#AGCCAGGGGCCAGCAGCTG#.((((.(((((((.((((....#))))..))))))).)))).	3702	3721	1.0	-23.8	0	5.448957e-05	0.412	2.8605714285714288	3.55768899225	-6.55112351607057	15	19	7	3UTR		0	0
hsa-miR-208a-5p	NM_001282884	POLR3H	GAGCTTTTGGCCCGGGTTATAC#ATGGCCCGGCCCCCAAGGTGGCGAGGCTCC#((((((((((.(((((((((..#)))))))))...))).......))))))).	2622	2652	1.0	-23.7	1	9.007978e-07	0.309	1.2561573529411763	1.7805230625	-6.7623489216120145	19	30	9	3UTR		0	0
hsa-miR-129-1-3p	NM_001282884	POLR3H	AAGCCCTTACCCCAAAAAGTAT#GGGGTGAGAGGCA#..(((((((((((.........#)))))))).))).	3861	3874	1.0	-21.8	1	0.002430263	0.353	0.0	0.0	-6.782339277446944	11	13	8	3UTR		0	0
hsa-miR-139-5p	NM_001282884	POLR3H	TCTACAGTGCACGTGTCTCCAGT#GCAGGCAAGTCTTCAGACACGTGTTCTGTGGT#.((((((.((((((((((.....#.)))))))))).)))))).	3871	3903	1.0	-25.7	1	0.0003108521	0.426	0.0	0.0	-6.106959766537749	16	19	10	3UTR		0	0
hsa-miR-181a-2-3p	NM_001282884	POLR3H	ACCACTGACCGTTGACTGTACC#GTGCCCACGGAACTTGAGCCAGGGGCCAGCAGCTGAGATGTGGTCAGTGGTA#((((((((((((((.(((..((#.))..)))))))........)))))))))).	3686	3738	1.0	-25.8	1	8.974748e-05	0.456	3.283263636363636	3.66095940575	-4.6730240064523	19	31	10	3UTR		0	0
hsa-miR-181b-5p	NM_001282884	POLR3H	AACATTCATTGCTGTCGGTGGGT#ATCCACTGATGGCACACGTGGAG#....(((((((((((((((((((#))))))))))))))...))))).	1337	1360	1.0	-22.9	0	3.395048e-05	0.324	3.650195045454545	3.5913854012499984	-9.546562468637928	19	23	14	3UTR		0	0
hsa-miR-187-5p	NM_001282884	POLR3H	GGCTACAACACAGGACCCGGGC#GCCTGGGTCCTGGCTGATGACTGATTAGTCT#(((((((.(.((((((((((((#))))))))))))).)).........))))).	4095	4126	1.0	-28.5	1	0.0006657712	0.412	0.0	0.0	-7.493715843710474	20	31	13	3UTR		0	0
hsa-miR-204-5p	NM_001282884	POLR3H	TTCCCTTTGTCATCCTATGCCT#GGCCCAGGAGGGGTGACAGAGGGGT#.(((((((((((((((...(((#.))).))))))))))))))).	3841	3866	1.0	-27.4	1	0.001801021	0.324	0.0	0.0	-3.793324837357118	18	21	15	3UTR		0	0
hsa-miR-210-5p	NM_001282884	POLR3H	AGCCCCTGCCCACCGCACACTG#GCGGCGGGGCGGGGAGGCA#.((((((((((.((((......#))))..))))))))..)).	1375	1394	1.0	-27.8	1	1.009014e-06	0.368	3.115278416666667	3.6310965024999993	-7.140128146953473	14	19	8	3UTR		0	0
hsa-miR-211-5p	NM_001282884	POLR3H	TTCCCTTTGTCATCCTTCGCCT#GAGGGGTGACAGAGGGGT#.(((((((((((((((((....#))))))))))))))))).	3848	3866	1.0	-29.9	1	0.001801021	0.324	0.0	0.0	-3.793324837357118	17	18	17	3UTR		0	0
hsa-miR-211-3p	NM_001282884	POLR3H	GCAGGGACAGCAAAGGGGTGC#CTCCCCTAATGTCCTCCCTGCA#(((((((..(((.(((((.(.#).)))))..)))..))))))).	3477	3499	1.0	-25.0	1	0.09505271	0.397	3.314508571428572	3.0027511557499995	-8.596729646294301	16	22	7	3UTR		0	0
hsa-miR-211-3p	NM_001282884	POLR3H	GCAGGGACAGCAAAGGGGTGC#GCCCCCTTCCTTGTCTTTGTC#((((((((((..((((((.((#))))))))..)))))))))).	3285	3306	1.0	-23.8	1	0.3515284	0.5	1.02018029	2.143674959	-10.10915223120837	18	21	10	3UTR		0	0
hsa-miR-211-3p	NM_001282884	POLR3H	GCAGGGACAGCAAAGGGGTGC#GCCACTTTGCTTTCTCTGTG#(((((((.(((((((.(((..#))).))))))).))))))).	1835	1855	1.0	-23.9	1	0.0002977669	0.412	5.554065714285714	4.706739724999999	-6.484258455685908	17	20	7	3UTR		0	0
hsa-miR-214-5p	NM_001282884	POLR3H	TGCCTGTCTACACTTGCTGTGC#GCAGGCAGCAGGCCCCGGGGCCCAGGAGGGGTGACAGAGGGGTGAGAGGCAGGCAA#(((((((((.(((((.((((..#.))))..)))))..))))))))).	3823	3879	1.0	-25.5	1	0.002569337	0.368	0.0	0.0	-5.413129994833456	18	24	9	3UTR		0	0
hsa-miR-214-3p	NM_001282884	POLR3H	ACAGCAGGCACAGACAGGCAGT#CTAAGAGGTCAGCAGGCAAACCAAATCCTAGGCCAGTCTGTGCCTGATGG#.((.(((((((((((.(((...#.))).))))))))))).)).	1629	1679	1.0	-29.6	0	4.46805e-07	0.397	1.6611438181818186	0.7462751762500004	-7.058396192619921	16	20	11	3UTR		0	1
hsa-miR-224-3p	NM_001282884	POLR3H	AAAATGGTGCCCTAGTGACTACA#GTCACAGGGGTGCCT#.....((((((((.(((((....#))))).)))))))).	4131	4146	1.0	-21.7	0	4.743603e-05	0.544	0.0	0.0	-14.522439560970808	13	15	8	3UTR		0	0
hsa-miR-200b-3p	NM_001282884	POLR3H	TAATACTGCCTGGTAATGATGA#TAGCGGGCAGTGTC#..((((((((((.((.......#)).)))))))))).	3567	3581	1.0	-18.1	1	0.0001680173	0.412	3.5985440000000004	3.3261814125	-6.479180412342145	12	14	10	3UTR		0	0
hsa-miR-200b-3p	NM_001282884	POLR3H	TAATACTGCCTGGTAATGATGA#CCGGGCAGTGA#...((((((((((.........#)))))))))).	2228	2239	1.0	-17.2	0	1.637237e-05	0.368	0.8659459	1.3096512849999997	-8.339878751753394	10	11	10	3UTR		0	0
hsa-let-7i-5p	NM_001282884	POLR3H	TGAGGTAGTAGTTTGTGCTGTT#AGCAGCATAAATAAATATCTGAC#(.(((((...((((((((((((#))))))))))))...))))).).	4161	4184	1.0	-18.4	0	0.05846439	0.559	0.0	0.0	-9.713781383971408	18	23	12	3UTR		0	0
hsa-miR-23b-5p	NM_001282884	POLR3H	TGGGTTCCTGGCATGCTGATTT#TCAGCTGCAAGATCAGCCACAGACCTCATGCTGGACACAGGAGCCCAG#((((((((((((((((((((((#.))))))))..........))))......)))))))))).	4042	4090	1.0	-27.5	1	2.099466e-05	0.412	0.0	0.0	-3.937574446201665	22	40	10	3UTR		0	0
hsa-miR-23b-5p	NM_001282884	POLR3H	TGGGTTCCTGGCATGCTGATTT#GGCAAGGCCAGGAGTGCCCAC#((((((((((((.((((.....#))))..)))))))..))))).	846	867	1.0	-25.8	1	1.88411e-05	0.353	6.5982207142857145	6.0573202212499995	-5.226705058867908	16	21	7	3UTR		0	0
hsa-miR-122-3p	NM_001282884	POLR3H	AACGCCATTATCACACTAAATA#GTGATGATGGCC#...(((((((((((........#))))))))))).	2616	2628	1.0	-18.7	0	0.000330571	0.353	1.3579846363636365	1.9150577549999996	-7.483038834232987	11	12	11	3UTR		0	0
hsa-miR-124-3p	NM_001282884	POLR3H	TAAGGCACGCGGTGAATGCCAA#TGGTGGGTACTGTGTGCCC#...(((((((((((..(((((.#)))))..))))))))))).	1565	1584	1.0	-24.2	0	3.260067e-07	0.338	1.7449929454545454	1.9760387499999996	-7.483038834232987	16	19	11	3UTR		0	0
hsa-miR-125b-5p	NM_001282884	POLR3H	TCCCTGAGACCCTAACTTGTGA#GGGGGGTCAGGGAG#(((((((..((((.........#))))..))))))).	1595	1609	1.0	-21.0	1	2.328173e-05	0.324	1.2645330142857143	1.65194452875	-9.132937591702714	11	14	7	3UTR		1	0
hsa-miR-125b-1-3p	NM_001282884	POLR3H	ACGGGTTAGGCTCTTGGGAGCT#GCTCCCGGCTCGAGCCCTCGCCGTA#((((....(((((((((((((.#))))))))...)))))....)))).	2662	2687	1.0	-27.8	0	0.0004239357	0.353	1.5179215000000001	1.1143177074999995	-13.814891846259133	17	25	8	3UTR		0	0
hsa-miR-132-5p	NM_001282884	POLR3H	ACCGTGGCTTTCGATTGTTACT#GGAAGCATGTCTGGTCACACCATCTTGGAATAGGAAGCCATGGC#.(((((((((((.(((.(....#.).))).))))))))))).	1281	1325	1.0	-19.2	1	0.001169837	0.456	5.266590000000001	5.611528274999999	-5.08245545002336	15	19	11	3UTR		0	0
hsa-miR-137-5p	NM_001282884	POLR3H	ACGGGTATTCTTGGGTGGATAAT#CCACCCATTGGTGCTTGG#.((((((((..(((((((.....#)))))))..)))))))).	2969	2987	1.0	-22.6	1	0.0004373699	0.426	0.6184458875	0.9725174630000001	-7.8606057810956464	15	18	8	3UTR		0	0
hsa-miR-138-5p	NM_001282884	POLR3H	AGCTGGTGTTGTGAATCAGGCCG#TGGCCTGGGTACAGACTCCAGCTC#((((((.((((((..((((((((#)))))))).))))).).)))))).	2567	2591	1.0	-27.2	0	0.000394198	0.412	2.8244588750000004	2.0508857000000003	-7.073550458844025	20	24	8	3UTR		0	0
hsa-miR-143-5p	NM_001282884	POLR3H	GGTGCAGTGCTGCATCTCTGGT#CCTGAGTGACGGCATTGCGCA#.(((((((((((((.(((.((.#)).))))).))))))))))).	3598	3619	1.0	-25.8	1	0.0004073188	0.412	3.586872	3.1377971237500004	-4.528774397607753	18	21	11	3UTR		0	0
hsa-miR-143-5p	NM_001282884	POLR3H	GGTGCAGTGCTGCATCTCTGGT#ACTAGGGGTGCCCCTAGCAAGTGTGCGCTG#((((((.(((((((((((((((#)))))))))))....))))....)))))).	2266	2296	1.0	-24.8	0	0.0001474057	0.368	1.4852415578947367	1.4752323975000001	-5.4812609810729835	21	30	11	3UTR		0	0
hsa-miR-145-5p	NM_001282884	POLR3H	GTCCAGTTTTCCCAGGAATCCCT#GGGGATTCCTGGGGCCCAGAGGGTCCTGCAGTGGGTGGGCT#(((((.((.((((((((((((((#))))))))))))))..................)).))))).	1707	1748	1.0	-30.7	0	2.40413e-05	0.338	0.34952987142857145	0.4644547775	-6.894922865640474	21	41	14	3UTR		0	0
hsa-miR-125a-5p	NM_001282884	POLR3H	TCCCTGAGACCCTTTAACCTGTGA#CGCAGGGGGGTCAGGGAG#(((((..((((((....((((((.#))))))))))))))))).	1591	1609	1.0	-25.7	0	2.328173e-05	0.324	1.6207716666666665	1.7454579787499998	-9.207558300340686	17	18	17	3UTR		1	0
hsa-miR-125a-5p	NM_001282884	POLR3H	TCCCTGAGACCCTTTAACCTGTGA#CACAGGGAGGGGCTGCAGGC#..((((((.((((((..((((((.#)))))))))))))).)))).	3398	3418	1.0	-24.6	1	2.567601e-12	0.353	2.0369996666666665	1.68633368775	-6.246439457921665	18	20	14	3UTR		1	0
hsa-miR-125a-3p	NM_001282884	POLR3H	ACAGGTGAGGTTCTTGGGAGCC#GCTCCCGGCTCGAGCCCTCGCCG#...((((((((((((((((((.#))))))))...))))).))))).	2662	2685	1.0	-27.5	0	3.576181e-05	0.338	1.691969590909091	1.1091433024999997	-6.514540193678739	18	23	8	3UTR		0	0
hsa-miR-127-5p	NM_001282884	POLR3H	CTGAAGCTCAGAGGGCTCTGAT#CAGTCCCCTTTGGGCTTGGTCGGC#(((((((((((((((..(((..#)))..)))))))))))...)))).	3436	3460	1.0	-24.9	1	1.70112e-06	0.412	1.7898568033333335	2.2265184875000004	-4.1706235265052785	18	24	11	3UTR		0	0
hsa-miR-129-2-3p	NM_001282884	POLR3H	AAGCCCTTACCCCAAAAAGCAT#GGGGTGAGAGGCA#..(((((((((((.........#)))))))).))).	3861	3874	1.0	-21.8	1	0.002430263	0.353	0.0	0.0	-6.782339277446944	11	13	8	3UTR		0	0
hsa-miR-149-3p	NM_001282884	POLR3H	AGGGAGGGACGGGGGCTGTGC#GCTGCAGGCCTCTCCTCCCTTCCA#.((((((((.((((.((((((#)).)))).))))...)))))))).	3409	3433	1.0	-28.5	1	0.05965877	0.324	2.1958773750000002	1.87131305025	-5.771280865935932	18	24	8	3UTR		0	0
hsa-miR-185-5p	NM_001282884	POLR3H	TGGAGAGAAAGGCAGTTCCTGA#AGGGGCTGCAGGCCTCTCCT#.((((((....(((((((((..#)))))))))....)))))).	3405	3425	1.0	-25.6	1	1.852158e-05	0.353	1.729331322222222	1.8270542015	-11.230630368522041	15	20	9	3UTR		0	0
hsa-miR-186-3p	NM_001282884	POLR3H	GCCCAAAGGTGAATTTTTTGGG#TCCACAGCAGTCCCCTTTGGGCT#(((((((((.((......((((#))))......)).))))))))).	3429	3452	1.0	-21.3	1	4.663988e-05	0.368	1.3157456066666664	2.3331936375	-8.29455008527074	15	23	9	3UTR		0	0
hsa-miR-194-5p	NM_001282884	POLR3H	TGTAACAGCAACTCCATGTGGA#TTGCATGGAGCTGCTT#......((((.((((((((((.#)))))))))).)))).	1163	1179	1.0	-18.5	0	0.001049732	0.647	5.34764	5.095283192499998	-18.3913328800538	14	16	10	3UTR		0	0
hsa-miR-320a-5p	NM_001282884	POLR3H	GCCTTCTCTTCCCGGTTCTTCC#AGCGGCGGGGCGGGGAGGCA#((((((((.(((((.(.((...#)).).))))).)))))))).	1374	1394	1.0	-24.2	1	1.009014e-06	0.368	2.867617375	3.4889050149999985	-5.729413664698063	16	20	8	3UTR		0	0
hsa-miR-320a-3p	NM_001282884	POLR3H	AAAAGCTGGGTTGAGAGGGCGA#GTCCTTTCACCCGGCTG#...(((((((.(((((((((..#)))))))))))))))).	3126	3143	1.0	-28.0	0	0.0009348056	0.338	1.1846073333333331	1.1926770535000002	-9.33931466908909	16	17	16	3UTR		0	0
hsa-miR-200c-5p	NM_001282884	POLR3H	CGTCTTACCCAGCAGTGTTTGG#GTTGGGTGAGACA#.((((((((((((.........#)))))))))))).	3012	3025	1.0	-22.1	1	0.02772949	0.338	0.826501085	0.7716501115000001	-5.618663395431772	12	13	12	3UTR		0	0
hsa-miR-194-3p	NM_001282884	POLR3H	CCAGTGGGGCTGCTGTTATCTG#CAGGGACGGCCTCCGGGCCCCACA#...((((((((((((((.((((#)))))))))).....)))))))).	3023	3047	1.0	-25.4	0	9.599501e-08	0.353	0.6680217031578947	0.8839995115000001	-6.514540193678739	18	24	10	3UTR		0	0
hsa-miR-194-3p	NM_001282884	POLR3H	CCAGTGGGGCTGCTGTTATCTG#ACAGCAGTCCCCTTTGGG#((((.(((((((((((......#)))))))))))..)))).	3432	3450	1.0	-25.2	0	0.0001982983	0.382	1.9668464545454547	2.0869328195000003	-8.056611621014136	15	18	11	3UTR		0	0
hsa-miR-30c-1-3p	NM_001282884	POLR3H	CTGGGAGAGGGTTGTTTACTCC#GGAGGGGCTGCAGGCCTCTCCTC#..((((((((.((((...((((#)))).....)))).)))))))).	3403	3426	1.0	-25.4	1	0.0001801374	0.338	1.7986825	1.7896043889999995	-8.014824275086253	16	23	8	3UTR		0	0
hsa-miR-200a-3p	NM_001282884	POLR3H	TAACACTGTCTGGTAACGATGT#TCGAGCTGGACAGTGA#...(((((((((((..(((...#))).))))))))))).	830	846	1.0	-18.9	0	0.005482915	0.397	5.233820727272728	6.70102363375	-7.483038834232987	14	16	11	3UTR		0	0
hsa-miR-99b-3p	NM_001282884	POLR3H	CAAGCTCGTGTCTGTGGGTCCG#GGCCCAACTCAGCCACGGGCA#...(((((((.(((((((((..#))))))...))).))))))).	2509	2530	1.0	-24.6	0	0.0003450048	0.397	2.63904275	3.4156361125	-9.33931466908909	16	21	7	3UTR		0	0
hsa-miR-296-3p	NM_001282884	POLR3H	GAGGGTTGGGTGGAGGCTCTCC#GGAGAGCTTCATTTTCTGAACCCATCT#(((((((.((..((((((((((#)))))))))).....)).))))).)).	2157	2184	1.0	-28.6	1	0.07880353	0.441	3.7946608999999993	2.676989509999999	-12.422787160389001	19	27	10	3UTR		0	0
hsa-miR-363-3p	NM_001282884	POLR3H	AATTGCACGGTATCCATCTGTA#TGCAAGGAGAAGGTGGGTGTGGGTGGAAGTGGTGGGTACTGTGTG#....((((((((((((((....#.)))))))))))))).	1536	1581	1.0	-22.4	0	0.003610881	0.338	2.099015285714286	2.0990157399999996	-9.546562468637928	14	16	14	3UTR		0	0
hsa-miR-302c-5p	NM_001282884	POLR3H	TTTAACATGGGGGTACCTGCTG#TAGGGGTGCCCCTAG#.......(((((((((((.(((#)))))))))))))).	2268	2283	1.0	-20.6	0	9.687525e-08	0.353	1.574370090909091	1.5153341599999997	-17.110244939514768	14	15	14	3UTR		0	0
hsa-miR-370-5p	NM_001282884	POLR3H	CAGGTCACGTCTCTGCAGTTAC#GTAGCGGGCAGTGTCAGGGACGGGGCCA#..((((.(((((((((((((((#)))))......)).)))))))).)))).	3566	3594	1.0	-22.4	0	0.0003316817	0.368	3.539119318181818	3.4419355112499996	-6.5006872542436085	19	28	8	3UTR		0	0
hsa-miR-373-3p	NM_001282884	POLR3H	GAAGTGCTTCGATTTTGGGGTGT#AGGCCCCGAGGGGACAGAGGCACG#...(((((((..(((((((((.(#).))))))))).....))))))).	2914	2938	1.0	-23.9	0	0.001165804	0.441	0.9626822222222224	0.9457075647500002	-12.686117978685445	17	24	9	3UTR		0	0
hsa-miR-383-5p	NM_001282884	POLR3H	AGATCAGAAGGTGATTGTGGCT#AGTCCAATCACCTCAGACCCTCTCTGC#....(((((((((((((.((((#))))))))))))).........)))).	3194	3221	1.0	-18.5	0	0.018406	0.426	2.0988998181818186	2.18906869925	-9.546562468637928	17	27	13	3UTR		0	0
hsa-miR-135b-5p	NM_001282884	POLR3H	TATGGCTTTTCATTCCTATGTGA#TGACAGAGGGGTGAGAGGCA#....(((((((((((((.(((.(#).))).))))))))))))).	3854	3874	1.0	-21.2	0	0.002430263	0.353	0.0	0.0	-9.546562468637928	17	20	13	3UTR		0	0
hsa-miR-331-5p	NM_001282884	POLR3H	CTAGGTATGGTCCCAGGGATCC#TCTGTGGGGCCACCTGGA#((((((..(((((((.(((...#))).))))))))))))).	1849	1867	1.0	-25.7	0	3.632673e-05	0.441	4.792784285714285	5.007591462500001	-8.027944990557229	16	18	13	3UTR		0	0
hsa-miR-331-5p	NM_001282884	POLR3H	CTAGGTATGGTCCCAGGGATCC#GGAGCCCAGGACATGCCTGGG#((((((((.((((..(((.(((#))).))).)))))))))))).	4081	4102	1.0	-25.3	1	5.449077e-09	0.441	0.0	0.0	-6.586253582218469	18	21	12	3UTR		0	0
hsa-miR-338-3p	NM_001282884	POLR3H	TCCAGCATCAGTGATTTTGTTG#TAGCAAGTGTGCGCTGGTGCTGA#..(((((((((((..(((((((#)))))))....))))))))))).	2280	2303	1.0	-22.8	1	0.0002368777	0.382	1.546146581818182	1.4804065175	-6.549290197143331	18	23	11	3UTR		0	1
hsa-miR-339-3p	NM_001282884	POLR3H	TGAGCGCCTCGACGACAGAGCCG#TGGTCTCCTGGGTCCCGTTGGGGTGCTTG#.(((((((((((((...((.(((#.))).)).))))))))))))).	1489	1518	1.0	-26.9	1	3.063469e-06	0.426	2.863677076923077	3.345432293749999	-4.761823477911366	18	22	13	3UTR		0	0
hsa-miR-325	NM_001282884	POLR3H	CCTAGTAGGTGTCCAGTAAGTGT#ACACAGATTGGAGGCCTCTGGC#.((((.((((.((((((..((((#))))..)))))).)))))))).	4182	4204	1.0	-23.8	0	0.0001025478	0.58	0.0	0.0	-8.519058073960514	18	22	8	3UTR		0	0
hsa-miR-345-3p	NM_001282884	POLR3H	GCCCTGAACGAGGGGTCTGGAG#CTCCGGGCCCCACACAAGATGCATCTGTGAAGCTCAAGGCG#(((.(((.(..(((((((((((#)))))))))))....................).))).))).	3033	3074	1.0	-26.2	0	0.000169347	0.338	0.43171353636363635	0.83406652425	-13.350512594080016	18	41	11	3UTR		0	0
hsa-miR-423-5p	NM_001282884	POLR3H	TGAGGGGCAGAGAGCGAGACTTT#AAAGTCCAATCACCTCAGACCCTCTCTGCCTGCTCAC#((((((((((((((...((((((#))))))...............)))))))))).)))).	3192	3229	1.0	-24.1	1	0.03702393	0.426	2.2881773333333326	2.29460892975	-4.906073086755913	20	37	10	3UTR	MIRT038118	0	0
hsa-miR-431-5p	NM_001282884	POLR3H	TGTCTTGCAGGCCGTCATGCA#TGCGCTGGTGCTGAGGTCTGCGAGGCC#.((((((((((((.(((.(((#.)))))))))))))))))).	2289	2316	1.0	-26.7	1	5.490785e-06	0.441	2.1992205333333334	1.3187064425	-4.650164754877524	18	20	18	3UTR		0	0
hsa-miR-431-3p	NM_001282884	POLR3H	CAGGTCGTCTTGCAGGGCTTCT#GGGGCTCTGGGAGATGCCCCTAATCCTGCTGCCTGG#(((((((((((.(((((((((.#))))))))).))))))..............))))).	2184	2220	1.0	-27.9	1	0.002080708	0.353	1.203317072	2.3096057049999996	-7.284377755798021	20	36	9	3UTR		0	0
hsa-miR-433-3p	NM_001282884	POLR3H	ATCATGATGGGCTCCTCGGTGT#ATGCTGGACACAGGAGCCCAGGACATGC#..((((.(((((((((..((((#.)))))))))))))...)))).	4069	4097	1.0	-23.8	0	1.852966e-05	0.426	0.0	0.0	-6.5006872542436085	17	22	13	3UTR		0	0
hsa-miR-329-3p	NM_001282884	POLR3H	AACACACCTGGTTAACCTCTTT#AGGGAGGTTGGGGAGGTGTGA#..(((((((..(((((((((((#)))))))))))..))))))).	1778	1799	1.0	-23.3	1	0.02777518	0.368	2.7884291818181817	2.8022872949999997	-9.02428166311082	18	21	11	3UTR		0	0
hsa-miR-485-5p	NM_001282884	POLR3H	AGAGGCTGGCCGTGATGAATTC#TGGTCGGCCTCC#.(((((((((((..........#))))))))))).	3452	3464	1.0	-20.4	1	5.028405e-06	0.397	2.255714272727273	2.3275194237500005	-6.907794008098015	11	12	11	3UTR		0	0
hsa-miR-486-3p	NM_001282884	POLR3H	CGGGGCAGCTCAGTACAGGAT#TCCTGGGGCCCAGAGGGTCCTGCAGTGGGTGGGCTGTCCCC#.(((((((((((.(.((((((#.)))))).....).))))))))))).	1713	1754	1.0	-27.7	1	7.848766e-06	0.338	0.7574546181818181	0.8513179175000004	-5.8179050102739955	18	26	11	3UTR		0	0
hsa-miR-490-3p	NM_001282884	POLR3H	CAACCTGGAGGACTCCATGCTG#GGTGTGAGGGCCCCGGGTTGA#((((((((.((.(((((((((.#)))))).))))))))))))).	1792	1813	1.0	-25.8	1	0.0003270102	0.397	3.185308	3.2275807225	-8.340767414043784	19	21	13	3UTR		0	0
hsa-miR-490-3p	NM_001282884	POLR3H	CAACCTGGAGGACTCCATGCTG#GGGGTGAAGTCCTTCAGGC#...(((((((((((.(((.((.#)).))).))))))))))).	1998	2017	1.0	-25.4	0	3.030027e-05	0.382	3.804070909090909	5.0054744425	-7.249989753929374	16	19	11	3UTR		0	0
hsa-miR-202-3p	NM_001282884	POLR3H	AGAGGTATAGGGCATGGGAA#CATGTCCTAGATCTCA#.(((((.(((((((((....#))))))))).))))).	2356	2372	1.0	-20.2	0	0.003877759	0.471	1.7823923333333331	3.8761586125000003	-5.337011372228436	14	16	9	3UTR		0	0
hsa-miR-493-3p	NM_001282884	POLR3H	TGAAGGTCTACTGTGTGCCAGG#CCTGGCACATGTCCTAGATCTCAG#((.(((((((.(((((((((((#)))))))))))...))))))))).	2349	2373	1.0	-25.7	0	0.003583875	0.456	0.2196156363636364	3.6252002125000002	-8.319888395918463	20	24	11	3UTR		0	0
hsa-miR-432-3p	NM_001282884	POLR3H	CTGGATGGCTCCTCCATGTCT#GGGCATCCTGAGGCTCCCGGTAAAGGGGCTGGAGGGGCCCTTCCT#..(((.((((((((((.((((#.))))))))))))))..))).	2820	2865	1.0	-28.4	0	1.384282e-06	0.338	1.9525720000000004	1.2876599100000004	-6.857959480565336	17	21	14	3UTR		0	0
hsa-miR-494-5p	NM_001282884	POLR3H	AGGTTGTCCGTGTTGTCTTCTCT#GGGTGAGACAGGGACGGCCTC#(((((((((.((((.((.(((..#))).)))))).))))))))).	3015	3036	1.0	-21.5	1	2.766757e-05	0.382	0.42804505111111113	0.8783253127499999	-5.915530474780478	18	21	9	3UTR		0	0
hsa-miR-495-5p	NM_001282884	POLR3H	GAAGTTGCCCATGTTATTTTCG#TGAGGATGGCCTGGGTACAGACTCCA#(.(((((((((.((((((((((#)))))))))).)))))...)))).).	2561	2587	1.0	-18.6	1	4.841806e-05	0.426	2.5321056000000004	2.2190538625	-8.448053637813192	20	26	10	3UTR		0	0
hsa-miR-512-5p	NM_001282884	POLR3H	CACTCAGCCTTGAGGGCACTTTC#GGGGGTGCCAGAGTCCTTTCACCCGGCTGGGC#..(((((((.(((((((((((((#)))))))))........))))...))))))).	3114	3146	1.0	-24.0	1	0.0001045429	0.353	0.7811075895238094	1.0939457092500002	-6.199507187700468	20	32	9	3UTR		0	0
hsa-miR-515-3p	NM_001282884	POLR3H	GAGTGCCTTCTTTTGGAGCGTT#GAGGCCCCGAGGGGACAGAGGCACG#..((((((((((((((.((.((#)).)).)))))))....))))))).	2913	2938	1.0	-22.1	1	0.001165804	0.441	0.9525946366666665	0.97000327175	-4.95700071937229	18	25	7	3UTR		0	0
hsa-miR-524-3p	NM_001282884	POLR3H	GAAGGCGCTTCCCTTTGGAGT#GCCCAGAGGGTCCTGCAGTGGGTGGGCTGTCCCCTGAGTGCCA#...(((((((((((((((.((#)))))))))).........................))))))).	1720	1763	1.0	-22.5	0	7.065223e-07	0.368	0.6771014025	1.7031857087499993	-6.514540193678739	17	43	10	3UTR		0	0
hsa-miR-521	NM_001282884	POLR3H	AACGCACTTCCCTTTAGAGTGT#GGGGAGGTGTGA#..(((((((((((.........#))))))))))).	1787	1799	1.0	-18.6	1	0.02777518	0.368	3.3753627272727273	3.1648115275000004	-6.782339277446944	11	12	11	3UTR		0	0
hsa-miR-520g-3p	NM_001282884	POLR3H	ACAAAGTGCTTCCCTTTAGAGTGT#GCGGCGGGGCGGGGAGGCACTG#....(((((((((((.........#.))))))))))).	1375	1397	1.0	-20.2	0	5.3267e-06	0.382	2.4903043727272727	3.486343127499999	-9.779611548941542	11	13	11	3UTR		0	0
hsa-miR-500a-3p	NM_001282884	POLR3H	ATGCACCTGGGCAAGGATTCTG#GTCTTTGTCTAGGGCC#..((.(((((((((((((....#))))))))))))))).	3297	3313	1.0	-21.2	0	0.0007736949	0.515	0.9650098384615386	2.24240625325	-9.076037894184761	15	16	15	3UTR		0	0
hsa-miR-501-5p	NM_001282884	POLR3H	AATCCTTTGTCCCTGGGTGAGA#TCTCCCTTATGGGGCAGAGGC#...((((((((((.(((.((((#)))))))...)))))))))).	3977	3998	1.0	-24.7	0	2.793723e-08	0.397	0.0	0.0	-7.371380111199145	17	21	10	3UTR		0	0
hsa-miR-501-5p	NM_001282884	POLR3H	AATCCTTTGTCCCTGGGTGAGA#GCCCCGAGGGGACAGAGGC#...(((((((((((((((....#))))...))))))))))).	2916	2935	1.0	-24.7	0	0.001422153	0.426	0.8416323033333334	0.9638648910000001	-6.514540193678739	15	19	11	3UTR		0	0
hsa-miR-502-3p	NM_001282884	POLR3H	AATGCACCTGGGCAAGGATTCA#GTCTTTGTCTAGGGCC#...((.(((((((((((((...#))))))))))))))).	3297	3313	1.0	-21.2	0	0.0007736949	0.515	0.9650098384615386	2.24240625325	-8.415498954871785	15	16	15	3UTR		0	0
hsa-miR-503-5p	NM_001282884	POLR3H	TAGCAGCGGGAACAGTTCTGCAG#TGCGCTGGTGCTGAGGTCTGCGAGGCCTTCCTGCTGCA#..((((((((((..(((.(((((#.))))).))).)))))))))).	2289	2327	1.0	-25.7	1	0.0006416929	0.412	2.2216423999999995	1.30318312	-7.102971249558938	18	22	10	3UTR		0	0
hsa-miR-504-3p	NM_001282884	POLR3H	GGGAGTGCAGGGCAGGGTTTC#GCACCTGCCTTGCAGGCCCC#(((..(((((((((((((...#)).)))))))))))..))).	3496	3516	1.0	-29.1	0	4.085668e-06	0.382	2.6595427142857138	3.04587506825	-11.088633895973327	16	20	11	3UTR		0	0
hsa-miR-506-5p	NM_001282884	POLR3H	TATTCAGGAAGGTGTTACTTAA#GACCCTTCCTGGAC#..((((((((((.(((......#))))))))))))).	973	987	1.0	-18.2	1	0.007469365	0.456	6.628645140000001	5.854656101250001	-6.246131332038532	13	14	13	3UTR		0	0
hsa-miR-506-3p	NM_001282884	POLR3H	TAAGGCACCCTTCTGAGTAGA#TCTGTCACAGGGGTGCCTG#..((((((((((.(((.((((#))))))).)))))))))).	4128	4147	1.0	-24.1	1	2.364764e-06	0.559	0.0	0.0	-6.246131332038532	17	19	10	3UTR		0	0
hsa-miR-507	NM_001282884	POLR3H	TTTTGCACCTTTTGGAGTGAA#CACTTCAGGGGCTGCAAGGA#(((((((.(((((((((((..#))))))))))).))))))).	1524	1544	1.0	-20.7	1	0.001471155	0.412	2.369191909090909	2.8560891737499987	-6.251209375382295	18	20	11	3UTR		0	0
hsa-miR-509-5p	NM_001282884	POLR3H	TACTGCAGACAGTGGCAATCA#GTGGTTGTTTGCAGTGG#(((((((((((((.((.....#)).))))))))))))).	2937	2954	1.0	-19.5	1	5.306273e-05	0.397	0.47615470000000004	0.6793929742500002	-4.794414363722071	15	17	13	3UTR		0	0
hsa-miR-509-3p	NM_001282884	POLR3H	TGATTGGTACGTCTGTGGGTAG#TGCCCACGGAACTTGAGCCAGG#...(((((.((((((((((((.#))))))))))...)).))))).	3687	3709	1.0	-20.7	0	0.0005751745	0.441	3.214210230666667	3.6053520999999993	-7.570929851924502	17	22	10	3UTR		0	1
hsa-miR-455-5p	NM_001282884	POLR3H	TATGTGCCTTTGGACTACATCG#GGGACAGAGGCACGTGG#((((((((((((..((......#))..)))))))))))).	2924	2941	1.0	-22.0	1	0.0007647509	0.412	0.8718948333333333	0.909097018	-6.083544976388314	14	17	12	3UTR		0	0
hsa-miR-455-3p	NM_001282884	POLR3H	GCAGTCCATGGGCATATACAC#GTGCACTGTGTGAGCCTAAGAAGGGGCAAGAGGCTGACGGGCCTGTGGGCTGCA#(((((((((((((........#.))))))))))))).	2435	2489	1.0	-25.9	1	7.661581e-07	0.382	4.710134615384615	4.6665497625	-5.762913004276319	13	15	13	3UTR		0	0
hsa-miR-92b-5p	NM_001282884	POLR3H	AGGGACGGGACGCGGTGCAGTG#GCTGCATGCTCCCGGCTCG#.(((.(((((.((.(((((((.#)))))))))))))).))).	2655	2674	1.0	-24.9	0	5.511415e-06	0.338	2.4197477142857147	1.4726455274999994	-11.593976405100348	17	19	14	3UTR		0	0
hsa-miR-92b-3p	NM_001282884	POLR3H	TATTGCACTCGTCCCGGCCTCC#GGAGGTTGGGGAGGTGTGAG#..((((((.(.(((((((((((#))))))))))).))))))).	1780	1800	1.0	-27.3	1	0.0232668	0.368	3.626904545454545	2.841998545	-8.838164853028402	18	20	11	3UTR		0	0
hsa-miR-555	NM_001282884	POLR3H	AGGGTAAGCTGAACCTCTGAT#GTCAGAGGCAGCAGGCCCTG#(((((..((((..((((((((#))))))))))))..))))).	2076	2096	1.0	-25.1	0	2.40674e-06	0.397	3.6264924999999995	4.327626717500001	-12.01815366452863	17	20	12	3UTR		0	0
hsa-miR-557	NM_001282884	POLR3H	GTTTGCACGGGTGGGCCTTGTCT#GCGAGGCCTTCCTGCTGCAC#...((((((((.(((((((((..#))))))))).)))).)))).	2308	2328	1.0	-27.2	0	0.0006196489	0.412	1.1959578888888887	1.3445785625	-9.861343503275094	17	20	9	3UTR		0	0
hsa-miR-558	NM_001282884	POLR3H	TGAGCTGCTGTACCAAAAT#GGTACAGACTCCAGCTCAC#((((((((((((((.....#)))))))....))))))).	2574	2593	1.0	-21.4	1	0.0001798626	0.426	2.558554111111112	1.6860897549999998	-4.906073086755913	14	19	7	3UTR		0	0
hsa-miR-558	NM_001282884	POLR3H	TGAGCTGCTGTACCAAAAT#CAGCGGCTCAG#((((((((((.........#)))))))))).	2370	2381	1.0	-17.9	1	0.0004307977	0.397	4.446639	3.101290725	-13.223621401949268	10	11	10	3UTR		0	0
hsa-miR-591	NM_001282884	POLR3H	AGACCATGGGTTCTCATTGT#ACAATGCCCGGGCAGTGACTATGGGGCCCTGGTCTG#((((((.(((((((((((((#.))))))).....)))))))))))).	2221	2257	1.0	-24.1	0	4.627882e-05	0.368	0.9602347222222222	1.4247819549999996	-5.4812609810729835	19	26	12	3UTR		0	0
hsa-miR-593-3p	NM_001282884	POLR3H	TGTCTCTGCTGGGGTTTCT#GAGGCCCCGAGGGGACAGAGGCAC#((((((((((((((((((.#))))))))....)).)))))))).	2913	2937	1.0	-25.4	1	0.002357667	0.426	0.823211367826087	0.99074859775	-3.937574446201665	18	24	8	3UTR		0	0
hsa-miR-596	NM_001282884	POLR3H	AAGCCTGCCCGGCTCCTCGGG#CCCAGGAGGGGTGACAGAGGGGTGAGAGGCAGGCA#..((((((((.(((((((...#.)))))))..).))))))).	3843	3878	1.0	-27.9	1	0.002216705	0.368	0.0	0.0	-7.7817751947826395	15	20	7	3UTR		0	0
hsa-miR-605-5p	NM_001282884	POLR3H	TAAATCCCATGGTGCCTTCTCCT#AGGAGAAGGTGGGTGTGGGT#.....((((((.(((((((((((#)))))))))))..)))))).	1540	1560	1.0	-24.1	0	0.2447797	0.397	2.220128272727273	2.04265149	-17.012402953046756	17	20	11	3UTR		0	0
hsa-miR-608	NM_001282884	POLR3H	AGGGGTGGTGTTGGGACAGCTCCGT#GCGGGGCGGGGAGGCACTGCCCTC#.(((((((((((....(.(((((((#))))))).)...))))))))))).	1378	1402	1.0	-29.2	1	1.256433e-06	0.382	2.844326636363636	3.385143616249999	-6.907794008098015	19	24	11	3UTR		0	0
hsa-miR-611	NM_001282884	POLR3H	GCGAGGACCCCTCGGGGTCTGAC#AGGCCCCGAGGGGACAGAGGCA#((...(.(((((((((((((...#))))))))))))).)....)).	2914	2936	1.0	-32.3	0	0.001683126	0.441	0.9719936153846155	0.9622834965000002	-14.189859905151096	16	22	13	3UTR		0	0
hsa-miR-615-5p	NM_001282884	POLR3H	GGGGGTCCCCGGTGCTCGGATC#CCGGGCAGTGACTATGGGGCCCTG#.((((((((((.(((((((...#))))))).)).....)))))))).	2228	2252	1.0	-29.5	1	0.0001363148	0.353	1.61450996	1.17511681	-7.140128146953473	17	24	8	3UTR		0	0
hsa-miR-615-5p	NM_001282884	POLR3H	GGGGGTCCCCGGTGCTCGGATC#ATTCGGTCATCGGGGGCCTG#..((((((((((((.((((((.#)))))).)))))))))))).	2129	2149	1.0	-29.1	1	7.955105e-06	0.441	3.0184994166666663	3.6950544874999993	-5.692450279622925	18	20	12	3UTR		0	0
hsa-miR-619-5p	NM_001282884	POLR3H	GCTGGGATTACAGGCATGAGCC#GGCCTCATGCCTTCTCAGCC#(((((((....(((((((((((#))).))))))))))))))).	3379	3399	1.0	-27.2	1	0.05794259	0.309	1.4090537049999998	1.8894703350000004	-11.374879977366588	18	20	15	3UTR		0	0
hsa-miR-619-5p	NM_001282884	POLR3H	GCTGGGATTACAGGCATGAGCC#GCTGGACACAGGAGCCCAGGACATGCCTGGGTCCTGGCT#(((((((((.((((((((..((#.)).))))))))))))))))).	4071	4110	1.0	-27.1	1	2.745432e-05	0.426	0.0	0.0	-5.180080914529843	19	22	17	3UTR		0	0
hsa-miR-619-5p	NM_001282884	POLR3H	GCTGGGATTACAGGCATGAGCC#GGCACATGTCCTAGATCTCAGCG#(((((((((...((((((.(((#))).))))))...))))))))).	2352	2375	1.0	-26.0	1	0.002372393	0.441	2.6102981333333335	3.2384126249999996	-11.35165869953655	18	23	9	3UTR		0	0
hsa-miR-619-3p	NM_001282884	POLR3H	GACCTGGACATGTTTGTGCCCAGT#CTGGGTACAGACTCCAGCTCA#((.(((((...((((((((((((.#))))))))))))))))).)).	2571	2592	1.0	-28.3	0	0.0004432036	0.426	2.75978025	1.85813878	-10.618784522492405	19	21	17	3UTR		0	0
hsa-miR-623	NM_001282884	POLR3H	ATCCCTTGCAGGGGCTGTTGGGT#GCCCTTGGCCCCGCAGGGGGG#.((((((((.(((((((..((((#)))).))))))))))))))).	1580	1601	1.0	-32.4	1	1.740567e-08	0.309	1.61223275	1.7019037362499998	-5.035831305685297	19	21	15	3UTR		0	0
hsa-miR-631	NM_001282884	POLR3H	AGACCTGGCCCAGACCTCAGC#GCTGAGGTCTGCGAGGCCT#......(((((((((((((((#)))))))))))...)))).	2298	2317	1.0	-28.1	0	2.76721e-06	0.456	1.966371166666667	1.3303489750000002	-15.566558404643448	15	19	11	3UTR		0	0
hsa-miR-631	NM_001282884	POLR3H	AGACCTGGCCCAGACCTCAGC#GGCTGGGCCAGGA#...((((((((((.((.....#)))))))))))).	3138	3151	1.0	-26.1	0	2.925958e-07	0.397	2.20041829	1.3186444812500004	-7.371380111199145	12	13	12	3UTR		0	0
hsa-miR-632	NM_001282884	POLR3H	GTGTCTGCTTCCTGTGGGA#CCCGCAGGGGGGTCAGGGAGACAGGGCACT#((((((.(((((((((((.#)))))))))))............)))))).	1589	1619	1.0	-24.2	0	0.0009263101	0.309	1.6611439090909088	1.7569867687499996	-5.4812609810729835	17	30	11	3UTR		0	0
hsa-miR-633	NM_001282884	POLR3H	CTAATAGTATCTACCACAATAAA#GTGGTGGGTACTGTG#...((((((((((((((......#)))))))))))))).	1564	1579	1.0	-22.0	0	0.00588146	0.338	1.5353743142857144	1.8005414675	-6.514540193678739	14	15	14	3UTR		0	0
hsa-miR-637	NM_001282884	POLR3H	ACTGGGGGCTTTCGGGCTCTGCGT#TGGGGAGGTGTGAGGGCCCCGGGTT#(((.((((((((((.(((((.((.#)).)))).).)))))))))).))).	1786	1811	1.0	-30.4	0	0.0003171068	0.382	3.3697722	3.426136359999999	-7.70504628141149	20	25	10	3UTR		0	0
hsa-miR-640	NM_001282884	POLR3H	ATGATCCAGGAACCTGCCTCT#GGAGGATGGTCTCCTGGGTCC#..((((((((((((..(((((#)))))..))).))))))))).	1483	1504	1.0	-25.8	1	2.476742e-05	0.426	2.7927301538461546	2.9688172362499987	-5.925499359926538	17	21	9	3UTR		0	0
hsa-miR-645	NM_001282884	POLR3H	TCTAGGCTGGTACTGCTGA#TCAGCGGCTCAGATCTACAAGCCTGGAA#((((((((.((((((((((#)))))))........))).)))))))).	2369	2397	1.0	-22.7	1	0.001093901	0.397	5.203252222222222	3.1569153875	-4.993964104447428	18	28	8	3UTR		0	0
hsa-miR-661	NM_001282884	POLR3H	TGCCTGGGTCTCTGGCCTGCGCGT#GCCCTCCAGAGGCAGGCAGCAGGCCCCGGGGCCCAGGA#..((((((((((.(((((((((.(#.).)).)))))))..)))))))))).	3812	3850	1.0	-37.4	1	1.031905e-06	0.279	0.0	0.0	-6.246131332038532	20	26	10	3UTR		0	0
hsa-miR-654-3p	NM_001282884	POLR3H	TATGTCTGCTGACCATCACCTT#AGGGAGACAGGGCACTGCCTGGGGACCTAAGAGGTCAGCAGGCAA#..((((((((((((.((.....#.)))))))))))))).	1603	1648	1.0	-24.2	1	0.0002380206	0.426	1.3047928666666666	1.3816526925	-5.692450279622925	14	16	14	3UTR		0	0
hsa-miR-657	NM_001282884	POLR3H	GGCAGGTTCTCACCCTCTCTAGG#TTGGGGAGGTGTGAGGGCCCCG#((..((((((((((((((((((.#))))))))).))))))))))).	1785	1807	1.0	-29.6	0	0.0002857506	0.397	3.663190000000001	3.11997644	-8.527136195467303	20	22	11	3UTR		0	0
hsa-miR-659-5p	NM_001282884	POLR3H	AGGACCTTCCCTGAACCAAGGA#CCTTGGCCCCGCAGGGGGGTCA#..((((.((((((..((((((.#)))))).....)))))))))).	1582	1604	1.0	-25.5	0	1.487208e-09	0.324	2.406455333333333	1.8735585299999995	-8.09297673201465	16	22	10	3UTR		0	0
hsa-miR-659-5p	NM_001282884	POLR3H	AGGACCTTCCCTGAACCAAGGA#TCGTTGAAGGTGTGGTTCAGGAGGATGGTCTC#.(((((((((((((((((....#.))))))))).))).))))).	1464	1496	1.0	-25.4	1	9.814835e-05	0.412	4.305039999999999	3.4351030687499993	-3.793324837357118	17	21	9	3UTR		0	0
hsa-miR-660-5p	NM_001282884	POLR3H	TACCCATTGCATATCGGAGTTG#GGCCCAGAGGGTCCTGCAGTGGGTGG#(((((((((((....(((.((.#.)).)))))))))))))).	1719	1745	1.0	-20.5	1	2.387271e-06	0.324	0.9717319454545454	0.8154497800000003	-10.165797846235305	16	19	14	3UTR		0	0
hsa-miR-660-3p	NM_001282884	POLR3H	ACCTCCTGTGTGCATGGATTA#TCATGCTGGACACAGGAGC#..(((((((((((((((....#))))))...))))))))).	4067	4086	1.0	-21.9	1	0.0003999633	0.412	0.0	0.0	-4.95700071937229	15	19	9	3UTR		0	0
hsa-miR-668-3p	NM_001282884	POLR3H	TGTCACTCGGCTCGGCCCACTAC#GTAGCGGGCAGTGTCAGGGACGGGGCCAAACTCCTGAGTGACGG#((((((((((((((((((.((((#)))).))))...........)))).........)))))))))).	3566	3610	1.0	-26.7	1	7.970412e-06	0.368	3.0165491842105268	3.3647653112500002	-3.937574446201665	22	44	10	3UTR		0	0
hsa-miR-1224-5p	NM_001282884	POLR3H	GTGAGGACTCGGGAGGTGG#CATGCCTGGGTCCTGGCT#((.((((((((((..(((.#))).)))))))))).)).	4092	4110	1.0	-23.6	0	2.745432e-05	0.426	0.0	0.0	-7.087403398279154	15	18	10	3UTR		0	0
hsa-miR-320b	NM_001282884	POLR3H	AAAAGCTGGGTTGAGAGGGCAA#TGCCAGAGTCCTTTCACCCGGCTG#...(((((((.(((((((((..#.)))))))))))))))).	3119	3143	1.0	-27.8	0	0.0009348056	0.338	0.9626821622222221	1.2505538910000003	-9.33931466908909	16	18	16	3UTR		0	0
hsa-miR-320c	NM_001282884	POLR3H	AAAAGCTGGGTTGAGAGGGT#GCCTTCTCAGCCACAGG#.....(((((((((((((((#)))))))))))).))).	3387	3404	1.0	-24.4	0	0.0001076657	0.338	1.56603994375	1.84067208075	-13.6655996434504	15	17	12	3UTR		0	0
hsa-miR-1468-5p	NM_001282884	POLR3H	CTCCGTTTGCCTGTTTCGCTG#CAGGCAAGCGGGGG#(((((((((((((........#))))))))))))).	2730	2744	1.0	-24.1	1	0.004480094	0.426	1.7647007230769236	1.8736620175	-5.762913004276319	13	14	13	3UTR		0	0
hsa-miR-1271-3p	NM_001282884	POLR3H	AGTGCCTGCTATGTGCCAGGCA#TGCCTGGCCTCACCCACCTGGCGCCTGGGCATC#.((((((((((.((((((((((#)))))))).......)).))))....)))))).	2794	2827	1.0	-25.9	1	1.082907e-05	0.294	1.5544460588235294	1.7688798675000001	-7.140128146953473	20	33	8	3UTR		0	0
hsa-miR-454-5p	NM_001282884	POLR3H	ACCCTATCAATATTGTCTCTGC#GCAGAGGCAGGTGTGTGTGGAGGG#.((((((((...((((((((((#))))))))))...)).)))).)).	2986	3010	1.0	-21.8	1	3.02462e-05	0.353	0.46637760000000006	0.9418767367500002	-11.207409090692002	18	24	10	3UTR		0	0
hsa-miR-449c-5p	NM_001282884	POLR3H	TAGGCAGTGTATTGCTAGCGGCTGT#GCCCCTAGCAAGTGTGCGCTGGTG#..(.((((((((((((((.(((...#))).))))))...)))))))).).	2275	2299	1.0	-24.5	0	0.0003718902	0.368	1.3657331529411763	1.4842873425	-7.98902299433148	18	24	8	3UTR		0	0
hsa-miR-449c-3p	NM_001282884	POLR3H	TTGCTAGTTGCACTCCTCTCTGT#ATGGGGCCCTGGTCTGCTCCCTTTCACTAGGGGTGCCCCTAGCAAG#(((((((..((((((((......#.))))))))..))))))).	2241	2287	1.0	-23.1	1	0.0002498677	0.353	1.6990249249999998	1.1194917099999997	-7.307599033628058	15	19	8	3UTR		0	0
hsa-miR-766-5p	NM_001282884	POLR3H	AGGAGGAATTGGTGCTGGTCTT#AGGGCCAGATATCCTAAGATATCTCTCACTAACTCCTCCTG#(((((((.((((((((((((((#))))))))..................)))))).))))))).	3307	3348	1.0	-26.3	1	0.03213447	0.426	0.9276918206250001	1.9745834365	-6.251209375382295	21	41	8	3UTR		0	0
hsa-miR-766-3p	NM_001282884	POLR3H	ACTCCAGCCCCACAGCCTCAGC#CTGAGGCTCCCGGTAAAGGGGCTGGAGG#.((((((((((((((((((((.#))))))))....))...)))))))))).	2827	2855	1.0	-35.1	1	1.696362e-08	0.309	1.4335975555555551	1.4271853595000001	-3.793324837357118	20	28	10	3UTR		0	0
hsa-miR-670-5p	NM_001282884	POLR3H	GTCCCTGAGTGTATGTGGTG#ATGCACTTCAGGGGCT#((((((((((((((......#))))))).))))))).	1521	1537	1.0	-21.7	1	1.283188e-05	0.397	2.153672026666667	2.913734273749999	-4.906073086755913	14	16	7	3UTR		0	0
hsa-miR-770-5p	NM_001282884	POLR3H	TCCAGTACCACGTGTCAGGGCCA#GGCCCCGAGGGGACAGAGGCACGTGGTTGTTTGCAGTGGC#.(((.(((((((((((.(((((.#)))))............)))))))))).......).))).	2915	2955	1.0	-26.6	0	4.950433e-05	0.412	0.5037015611111112	0.8004104435000001	-7.91236201216959	19	40	10	3UTR		0	0
hsa-miR-298	NM_001282884	POLR3H	AGCAGAAGCAGGGAGGTTCTCCCA#TGGGCCAGGACTTGGGTTCAGCCCTGGTTCTGTTT#(((((((.((((((((((((((((#))))..)))))))........))))).))))))).	3141	3176	1.0	-27.8	1	4.528238e-06	0.485	1.0173879969230772	1.522916098	-6.251209375382295	23	35	7	3UTR		0	0
hsa-miR-892a	NM_001282884	POLR3H	CACTGTGTCCTTTCTGCGTAG#TAAGTAGAGAGGACAGAGG#..((.((((((((((((.((.#)).)))))))))))).)).	3761	3780	1.0	-22.7	0	0.008996241	0.426	0.0	0.0	-9.076037894184761	16	19	12	3UTR		0	0
hsa-miR-888-3p	NM_001282884	POLR3H	GACTGACACCTCTTTGGGTGAA#TTGGCCCCGCAGGGGGGTCAGG#..(((((.((((((.((((.((#)).))))...))))))))))).	1584	1606	1.0	-22.6	0	9.413067e-09	0.324	1.7061736666666665	1.7531438612499994	-8.006085208803555	17	22	11	3UTR		0	0
hsa-miR-875-5p	NM_001282884	POLR3H	TATACCTCAGTTTTATCAGGTG#CACCTGATGCCATGTTTCTGTCAGGCAAGCGGGGGTAA#..((((((.(((((((((((((#))))))))).................)))).)))))).	2709	2747	1.0	-19.9	1	0.01132	0.426	1.1108679799999999	2.06382157	-6.013390377618052	19	38	9	3UTR		0	0
hsa-miR-885-5p	NM_001282884	POLR3H	TCCATTACACTACCCTGCCTCT#GGAGGTTGGGGAGGTGTGAGGGC#(((.(((((((.(((.((((((#)))))).)))..)))))))))).	1780	1803	1.0	-25.4	0	0.004624077	0.382	2.8749399999999996	3.2147707225	-10.549449111060824	19	23	10	3UTR		0	0
hsa-miR-885-3p	NM_001282884	POLR3H	AGGCAGCGGGGTGTAGTGGATA#CCCTAATCCTGCTGCCTG#((((((((((((.(((.((...#))))))))))))))))).	2201	2219	1.0	-26.6	1	0.0007565626	0.368	1.3195682833333333	1.9461034474999999	-5.226705058867908	17	18	17	3UTR		0	0
hsa-miR-873-3p	NM_001282884	POLR3H	GGAGACTGATGAGTTCCCGGGA#CCCAGGACATGCCTGGGTCCTGGCTGATGACTGATTAGTCTCTT#((((((((((.((((((((((.#.))))))...........)))).)))))))))).	4085	4129	1.0	-27.7	1	0.0009942353	0.441	0.0	0.0	-6.7623489216120145	20	34	10	3UTR		0	0
hsa-miR-301b-5p	NM_001282884	POLR3H	GCTCTGACGAGGTTGCACTACT#GTAGTAGCGGGCAGTGTCAGGGACG#(((((((((.(.(((((((((.#))))).)))).)..)))))))).).	3563	3588	1.0	-22.9	1	0.0001592403	0.382	3.3988115	3.3057543750000002	-8.5268842241262	19	25	8	3UTR		0	0
hsa-miR-208b-5p	NM_001282884	POLR3H	AAGCTTTTTGCTCGAATTATGT#GCCTAAGAAGGGGCAAGAGGCTG#.((((((((((((.........#.)))))))))))).	2448	2471	1.0	-18.2	1	0.002548367	0.382	4.7778	4.4142973	-5.618663395431772	12	14	12	3UTR		0	0
hsa-miR-921	NM_001282884	POLR3H	CTAGTGAGGGACAGAACCAGGATTC#CCTGGTTCTGTTTGTTTCTC#..((.((.(((((((((((((....#))))))))))))).)).)).	3163	3183	1.0	-24.9	0	0.0002114459	0.515	1.39101242	1.7237831659999996	-11.389672823365393	17	20	13	3UTR		0	0
hsa-miR-933	NM_001282884	POLR3H	TGTGCGCAGGGAGACCTCTCCC#GGGGTGCCCCTAGCAAGTGTGCGCTGGTGCTGAGGTCTGCGAGGCCTTCCTGCTGCACAT#(((((((((((((.((((....#.)))).)))))))).))))).	2270	2330	1.0	-28.9	1	0.001177721	0.426	1.2813773999999998	1.5049851975	-4.794414363722071	17	21	8	3UTR		0	0
hsa-miR-936	NM_001282884	POLR3H	ACAGTAGAGGGAGGAATCGCAG#CTGCGAGGCCTTCCTGCTGCA#...(((((((((((..((((((#))))))..))))))).)))).	2306	2327	1.0	-28.1	0	0.0006416929	0.412	1.6904017500000001	1.5205091225	-7.483038834232987	17	21	7	3UTR		0	0
hsa-miR-937-5p	NM_001282884	POLR3H	GTGAGTCAGGGTGGGGCTGG#CTGGCCTCACCCACCTGGCG#((.((...((((((((((((#))))))))))))..)).)).	2797	2817	1.0	-25.4	0	0.000111229	0.309	1.6731532499999997	1.7481822999999999	-11.253394145753111	16	20	12	3UTR		0	0
hsa-miR-937-3p	NM_001282884	POLR3H	ATCCGCGCTCTGACTCTCTGCC#GTAGAGAGGACAGAGGTCAGGGCATGGCCCTGGAGGGGTGGATG#((((((((((((((.(((((((#.)).)))))))))))))..............)))))).	3764	3808	1.0	-28.6	1	2.26099e-08	0.324	0.0	0.0	-4.6730240064523	21	38	13	3UTR		0	0
hsa-miR-937-3p	NM_001282884	POLR3H	ATCCGCGCTCTGACTCTCTGCC#GGCAGAGGCAGGTGTGTGTGGAG#.(((((((((((.(.(((((((#))))))))))))...))))))).	2985	3008	1.0	-26.2	1	0.006888567	0.353	1.038338357142857	0.86924660175	-5.8179050102739955	19	23	12	3UTR		0	0
hsa-miR-939-5p	NM_001282884	POLR3H	TGGGGAGCTGAGGCTCTGGGGGTG#CACCCTTCAGGCCTCAGCTGCAAGATCAGCCACAGACCTCAT#((((((((((((((.(((((((((#)))))).)))))))))))).................))))).	4029	4071	1.0	-34.3	1	0.007451598	0.397	0.0	0.0	-4.6730240064523	23	42	12	3UTR		0	0
hsa-miR-939-3p	NM_001282884	POLR3H	CCCTGGGCCTCTGCTCCCCAG#GGGGGGTCAGGGAGACAGGGCACTGCCTGGGGA#(((((((((((((((((((..#)))))).)))))............)))))))).	1595	1628	1.0	-31.7	1	2.330414e-06	0.353	1.2439454218750003	1.4034299099999998	-3.937574446201665	19	33	8	3UTR		0	0
hsa-miR-940	NM_001282884	POLR3H	AAGGCAGGGCCCCCGCTCCCC#GGGGCTGGAGGGGCCCTTCCTCGCCTG#.((((((((((((..(.((((#))))..)..)))))))).....)))).	2844	2871	1.0	-31.6	1	0.000145494	0.338	0.20909937647058824	1.1796763047499998	-5.3856143151281595	17	27	8	3UTR		0	0
hsa-miR-1183	NM_001282884	POLR3H	CACTGTAGGTGATGGTGAGAGTGGGCA#TGCCCCTATCAACTCTGACCCACCTTGTAGTAGCGGGCAGTGT#(((((((((((..(((.((((((((((#)))))......))))).))))))))...........)))))).	3537	3580	1.0	-30.1	1	0.01131679	0.412	3.3038972727272733	3.26716975	-8.573508368464264	24	43	8	3UTR		0	0
hsa-miR-1184	NM_001282884	POLR3H	CCTGCAGCGACTTGATGGCTTCC#GGGGCCCAGAGGGTCCTGCAGT#.((((((.(((((..(((.((((#)))).)))..))))))))))).	1717	1739	1.0	-24.7	1	4.320316e-06	0.324	0.5105718	0.8961531012500004	-7.69924924430879	18	22	11	3UTR		0	0
hsa-miR-1225-3p	NM_001282884	POLR3H	TGAGCCCCTGTGCCGCCCCCAG#CTGGAAAGCAGGCGGCATTCGGTCATCGGGGGCC#...((((((((((((((.((((#))))......))))))).........))))))).	2113	2147	1.0	-28.7	0	9.337664e-06	0.426	4.154621434782609	3.5514642249999997	-6.514540193678739	18	34	7	3UTR		0	0
hsa-miR-1226-5p	NM_001282884	POLR3H	GTGAGGGCATGCAGGCCTGGATGGGG#CTCAGGCCAGGCCTTCATCCCCTCAA#.((((((.(((.((((((((.((((.#))))..)))))))).))).)))))).	3933	3959	1.0	-34.9	1	0.01326686	0.397	0.0	0.0	-9.453763076134104	21	26	8	3UTR		0	0
hsa-miR-1226-3p	NM_001282884	POLR3H	TCACCAGCCCTGTGTTCCCTAG#AGGGGACAGAGGCACGTGGTT#..((((..(((.((((((((..#)))))))).)))....)))).	2922	2943	1.0	-22.8	0	0.01191073	0.412	0.8340668075	0.8824731480000001	-12.161125493020595	15	21	8	3UTR		0	0
hsa-miR-1228-3p	NM_001282884	POLR3H	TCACACCTGCCTCGCCCCCC#GGTGCTTGGCAGAGGCAGGTGTGT#.(((((((((((((((....#.))).)))))))))))).	2978	3002	1.0	-30.0	1	0.0005374659	0.382	0.5957493125	0.92144957425	-3.793324837357118	15	18	12	3UTR		0	0
hsa-miR-1228-3p	NM_001282884	POLR3H	TCACACCTGCCTCGCCCCCC#GGGAGGTTGGGGAGGTGTGAG#((((((((.(((.(((.(((#))).))).))).)))))))).	1779	1800	1.0	-29.6	1	0.0232668	0.368	2.842	3.1891506100000004	-6.283094717113671	17	21	8	3UTR		0	0
hsa-miR-1228-3p	NM_001282884	POLR3H	TCACACCTGCCTCGCCCCCC#GGGGCTGCAAGGAGAAGGTGGGTGTGGG#(((((((((((((.((((((#))))......)).)).))))))))))).	1531	1559	1.0	-26.8	1	0.2494686	0.397	2.801736435714286	1.9414520037499996	-4.794414363722071	19	28	11	3UTR		0	0
hsa-miR-1229-5p	NM_001282884	POLR3H	GTGGGTAGGGTTTGGGGGAGAGCG#CGCTCCTCCACCATCTAGGCCCTGCTCC#..((((((((((((((((((((((#))))).)))....)))))))))))))).	877	905	1.0	-30.9	1	0.05744556	0.397	5.698412370370371	5.369887208750001	-4.95700071937229	22	28	14	3UTR		0	0
hsa-miR-1233-5p	NM_001282884	POLR3H	AGTGGGAGGCCAGGGCACGGCA#GCCCTACCTGCCTGGCCTCACCCACC#.(((((((((((.((((.(((.#))).....))))))))))..))))).	2786	2812	1.0	-29.1	1	0.0008115544	0.294	1.6691729230769228	1.7261910925	-5.08245545002336	18	26	10	3UTR		0	0
hsa-miR-1238-3p	NM_001282884	POLR3H	CTTCCTCGTCTGTCTGCCCC#GGGGTGACAGAGGGGTGAGA#(((.(((.((((((.(((((#))))))))))).))).))).	3850	3870	1.0	-25.4	0	0.003956381	0.338	0.0	0.0	-10.018681210592122	17	20	11	3UTR		0	0
hsa-miR-1285-5p	NM_001282884	POLR3H	GATCTCACTTTGTTGCCCAGG#GGGTGACAGAGGGGTGAGAG#..((((((((((((((((...#)))))))))...))))))).	3851	3871	1.0	-22.0	1	0.003914668	0.353	0.0	0.0	-4.95700071937229	16	20	9	3UTR		0	0
hsa-miR-1286	NM_001282884	POLR3H	TGCAGGACCAAGATGAGCCCT#GGGTTCAGCCCTGGTTCTGTT#.(((((((((.(.(((((((.#)))))))..).))))))))).	3154	3175	1.0	-25.3	1	4.547436e-06	0.485	1.598194111111111	1.61824279	-7.907229925433711	17	21	9	3UTR		0	0
hsa-miR-548k	NM_001282884	POLR3H	AAAAGTACTTGCGGATTTTGCT#GCTGAGGTCTGCGAGGCCTTC#..(((..((((((((((((((.#)).))))))))))))..))).	2298	2319	1.0	-19.4	0	5.355544e-06	0.456	2.0974568000000002	1.3924417500000001	-8.401646015436656	17	21	12	3UTR		0	0
hsa-miR-1293	NM_001282884	POLR3H	TGGGTGGTCTGGAGATTTGTGC#GTACAGACTCCAGCTCACCG#..(((((.((((((.(((((((#))))))))))))).))))).	2575	2595	1.0	-25.5	0	0.0004850951	0.441	2.9963257142857143	1.7624122799999995	-8.006085208803555	18	20	13	3UTR		0	1
hsa-miR-1293	NM_001282884	POLR3H	TGGGTGGTCTGGAGATTTGTGC#GTTCTCGTCTCCGATCACCACCCAC#((((((((.(((((((..(.((#)).)..)))))))...)))))))).	2687	2712	1.0	-24.3	1	0.052522	0.397	0.66414425	1.8167435624999997	-4.993964104447428	18	25	8	3UTR		0	1
hsa-miR-1295a	NM_001282884	POLR3H	TTAGGCCGCAGATCTGGGTGA#GCTGAGGTCTGCGAGGCCTT#..(((((((((((((.(((..#))).))))))))..))))).	2298	2318	1.0	-25.7	1	4.011685e-06	0.456	1.7869911333333335	1.33034882	-5.1900497996759025	16	20	8	3UTR		0	0
hsa-miR-1295a	NM_001282884	POLR3H	TTAGGCCGCAGATCTGGGTGA#CCTAGATCTCAGCGGCTC#...(((((((((((((((...#)))))))))..)))))).	2361	2379	1.0	-24.5	0	0.001394517	0.426	3.258959482352941	3.2539356875	-6.514540193678739	15	18	9	3UTR		0	0
hsa-miR-1303	NM_001282884	POLR3H	TTTAGAGACGGGGTCTTGCTCT#AGACCCTCTCTGCCTGCTCACTGTGAGGCCCCGTGTAGCCCCCTCTCTGAGC#(((((((((((((((((((...#.)))))))))))..........)))))))).	3208	3260	1.0	-25.5	1	0.006342907	0.368	3.0027895172413785	2.2560241685	-3.937574446201665	19	31	11	3UTR		0	0
hsa-miR-1247-3p	NM_001282884	POLR3H	CCCCGGGAACGTCGAGACTGGAGC#CTCCAGCTCACCGTGGATCCTGGC#..(((((((((..(((.((((((.#)))))))))..)))...)))))).	2582	2606	1.0	-24.5	1	0.0001387871	0.368	1.9922432500000002	1.6459881849999995	-9.592934641634889	18	24	9	3UTR		0	0
hsa-miR-1270	NM_001282884	POLR3H	CTGGAGATATGGAAGAGCTGTGT#CGGCCTCCTTCCCAGTTTCCAC#.(((((((..(((((.((((...#))))...)))))..))))))).	3456	3478	1.0	-19.4	1	0.2684494	0.397	3.0940242857142857	2.5476791307499997	-6.3252700442346725	16	22	7	3UTR		0	0
hsa-miR-1275	NM_001282884	POLR3H	GTGGGGGAGAGGCTGTC#GCAGGCCTCTCCTCCC#..((((((((((((((.#)))).)))))))))).	3412	3428	1.0	-25.1	1	0.001221914	0.353	1.7252959266666665	1.7964134139999997	-4.95700071937229	14	16	10	3UTR		0	0
hsa-miR-1284	NM_001282884	POLR3H	TCTATACAGACCCTGGCTTTTC#AGAAGCCACCCATTGGTGCTTGGCAGAGGCAGGTGTGTGTGGAG#((((((((.(.((((.((((..#.)))).))))).)))))))).	2964	3008	1.0	-21.4	1	0.006888567	0.353	0.7205816375	0.90556181875	-8.051787660161391	17	21	8	3UTR		0	0
hsa-miR-1288-5p	NM_001282884	POLR3H	GCAGATCAGGACTGTAACTCACC#TGGGTTCAGCCCTGGTTCTGTT#((((((((((.(((.((((((..#))))))))).)))))).)))).	3153	3175	1.0	-22.3	1	4.547436e-06	0.485	1.3313342236363637	1.64661382175	-7.49779848186265	19	22	9	3UTR		0	0
hsa-miR-1288-3p	NM_001282884	POLR3H	TGGACTGCCCTGATCTGGAGA#AGGTCAGGGCATGGCCC#.((.((((((((((((.....#))))))))))).).)).	3777	3794	1.0	-21.7	0	1.653911e-07	0.382	0.0	0.0	-6.825347112316308	14	17	11	3UTR		0	0
hsa-miR-1255b-2-3p	NM_001282884	POLR3H	AACCACTTTCTTTGCTCATCCA#GGGCAGGGAGAGTGA#...((((((((((((((.....#)))))))))))))).	2525	2540	1.0	-22.1	0	0.0005093417	0.426	1.5474886428571426	3.1737326875	-6.514540193678739	14	15	14	3UTR		0	0
hsa-miR-1255b-2-3p	NM_001282884	POLR3H	AACCACTTTCTTTGCTCATCCA#GGGGCTGCAAGGAGAAGGTGGG#..(((((((((((((...(((.#)))...)))..)))))))))).	1531	1553	1.0	-21.6	1	0.247925	0.426	1.9555428733333333	2.109263865	-5.1900497996759025	16	22	10	3UTR		0	0
hsa-miR-664a-3p	NM_001282884	POLR3H	TATTCATTTATCCCCAGCCTACA#GTCCTGGTGAGTAAAGGGAGGTTGGGGAGGTGTGAGG#..(((((...((((((((((...#.))))))))))...))))).	1764	1801	1.0	-24.2	0	0.01772425	0.382	2.2117443999999997	2.1874054225	-9.569531775126862	15	20	10	3UTR		0	0
hsa-miR-1306-5p	NM_001282884	POLR3H	CCACCTCCCCTGCAAACGTCCA#GGAGGTTGGGGAGGTGT#.(((((((((....(((.(((.#))).)))))))))))).	1780	1797	1.0	-26.7	1	0.001275645	0.368	3.6703811111111104	3.1353484025	-12.110873152550473	15	17	12	3UTR		0	0
hsa-miR-1909-5p	NM_001282884	POLR3H	TGAGTGCCGGTGCCTGCCCTG#CAGAGGAGGGCACCGTCCTCAC#((((.(.((((((((.(((((#))).)).)))))))).))))).	2757	2779	1.0	-26.3	0	1.301983e-05	0.368	2.410506125	1.6382262124999998	-9.833347236189068	18	22	8	3UTR		0	0
hsa-miR-1909-3p	NM_001282884	POLR3H	CGCAGGGGCCGGGTGCTCACCG#TGGGAGCACCCTCTGCCCCA#....(((((.((((((((.(((#)))))))))))...))))).	3083	3103	1.0	-30.9	0	0.000320234	0.294	0.720582875	0.9918098387500001	-10.789068936966107	16	20	11	3UTR		0	0
hsa-miR-1910-5p	NM_001282884	POLR3H	CCAGTCCTGTGCCTGCCGCCT#GGGTGCCAGAGTCCTTTCACCCGGCTGGGCCAGGACTTGGG#(((((((((.((((((((...#.)))).))))))))))).)).	3116	3157	1.0	-28.7	1	4.73179e-09	0.441	1.0837323999999997	1.1506878467500004	-5.180080914529843	17	21	11	3UTR		0	0
hsa-miR-1911-5p	NM_001282884	POLR3H	TGAGTACCGCCATGTCTGTTGGG#CCAGCAGCTGAGATGTGGTCAGTGGTACA#...(((((((((((((((((((.#)))))).....))))))))....))))).	3711	3740	1.0	-22.5	0	0.0003312895	0.441	3.8203232142857124	3.8640963922499996	-6.514540193678739	19	29	8	3UTR		0	0
hsa-miR-1911-3p	NM_001282884	POLR3H	CACCAGGCATTGTGGTCTCC#GGAGCCCAGGACATGCCTGGG#..(((((((((.(((.((((#)))).))).))..))))))).	4081	4102	1.0	-24.7	1	5.449077e-09	0.441	0.0	0.0	-8.536853109272258	16	21	7	3UTR		0	0
hsa-miR-1914-5p	NM_001282884	POLR3H	CCCTGTGCCCGGCCCACTTCTG#GGGGGTGCCAGAGTCCTTTCACCCGGCTGGGCCAGGA#.((((.(((((((((((((((.#))))))).................)))))))))))).	3114	3151	1.0	-29.8	0	2.925958e-07	0.397	1.395814043125	1.2176432480000003	-5.694283598550164	19	37	12	3UTR		0	0
hsa-miR-1914-3p	NM_001282884	POLR3H	GGAGGGGTCCCGCACTGGGAGG#CTCCCGGTAAAGGGGCTGGAGGGGCCCTTCCT#(((((((((((((((((((((.#))))))))......))....))))))))))).	2833	2865	1.0	-35.7	1	1.384282e-06	0.338	0.8736236903225808	1.18550994725	-3.937574446201665	21	32	11	3UTR		0	0
hsa-miR-2117	NM_001282884	POLR3H	TGTTCTCTTTGCCAAGGACAG#TTGACCTTGGGTGGTAAGTAGAGAGGACAG#(((((((((((((((((.(((#))).))))))........))))))))))).	3747	3777	1.0	-20.7	1	0.02514345	0.412	0.0	0.0	-3.937574446201665	20	30	11	3UTR		0	0
hsa-miR-2276-5p	NM_001282884	POLR3H	GCCCTCTGTCACCTTGCAGACG#CGGGGCCCAGGAGGGGTGACAGAGGGG#.((((((((((((((.......#.)))))))))))))).	3838	3865	1.0	-27.4	1	0.00200322	0.309	0.0	0.0	-4.026373917660731	14	16	14	3UTR		0	0
hsa-miR-2277-5p	NM_001282884	POLR3H	AGCGCGGGCTGAGCGCTGCCAGTC#CTGGCAAAGCTCTTGGTGATGATGGCCCGGCC#.((.((((((((((..((((((..#))))))..))))...........)))))))).	2601	2633	1.0	-29.4	0	0.0009077746	0.368	1.1138243999999997	1.9978483299999998	-7.793845752870556	18	32	8	3UTR		0	0
hsa-miR-2277-3p	NM_001282884	POLR3H	TGACAGCGCCCTGCCTGGCTC#GGGTCAGGGAGACAGGGCACTGC#...(((.((((((((((((((#))))))))....)))))).))).	1598	1621	1.0	-27.3	0	6.234286e-05	0.324	1.1994659166666668	1.5814893312499998	-8.058226728550057	17	23	8	3UTR		0	0
hsa-miR-2277-3p	NM_001282884	POLR3H	TGACAGCGCCCTGCCTGGCTC#GACGCCAGCGGCGGGGCGGGGAGGCACTGCCCTCACTGTTG#.((((((((((((((((((((#)).))))..))))))))).................))))).	1368	1409	1.0	-27.2	1	4.552127e-05	0.338	2.206620027499999	4.443252924999998	-3.793324837357118	20	41	9	3UTR		0	0
hsa-miR-2277-3p	NM_001282884	POLR3H	TGACAGCGCCCTGCCTGGCTC#AGCCACAGGGAGGGGCTGCAG#((.((((.((((.(((((((.#)))))..)).)))))))))).	3395	3416	1.0	-25.6	0	6.997424e-10	0.338	1.547756111111111	1.769177132	-9.097879462354989	17	21	10	3UTR		0	0
hsa-miR-2278	NM_001282884	POLR3H	GAGAGCAGTGTGTGTTGCCTGG#AGGCAGCAGGCCCTGTTTCTTCA#((((((((.((.((((((((..#)))))))).)).))))))..)).	2081	2104	1.0	-23.7	1	0.0001452306	0.412	4.105125	4.103833112500001	-8.340767414043784	18	23	8	3UTR		0	0
hsa-miR-2681-5p	NM_001282884	POLR3H	GTTTTACCACCTCCAGGAGACT#GGTCAGGGCATGGCCCTGGAGGGGTGGAT#..((((((.((((((((.(.((#.))))))))))))))))).	3778	3807	1.0	-23.5	1	2.48206e-08	0.338	0.0	0.0	-6.013390377618052	17	19	17	3UTR		0	0
hsa-miR-2682-3p	NM_001282884	POLR3H	CGCCTCTTCAGCGCTGTCTTCC#GGCGGGGCGGGGAGGCA#.((((((((.((.(((((....#))))).)))))))))).	1377	1394	1.0	-25.6	1	1.009014e-06	0.368	2.867617375	3.4889050149999985	-6.32496191835154	15	17	10	3UTR		0	1
hsa-miR-3120-5p	NM_001282884	POLR3H	CCTGTCTGTGCCTGCTGTACA#GTGCTTGGCAGAGGCAGGT#(((((((.((((....((((.#))))..)))).))))))).	2979	2998	1.0	-25.0	1	2.099318e-05	0.412	0.35743285714285705	0.9350676755000003	-9.365678546123194	15	19	7	3UTR		0	0
hsa-miR-3121-5p	NM_001282884	POLR3H	TCCTTTGCCTATTCTATTTAAG#GGGGTAAGGTTATAAGGCAGAGGAG#((((((((((............#.)))))))))).	2740	2765	1.0	-17.3	1	0.04030977	0.382	2.1595482	1.6227031749999998	-13.223621401949268	10	12	10	3UTR		0	0
hsa-miR-3121-3p	NM_001282884	POLR3H	TAAATAGAGTAGGCAAAGGACA#GTCCAATCACCTCAGACCCTCTCTGCCTGCTCA#......(((((((((.(((...#.)))...))))))))).	3195	3228	1.0	-19.5	0	0.03928032	0.412	2.5161544444444446	2.391070506	-15.799607484947062	12	17	9	3UTR		0	0
hsa-miR-3122	NM_001282884	POLR3H	GTTGGGACAAGAGGACGGTCTT#GGGCACCGTCCTCACCTGTCTGGC#..(.(((((.((((((((((((#))).)))))))))...))))).).	2764	2788	1.0	-23.6	0	0.001457535	0.353	2.0353616923076925	1.5813078124999997	-9.231529462659658	18	24	9	3UTR		0	0
hsa-miR-3126-5p	NM_001282884	POLR3H	TGAGGGACAGATGCCAGAAGCA#GCCCTGGTTCTGTTTGTTTCTCAA#(((((((((((((((((..((.#)).)))))...)))))))))))).	3161	3185	1.0	-22.3	1	0.001134631	0.515	1.8191100229999997	1.9382683285	-3.937574446201665	19	24	12	3UTR		0	0
hsa-miR-3126-3p	NM_001282884	POLR3H	CATCTGGCATCCGTCACACAGA#TGTGTGTGGAGGGAGGTTGGGTGA#((((((((.(((.(((((((.(#).))))))).)))..)))))))).	2997	3021	1.0	-22.3	1	0.001962521	0.338	0.9248536150000001	0.7557623432500001	-6.283094717113671	19	24	8	3UTR		0	0
hsa-miR-3127-3p	NM_001282884	POLR3H	TCCCCTTCTGCAGGCCTGCTGG#CCAGAGGGTCCTGCAGTGGGTGGGC#((((((.((((((((((.((((#)))).))).))))))).))).))).	1722	1747	1.0	-31.5	0	7.649587e-06	0.324	0.7574546181818181	0.8513179175000004	-5.4812609810729835	20	25	7	3UTR		0	0
hsa-miR-3130-3p	NM_001282884	POLR3H	GCTGCACCGGAGACTGGGTAA#TGCTCAGTCTCCCTTATGGGGCAGA#.((((.((((((((((((((.#)))))))))))).....)).)))).	3970	3995	1.0	-27.6	0	3.262796e-06	0.412	0.0	0.0	-5.694283598550164	18	25	12	3UTR		0	0
hsa-miR-3132	NM_001282884	POLR3H	TGGGTAGAGAAGGAGCTCAGAGGA#CCTCTGACTTCCTGAGTCGGCCCC#.((((.((..(((((.(((((((.#))))))).)))))...)).)))).	3266	3290	1.0	-26.8	0	0.0001643999	0.471	2.4066333514285714	2.2934739769999997	-8.22622880542772	18	24	7	3UTR		0	0
hsa-miR-3136-3p	NM_001282884	POLR3H	TGGCCCAACCTATTCAGTTAGT#CTGGGGCCCAGAGGGTCCTGCAGTGGGTGGGCTG#.(((((.((((((((((.....#.))).)))))))))))).	1715	1749	1.0	-21.0	0	7.138252e-05	0.353	0.8133540545454546	0.5643730500000002	-5.337011372228436	15	18	12	3UTR		0	0
hsa-miR-3149	NM_001282884	POLR3H	TTTGTATGGATATGTGTGTGTAT#GCACATGTCCT#.......((((((((((......#)))))))))).	2353	2364	1.0	-15.4	0	0.004362261	0.5	0.8038532999999999	3.797249112500001	-17.110244939514768	10	11	10	3UTR		0	0
hsa-miR-3152-5p	NM_001282884	POLR3H	ATTGCCTCTGTTCTAACACAAG#GGGACAGAGGCAC#..((((((((((((........#)))))))))))).	2924	2937	1.0	-20.9	1	0.002357667	0.426	0.7811070383333334	0.9077039105000002	-5.925499359926538	12	13	12	3UTR		0	0
hsa-miR-3152-5p	NM_001282884	POLR3H	ATTGCCTCTGTTCTAACACAAG#TGGGGCAGAGGCC#...((((((((((((.......#)))))))))))).	3986	3999	1.0	-20.0	0	2.858659e-08	0.382	0.0	0.0	-6.747589273982352	12	13	12	3UTR		0	0
hsa-miR-3154	NM_001282884	POLR3H	CAGAAGGGGAGTTGGGAGCAGA#CTGCTCACTGTGAGGCCCCGTGTAGCCCCCTCTCTGA#(((((((((.(((((((((((.#)))))).))..............)))))))).)))).	3221	3258	1.0	-23.8	1	0.006062155	0.368	3.2626293846153844	2.2367318102500002	-5.180080914529843	20	37	8	3UTR		0	0
hsa-miR-3155a	NM_001282884	POLR3H	CCAGGCTCTGCAGTGGGAACT#TCCTGCTGCCTGGGACAATGCCCGGGCAGTGACTATGGGGCCCTGGT#((((((((((((((((((...#)))))))))...........................)))))).))).	2207	2254	1.0	-24.0	1	0.0005550646	0.353	1.1782097043478257	2.0599409949999994	-3.937574446201665	18	47	9	3UTR		0	0
hsa-miR-3157-5p	NM_001282884	POLR3H	TTCAGCCAGGCTAGTGCAGTCT#GGGCCTGACTAGCCTGGAGAGCTTCATTTTCTGAAC#(((((((((((((((.((((((#)))).)))))))))))).............))))).	2142	2178	1.0	-24.7	1	0.01594209	0.412	3.8796694285714284	2.5993731475	-4.1706235265052785	21	36	12	3UTR		0	0
hsa-miR-3160-5p	NM_001282884	POLR3H	GGCTTTCTAGTCTCAGCTCTCC#GGAGGTTGGGTGAGACAGGGACGGCCT#((((.(((.((((((.((((((#))))...)).))))))..))).)))).	3008	3035	1.0	-25.4	0	0.0007607456	0.382	1.265307	0.80342571825	-9.346050359563515	19	27	6	3UTR		0	0
hsa-miR-1260b	NM_001282884	POLR3H	ATCCCACCACTGCCACCAT#GGTGGAAGTGGTGGGT#..(((((((((.(((((..#))))).))))))))).	1557	1573	1.0	-28.6	1	0.07828776	0.338	1.8712821555555554	1.8594675800000002	-8.303804028968646	14	16	9	3UTR		0	0
hsa-miR-3170	NM_001282884	POLR3H	CTGGGGTTCTGAGACAGACAGT#GCTGTCCCCTGAGTGCCAGGTCCTGGTGAGTAAAGGGAGGTTGGGGAGGTGTGAGGGCCCCGGG#((((((((((.(.((.......#.)).).)))))))))).	1745	1809	1.0	-22.2	1	0.0003318329	0.382	1.1869414399999996	1.7659548737499993	-8.284528614581872	13	17	10	3UTR		0	0
hsa-miR-1193	NM_001282884	POLR3H	GGGATGGTAGACCGGTGACGTGC#TATGGGGCCCTGGTCTGCTCCCT#((((..((((((((((..((((.#))))..)))..))))))))))).	2240	2263	1.0	-23.0	0	0.0001784026	0.368	1.0091036166666665	1.2656690924999998	-9.957570382207184	18	23	11	3UTR		0	0
hsa-miR-1193	NM_001282884	POLR3H	GGGATGGTAGACCGGTGACGTGC#CTCGTCTCCGATCACCACCCA#(((.((((.((.(((.((((.(.#).)))).))).))))))))).	2690	2711	1.0	-23.0	0	0.03795571	0.397	2.1129789	1.3911483224999996	-11.605838769306587	17	21	9	3UTR		0	0
hsa-miR-3176	NM_001282884	POLR3H	ACTGGCCTGGGACTACCGG#GGTCAGCAGGCAAACCAAATCCTAGGCCAGTC#(((((((((((((((((..#))).)).............)))))))))))).	1635	1667	1.0	-23.9	1	0.01707806	0.412	0.7733824064516132	0.7437131025000003	-3.937574446201665	17	32	12	3UTR		0	1
hsa-miR-3181	NM_001282884	POLR3H	ATCGGGCCCTCGGCGCCGG#GGCGGCATTCGGTCATCGGGGGCCTGAC#.((((((((((((.(((((#.)))).).)))))))))))).	2123	2151	1.0	-28.7	1	1.714009e-05	0.426	3.682548583333333	3.6665949625000005	-4.650164754877524	17	21	12	3UTR		0	0
hsa-miR-3183	NM_001282884	POLR3H	GCCTCTCTCGGAGTCGCTCGGA#TCTGGGGCTCTGGGAGATGCC#((.((((((((((((.(.((((#))))))))))))))))).)).	2181	2202	1.0	-25.8	0	1.331169e-06	0.426	1.4058093333333332	2.4156809924999996	-5.728163000811725	19	21	17	3UTR		0	0
hsa-miR-3184-5p	NM_001282884	POLR3H	TGAGGGGCCTCAGACCGAGCTTTT#GGGCTTGGTCGGCCTCCTTC#.((((((((...((((((((((..#)))))))))))))).)))).	3447	3467	1.0	-27.2	1	0.0005711053	0.412	1.4468816	2.33659817375	-11.207409090692002	18	20	14	3UTR		0	0
hsa-miR-3187-5p	NM_001282884	POLR3H	CCTGGGCAGCGTGTGGCTGAAGG#CCTTCAGGCCTCAGCTGCAAGATCAGCCACAGACCTCATGCTGGACACAGGAGCCCAGGA#((((((((((((((((((((...#.))))))))).......))))..........))))))).	4032	4092	1.0	-30.4	1	0.0002071487	0.426	0.0	0.0	-3.937574446201665	20	39	9	3UTR		0	0
hsa-miR-3187-3p	NM_001282884	POLR3H	TTGGCCATGGGGCTGCGCGG#CCGTGTAGCCCCCTCTCTGAGCTTTTGGCCT#..(((((.((((((((((((#)))))))))))).............))))).	3238	3269	1.0	-31.1	0	0.001919748	0.368	2.9297420000000005	2.2378664044999996	-7.27063564855292	17	31	12	3UTR		0	0
hsa-miR-3189-3p	NM_001282884	POLR3H	CCCTTGGGTCTGATGGGGTAG#CTGCCCCACCCAGCCACCAGGGGG#((((((((.(((.((((((((#))))))))..))).).))))))).	3095	3119	1.0	-29.7	1	9.510901e-06	0.294	0.822718375	1.06557449	-6.283094717113671	19	24	8	3UTR		0	0
hsa-miR-3189-3p	NM_001282884	POLR3H	CCCTTGGGTCTGATGGGGTAG#GCCCCGGGGCCCAGGAGGG#(((((((((((..((((((..#))))))))))))))).)).	3834	3853	1.0	-27.7	1	2.035198e-05	0.279	0.0	0.0	-8.573508368464264	17	19	15	3UTR		0	0
hsa-miR-3190-3p	NM_001282884	POLR3H	TGTGGAAGGTAGACGGCCAGAGA#GGCCTCTCCTCCCTTCCACAG#(((((((((.(((.((((.....#)))))))....))))))))).	3415	3436	1.0	-24.6	1	0.02312854	0.324	1.810031111111111	1.8384026115000003	-6.03692083205025	16	21	9	3UTR		0	0
hsa-miR-3191-3p	NM_001282884	POLR3H	TGGGGACGTAGCTGGCCAGACAG#TCTGGCTGCTCAGTCTCCC#.((((((..(((.(((((((...#))))))))))..)))))).	3964	3983	1.0	-25.4	1	0.000256267	0.382	0.0	0.0	-8.452480037449755	16	19	10	3UTR		0	0
hsa-miR-3196	NM_001282884	POLR3H	CGGGGCGGCAGGGGCCTC#GGGGCCCTTCCTCGCCTGCTGCCTA#..((((((((((((((((#)))))))........))))))))).	2853	2878	1.0	-28.6	1	0.001095396	0.382	0.3062465333333334	1.1400735672499998	-4.95700071937229	16	25	9	3UTR		0	0
hsa-miR-3198	NM_001282884	POLR3H	GTGGAGTCCTGGGGAATGGAGA#CAGCAGGCCCCGGGGCCCAG#.(((.(((((((((..((..(.#)..))..)))))))))))).	3828	3848	1.0	-25.8	0	1.772755e-06	0.265	0.0	0.0	-8.880860652723838	15	20	12	3UTR		0	0
hsa-miR-514b-5p	NM_001282884	POLR3H	TTCTCAAGAGGGAGGCAATCAT#GTCTCCCTTATGGGGC#.(((((.(((((((((......#))))))))).))))).	3976	3992	1.0	-21.6	0	4.453442e-06	0.397	0.0	0.0	-5.337011372228436	14	16	9	3UTR		0	0
hsa-miR-514b-5p	NM_001282884	POLR3H	TTCTCAAGAGGGAGGCAATCAT#GTGTAGCCCCCTCTCTGAGC#..((((((((((.(((...(((#)))..))))))))).)))).	3240	3260	1.0	-20.2	1	0.006342907	0.368	4.11273	2.5102287475	-6.246131332038532	16	20	9	3UTR		0	0
hsa-miR-4297	NM_001282884	POLR3H	TGCCTTCCTGTCTGTG#CACGGGCAGGGAGAGTG#.(((((((((((((((#))))))))))))).)).	2522	2539	1.0	-22.4	1	0.0004455174	0.426	1.8930650625	3.1944303124999998	-3.793324837357118	15	17	13	3UTR		0	0
hsa-miR-378c	NM_001282884	POLR3H	ACTGGACTTGGAGTCAGAAGAGTGG#CCTCTCTGAGCTTTTGGCCTCTGACTTCCTGAGTCGGC#..(.((((((((((((((((((.((#)).))))............)))))))))..))))).).	3249	3287	1.0	-22.2	0	5.966948e-05	0.426	2.5760499175000002	1.8622338644999998	-7.98902299433148	21	38	9	3UTR		0	0
hsa-miR-4301	NM_001282884	POLR3H	TCCCACTACTTCACTTGTGA#GCAAGGAGAAGGTGGGTGTGGGTGGAAGTGGTGGGT#.(((((((((((((((....#.))))).)))))))))).	1537	1573	1.0	-21.6	1	0.07828776	0.338	2.18868519375	2.0887678537499994	-3.793324837357118	15	18	10	3UTR		0	0
hsa-miR-4298	NM_001282884	POLR3H	CTGGGACAGGAGGAGGAGGCAG#GCCTCTCCTCCCTTCCACAGC#((((((..((((((.(((((..#)))))))))))..))).))).	3416	3437	1.0	-28.7	0	0.01996235	0.338	2.3698866666666665	1.8157058514999997	-8.530345470504251	17	21	11	3UTR		0	0
hsa-miR-4300	NM_001282884	POLR3H	TGGGAGCTGGACTACTTC#TGGTCTGCTCCCT#.((((((.((((((....#)))))))))))).	2250	2263	1.0	-19.0	1	0.0001784026	0.368	0.7245108333333333	1.2087504674999998	-7.075458407091997	12	13	12	3UTR		0	0
hsa-miR-4302	NM_001282884	POLR3H	CCAGTGTGGCTCAGCGAG#TGTTGGGCCTCCACTGA#.(((((.(((((((((..#)))))))))..))))).	943	960	1.0	-21.6	0	0.0003454536	0.426	5.250906888888888	5.819872305	-5.337011372228436	14	17	9	3UTR		0	0
hsa-miR-4309	NM_001282884	POLR3H	CTGGAGTCTAGGATTCCA#TGGGATGAGGATGGCCTGGGTACAGACTCCAGC#((((((((((((..(((.#.)))...)))......))))))))).	2556	2589	1.0	-19.2	1	0.0004499942	0.426	2.840270888888889	2.0664087049999997	-6.083544976388314	15	26	9	3UTR		0	0
hsa-miR-4312	NM_001282884	POLR3H	GGCCTTGTTCCTGTCCCCA#GGGCAGTGTCAGGGACGGGGCCA#(((((((((((((.((((.#)))....).))))))))))))).	3571	3594	1.0	-29.4	1	0.0003316817	0.368	2.7807585384615385	3.4532836612499995	-4.794414363722071	17	23	13	3UTR		0	0
hsa-miR-4316	NM_001282884	POLR3H	GGTGAGGCTAGCTGGTG#TACCTGCCTGGCCTCACCC#((((((((((((.((((#)))).)).)))))))))).	2790	2809	1.0	-25.9	1	0.001325249	0.294	1.4064721538461538	1.8141559875	-5.226705058867908	16	19	10	3UTR		0	0
hsa-miR-4316	NM_001282884	POLR3H	GGTGAGGCTAGCTGGTG#CACGGAGTTGGCCTTGCCG#(((((((((((((.(((#)))..))))))))))))).	3617	3636	1.0	-23.9	1	4.188407e-07	0.456	3.34643353076923	3.0277181432500004	-4.794414363722071	16	19	13	3UTR		0	0
hsa-miR-4259	NM_001282884	POLR3H	CAGTTGGGTCTAGGGGTCAGGA#CCTGGCCTCACCCACCTGG#(((.(((((...(((((((((.#)))))))))))))).))).	2796	2815	1.0	-26.9	0	9.954584e-05	0.324	1.4374302222222224	1.915057025	-14.38368097449574	17	19	14	3UTR		0	0
hsa-miR-4326	NM_001282884	POLR3H	TGTTCCTCTGTCTCCCAGAC#GGGGACAGAGGCACGT#(((.(((((((((((.....#))))))))))).))).	2923	2939	1.0	-22.7	0	0.000883039	0.441	0.8443831327272726	0.931788598	-7.202645801464468	14	16	11	3UTR		0	0
hsa-miR-4267	NM_001282884	POLR3H	TCCAGCTCGGTGGCAC#GTGTCTCGAGCTGGAC#((((((((((.(((((#))))))))))))))).	825	841	1.0	-24.2	1	0.0004346403	0.397	5.4469148	6.843209946250001	-6.7623489216120145	15	16	15	3UTR		0	0
hsa-miR-4269	NM_001282884	POLR3H	GCAGGCACAGACAGCCCTGGC#GTCAGCAGGCAAACCAAATCCTAGGCCAGTCTGTGCCTGA#.(((((((((((.(((..((.#.))..)))..))))))))))).	1636	1676	1.0	-29.1	1	1.10885e-06	0.412	0.5804426727272728	0.6630101537500003	-5.08245545002336	16	22	11	3UTR		0	0
hsa-miR-4270	NM_001282884	POLR3H	TCAGGGAGTCAGGGGAGGGC#CCTCTGACTTCCTGAG#(((((((((((((((.....#))))))))))))))).	3266	3282	1.0	-27.8	1	0.001333526	0.426	3.0810542306666666	2.2934740394999995	-4.1706235265052785	15	16	15	3UTR		0	0
hsa-miR-4274	NM_001282884	POLR3H	CAGCAGTCCCTCCCCCTG#GGGCCTCATGCCTTCTCAGCCACAGGGAGGGGCTGCA#..((((((((((((..((#.))..)))))))))))).	3378	3415	1.0	-27.4	1	5.808222e-09	0.324	1.310700805	1.9768531987500002	-5.925499359926538	14	18	12	3UTR		0	0
hsa-miR-4284	NM_001282884	POLR3H	GGGCTCACATCACCCCAT#TGGGGAGGTGTGAGGGCCCC#(((((((((((.(((((.#))))).)))))))..)))).	1786	1806	1.0	-26.3	1	4.993162e-05	0.397	3.0528716923076926	3.2660108474999996	-7.284377755798021	16	20	7	3UTR		0	0
hsa-miR-4290	NM_001282884	POLR3H	TGCCCTCCTTTCTTCCCTC#GGGGGTAAGGTTATAAGGCAGAGGAGGGCAC#(((((((((((((((((((#))))).))))..........)))))))))).	2739	2770	1.0	-26.6	1	0.004982375	0.382	2.3492759333333333	1.5075725999999998	-3.937574446201665	19	31	10	3UTR		0	1
hsa-miR-500b-5p	NM_001282884	POLR3H	AATCCTTGCTACCTGGGT#ACCCAGGTGGCACCTACAGGGGATTC#((((((((((((((((((#)))))))))))).......)))))).	1689	1715	1.0	-26.3	1	6.633461e-05	0.324	0.20107990400000003	0.6028029574999999	-3.937574446201665	18	26	12	3UTR		0	0
hsa-miR-500b-3p	NM_001282884	POLR3H	GCACCCAGGCAAGGATTCTG#AGGGTCCTGCAGTGGGTGG#.((((((.((.((((((((.#))))))))))..)))))).	1726	1745	1.0	-23.6	1	2.387271e-06	0.324	0.93330105	0.6681342550000001	-8.9317342419481	16	19	10	3UTR		0	0
hsa-miR-500b-3p	NM_001282884	POLR3H	GCACCCAGGCAAGGATTCTG#CAGAGTCCTTTCACCCGGCTGGGC#...(((((.(((((((((((#))))))))))......).))))).	3122	3146	1.0	-22.5	0	0.0001045429	0.353	1.4896051176470588	1.1041592797500002	-7.570929851924502	16	24	10	3UTR		0	0
hsa-miR-3605-3p	NM_001282884	POLR3H	CCTCCGTGTTACCTGTCCTCTAG#AGAGGACAGAGGTCAGGGCATGGCCCTGGAGGG#((((((.((((((((.(((((..#.))))).))))...))))..)))))).	3768	3801	1.0	-25.3	0	2.651483e-08	0.382	0.0	0.0	-5.7143100613765965	19	27	6	3UTR		0	0
hsa-miR-3617-3p	NM_001282884	POLR3H	CATCAGCACCCTATGTCCTTTCT#AGGACATGCCTGGGTCCTGGCTGATGA#(((((((((((((((((((....#))))))))...))))....))))))).	4088	4115	1.0	-25.0	1	3.486665e-06	0.426	0.0	0.0	-3.937574446201665	19	27	8	3UTR		0	0
hsa-miR-3619-5p	NM_001282884	POLR3H	TCAGCAGGCAGGCTGGTGCAGC#CTGCGAGGCCTTCCTGCTGC#.(((((((.(((((..(((((.#))))).))))).))))))).	2306	2326	1.0	-28.0	1	0.0005536711	0.412	1.9466577142857144	1.61106134	-5.818213136157129	17	20	7	3UTR		0	1
hsa-miR-3621	NM_001282884	POLR3H	CGCGGGTCGGGGTCTGCAGG#CTGCATGCTCCCGGCTCGA#..(((((((((((.(((((.#))))).)).))))))))).	2656	2675	1.0	-27.3	1	7.013883e-06	0.353	1.4403054166666667	1.1764107249999995	-5.813840636892696	16	19	9	3UTR		0	0
hsa-miR-3648	NM_001282884	POLR3H	AGCCGCGGGGATCGCCGAGGG#CTCTTGGTGATGATGGCCCGGCCCCCAAGGTGGCG#.((((((((((((((((((((#)))))))))))...........))))...))))).	2610	2645	1.0	-28.2	1	1.968362e-06	0.338	1.1374501117647056	2.1711909625	-3.793324837357118	20	35	11	3UTR		0	0
hsa-miR-3652	NM_001282884	POLR3H	CGGCTGGAGGTGTGAGGA#CCTCAAAGGCCTCTGGCTGC#(((((((((((.(((((.#)))))...))))))))))).	3953	3973	1.0	-24.7	1	9.792835e-07	0.353	0.0	0.0	-7.284377755798021	16	20	11	3UTR		0	0
hsa-miR-3675-5p	NM_001282884	POLR3H	TATGGGGCTTCTGTAGAGATTTC#CTCACTGTGAGGCCCCGTGT#(((((((((((.((.(((.....#)))))...))))))))))).	3224	3244	1.0	-22.0	1	6.211122e-05	0.382	3.8073546363636366	2.19360764775	-8.019827316048655	16	20	11	3UTR		0	0
hsa-miR-3677-5p	NM_001282884	POLR3H	CAGTGGCCAGAGCCCTGCAGTG#ATTGGAGGCCTCTGGCCACA#..((((((((((.(((.((((.#)))).))).)))))))))).	4188	4208	1.0	-31.0	1	6.370477e-06	0.587	0.0	0.0	-6.246131332038532	17	20	10	3UTR		0	0
hsa-miR-3679-5p	NM_001282884	POLR3H	TGAGGATATGGCAGGGAAGGGGA#CCCCTTCCTTGTCTTTGTCTAGGGCCAGATATCCTA#..((((((((((((((((((((.#)))))))))))))...............))))))).	3287	3323	1.0	-30.4	1	1.858247e-05	0.485	1.1615498931428572	2.37631769325	-4.95700071937229	20	36	13	3UTR		0	0
hsa-miR-3680-5p	NM_001282884	POLR3H	GACTCACTCACAGGATTGTGCA#GCATGGCCCTGGAGGGGTG#.((((.(((.((((.((((((.#)))))).))))))))))).	3785	3804	1.0	-21.0	0	2.309063e-08	0.368	0.0	0.0	-7.672239627128978	17	19	11	3UTR		0	0
hsa-miR-3681-3p	NM_001282884	POLR3H	ACACAGTGCTTCATCCACTACT#GGTGTGGGTGGAAGTGGTGGGTACTGTGTG#((((((((((((((((((.(((#)))))))))))........)))))))))).	1551	1581	1.0	-25.1	1	0.003610881	0.338	2.102956223076924	1.8569057662499997	-3.937574446201665	21	30	11	3UTR		0	0
hsa-miR-3689a-5p	NM_001282884	POLR3H	TGTGATATCATGGTTCCTGGGA#CCAGGGGCCAGCAGCTGAGATGTGGTCAGTGGTACACT#.(((.(((((((((((((((..#))))))))))...................)))))))).	3704	3742	1.0	-21.5	0	0.001621209	0.441	3.534991470588234	3.8751352195227264	-7.91236201216959	18	38	10	3UTR		0	0
hsa-miR-3689a-3p	NM_001282884	POLR3H	CTGGGAGGTGTGATATCGTGGT#GCCAGATATCCTAAGATATCTCTCACTAACTCCTCCTGGT#((((((((.((((((((.((((#))))))))))..................)).)))))))).	3310	3350	1.0	-21.8	1	0.003543833	0.441	1.0627818984615383	1.95302139775	-4.993964104447428	20	40	10	3UTR		0	0
hsa-miR-3690	NM_001282884	POLR3H	ACCTGGACCCAGCGTAGACAAAG#CTTTCACCCGGCTGGGCCAGGA#.(((((.((((((..........#.))))))))))).	3129	3151	1.0	-23.2	0	2.925958e-07	0.397	0.9929445	1.0803277150000001	-7.16234993030309	11	13	11	3UTR		0	0
hsa-miR-3692-5p	NM_001282884	POLR3H	CCTGCTGGTCAGGAGTGGATACTG#CAGATCTACAAGCCTGGAAGCAGGG#((((((..(((((.((((((.(((#)))))))))...))))).)))))).	2378	2403	1.0	-25.9	0	3.745412e-05	0.368	6.4681066666666664	3.18408119	-8.651735827774022	20	25	9	3UTR		0	0
hsa-miR-3714	NM_001282884	POLR3H	GAAGGCAGCAGTGCTCCCCTGT#GCGGGGAGGCACTGCCCTCACTGTTGCAGTTCCTTCA#(((((..((((((((.((((((#)))))).))))))))................))))).	1383	1420	1.0	-28.5	0	0.0009931645	0.368	2.611416625	3.349275616249999	-7.615268822569644	19	37	8	3UTR		0	0
hsa-miR-3689b-5p	NM_001282884	POLR3H	TGTGATATCATGGTTCCTGGGA#CCAGGGGCCAGCAGCTGAGATGTGGTCAGTGGTACACT#.(((.(((((((((((((((..#))))))))))...................)))))))).	3704	3742	1.0	-21.5	0	0.001621209	0.441	3.534991470588234	3.8751352195227264	-7.91236201216959	18	38	10	3UTR		0	0
hsa-miR-3917	NM_001282884	POLR3H	GCTCGGACTGAGCAGGTGGG#CCCTCAAAGGCCTCTGGCTGCTCAGTCTCCCTTATGGGGCA#(((((((((((((((.((((#.)))).)))))))))))........)))).	3952	3993	1.0	-26.7	1	3.666771e-06	0.412	0.0	0.0	-4.1706235265052785	19	30	11	3UTR		0	0
hsa-miR-3150b-5p	NM_001282884	POLR3H	CAACCTCGAGGATCTCCCCAGC#GCTGGTGCTGAGGTCTGCGAGGC#...(((((.(((((((((((((#))))).)..))))))).))))).	2292	2315	1.0	-25.7	0	1.767393e-05	0.426	2.02242765	1.3497527425000002	-7.570929851924502	18	23	7	3UTR		0	0
hsa-miR-3928-3p	NM_001282884	POLR3H	GGAGGAACCTTGGAGCTTCGGC#GCTGAGGTCTGCGAGGCCTTCCTGCT#(.((((((((((.(((((((((#))))))).)).)))))..))))).).	2298	2324	1.0	-27.1	1	7.528128e-05	0.426	0.8883679166666667	1.31482584	-6.3903809408830785	20	26	7	3UTR		0	0
hsa-miR-3934-5p	NM_001282884	POLR3H	TCAGGTGTGGAAACTGAGGCAG#GCCTCTGGCCACACCA#...(((((((.....(((((..#)))))...))))))).	4195	4211	1.0	-23.4	0	1.022086e-06	0.558	0.0	0.0	-15.56753806912273	12	16	7	3UTR		0	0
hsa-miR-3938	NM_001282884	POLR3H	AATTCCCTTGTAGATAACCCGG#CCAGGTGGCACCTACAGGGGAT#...((((((((((...(((.((#)).))).....)))))))))).	1691	1713	1.0	-20.7	0	0.000178129	0.324	-0.0018305900000000319	0.37734644	-8.339878751753394	15	22	10	3UTR		0	0
hsa-miR-3940-5p	NM_001282884	POLR3H	GTGGGTTGGGGCGGGCTCTG#GGAGCACCCTCTGCCCCACCCAG#.((((.(((((((((((((.#))))).....)))))))))))).	3085	3108	1.0	-28.4	0	0.000520732	0.294	0.8769387222222221	1.00202352625	-5.694283598550164	17	23	12	3UTR		0	0
hsa-miR-3940-5p	NM_001282884	POLR3H	GTGGGTTGGGGCGGGCTCTG#CAGAGGCCGCCCAAAGTTGGGACAGGTCAATGTTCGCTCACC#((((((..((((((.(((((#))))).)))))).......................)))))).	3991	4033	1.0	-27.4	0	0.03876624	0.412	0.0	0.0	-8.530345470504251	17	42	6	3UTR		0	0
hsa-miR-3940-3p	NM_001282884	POLR3H	CAGCCCGGATCCCAGCCCACTT#GGGTGGGCTGTCCCCTGAGTGCCAGGTCCTGGTGAGTAAAGGGAGGTTGGGGAGGTGTGAGGGCCCCGGGTTGA#((((((((.((((((((..(((#.)))..)))))))).............)))))))).	1739	1813	1.0	-27.7	1	0.0003270102	0.397	0.47214105	1.5558701812499993	-4.993964104447428	19	36	8	3UTR		0	0
hsa-miR-3944-5p	NM_001282884	POLR3H	TGTGCAGCAGGCCAACCGAGA#TGGTGCTGAGGTCTGCGAGGCCTTCCTGCTGCACAT#(((((((((((((...(((((#.))).)).)))))....)))))))).	2294	2330	1.0	-24.3	1	0.001177721	0.426	1.7248982941176472	1.20228211	-5.762913004276319	18	26	8	3UTR		0	0
hsa-miR-3945	NM_001282884	POLR3H	AGGGCATAGGAGAGGGTTGATAT#ATCACCTCAGACCCTCTCTGCCTGCTCA#.(((((..((((((((((((...#.)))).))))))))...))))).	3200	3228	1.0	-25.4	0	0.03928032	0.412	2.1173112307692312	2.3661041185	-7.650646301409068	17	23	8	3UTR		0	0
hsa-miR-550b-3p	NM_001282884	POLR3H	TCTTACTCCCTCAGGCACTG#GGTGACAGAGGGGTGAGAG#((((((.(((((...((((.#))))...))))))))))).	3852	3871	1.0	-21.2	0	0.003914668	0.353	0.0	0.0	-8.362681071510268	15	19	11	3UTR		0	0
hsa-miR-4418	NM_001282884	POLR3H	CACTGCAGGACTCAGCAG#GCACCTACAGGGGATTCCTGGGGCCCAGAGGGTCCTGCAGTGG#(((((((((((((.....#.))))))))))))).	1698	1741	1.0	-26.3	1	0.001045429	0.324	0.13612342307692307	0.390156445	-5.762913004276319	13	15	13	3UTR		0	0
hsa-miR-4420	NM_001282884	POLR3H	GTCACTGATGTCTGTAGCTGAG#CTCAGCTGCAAGATCAGCCACA#((..(((((.(.((((((((((#))))))))))).)))))..)).	4041	4063	1.0	-23.2	0	0.006058759	0.397	0.0	0.0	-13.116445973391837	18	22	11	3UTR		0	0
hsa-miR-4421	NM_001282884	POLR3H	ACCTGTCTGTGGAAAGGAGCTA#CTCCCTTCCACAGCAGT#..(((.((((((((.((((...#)))).))))))))))).	3423	3440	1.0	-22.8	0	0.02210621	0.324	1.79868275	1.8486160490000003	-7.593409040815971	15	17	11	3UTR		0	0
hsa-miR-4423-5p	NM_001282884	POLR3H	AGTTGCCTTTTTGTTCCCATGC#GCGGCGGGGCGGGGAGGCACTG#((.(((((((((((((((.(((#)))).)))))))))))))))).	1375	1397	1.0	-22.1	0	5.3267e-06	0.382	2.73311250625	3.6579976399999987	-5.495113920508112	20	22	16	3UTR		0	0
hsa-miR-4425	NM_001282884	POLR3H	TGTTGGGATTCAGCAGGACCAT#ATGGTCTCCTGGGTCCCGT#...((((((((((..(((((((#))))))).)))))))))).	1488	1507	1.0	-23.7	0	1.142691e-06	0.412	2.7548912	3.173777811249999	-8.10682967144978	17	19	10	3UTR		0	0
hsa-miR-4428	NM_001282884	POLR3H	CAAGGAGACGGGAACATGGAGC#GCTGCATGCTCCCGGCTCGAGCCCTCGCCGTAGTTCTCGTCTCCG#...((((((((((((((((.(.#.).)))).)))))))))))).	2655	2700	1.0	-26.2	0	0.02694524	0.382	1.6396725882352943	1.1699426249999996	-6.514540193678739	17	21	12	3UTR		0	0
hsa-miR-4430	NM_001282884	POLR3H	AGGCTGGAGTGAGCGGAG#CCGCTCCTCCACCA#.((.(((((.((((((..#))))))))))))).	876	890	1.0	-23.2	0	0.01121575	0.338	6.385335	5.6085203462500015	-8.067853580644487	13	14	13	3UTR		0	0
hsa-miR-4435	NM_001282884	POLR3H	ATGGCCAGAGCTCACACAGAGG#CCTCTCTGAGCTTTTGGCCT#..((((((((((((...(((((#))))).)))))))).)))).	3249	3269	1.0	-25.6	1	0.001919748	0.368	1.6284566507692306	2.1913380337499992	-5.925499359926538	17	20	8	3UTR		0	0
hsa-miR-4436a	NM_001282884	POLR3H	GCAGGACAGGCAGAAGTGGAT#GTCCAATCACCTCAGACCCTCTCTGCCTGCTCACTGTG#((((((((((((((((.((..#.)))).)))))))).)).)))).	3195	3233	1.0	-23.7	1	0.0008625259	0.397	1.9963840000000002	2.2038216559999997	-3.937574446201665	18	23	8	3UTR		0	0
hsa-miR-4441	NM_001282884	POLR3H	ACAGGGAGGAGATTGTA#ACTCCCCTAATGTCCTCCCTGC#.(((((((((.((((..#.)))).))))))))).	3476	3498	1.0	-22.0	1	0.1010903	0.397	3.0407047777777776	2.6123653932499993	-6.851148393071081	13	16	9	3UTR		0	0
hsa-miR-4446-5p	NM_001282884	POLR3H	ATTTCCCTGCCATTCCCTTGGC#CCGCAGGGGGGTCAGGGAGAC#.((((((((((..((((((((.#))).))))))).)))))))).	1590	1611	1.0	-23.5	1	0.0005337331	0.338	1.2698574999999999	1.6903746412499996	-8.429258759619717	18	21	8	3UTR		0	0
hsa-miR-4452	NM_001282884	POLR3H	TTGAATTCTTGGCCTTAAGTGAT#GTGAGGCAAGGCCAGGAGTG#....((((((((((((.......#.)))))))))))).	842	862	1.0	-19.0	0	0.0001213569	0.368	6.093337141666667	6.67263705875	-9.546562468637928	12	14	12	3UTR		0	0
hsa-miR-4453	NM_001282884	POLR3H	GAGCTTGGTCTGTAGCGGTT#GGCCTGGGTACAGACTCCAGCTCA#(((((.((((((((.(((((#))))..).))))))))..))))).	2568	2592	1.0	-22.7	0	0.0004432036	0.426	2.552804125	1.7326595424999995	-6.573982767645346	18	24	8	3UTR		0	0
hsa-miR-4454	NM_001282884	POLR3H	GGATCCGAGTCACGGCACCA#GGTGCCAGAGTCCTTTCACCCGGCTGGGCCAGGACTTGGGTTCA#(((((((((((..(((.(((#.))))))..))))))))))).	3117	3161	1.0	-26.6	1	4.474788e-05	0.441	1.215786727272727	1.1166425217500002	-8.573508368464264	17	21	11	3UTR		0	0
hsa-miR-4456	NM_001282884	POLR3H	CCTGGTGGCTTCCTTTT#AGCCACCAGGG#((((((((((.......#)))))))))).	3106	3117	1.0	-20.7	1	4.410084e-06	0.294	1.0474174459999999	1.06330489675	-13.223621401949268	10	11	10	3UTR		0	0
hsa-miR-3135b	NM_001282884	POLR3H	GGCTGGAGCGAGTGCAGTGGTG#CACCAGCTTGCCCCGCTCCTCCACCATCTAGGCCC#((((((((((.(.(((((((((#)))))..))))).))))))...........)))).	864	899	1.0	-24.8	1	0.05640792	0.368	5.927919285714286	5.520920658750002	-8.051479534278258	20	35	6	3UTR		0	0
hsa-miR-4462	NM_001282884	POLR3H	TGACACGGAGGGTGGCTTGGGAA#TTCCTGAGTCGGCCCCCTTCCTTGTCT#.((((.(((((((((((((((((#)))))))))))....)))))).)))).	3274	3301	1.0	-26.9	0	0.04286421	0.485	2.592531947619048	2.1947431032499995	-5.694283598550164	21	27	11	3UTR		0	0
hsa-miR-4463	NM_001282884	POLR3H	GAGACTGGGGTGGGGCC#GGCCTCCTTCCCAGTTTCC#((((((((((.((((((#)))).)).)))))))))).	3457	3476	1.0	-27.2	1	0.2616558	0.382	2.817773	2.477318855749999	-6.7623489216120145	16	19	10	3UTR		0	0
hsa-miR-4472	NM_001282884	POLR3H	GGTGGGGGGTGTTGTTTT#AAGAACCCCCCCACCA#(((((((((.(((.((..#)).)))))))))))).	1230	1246	1.0	-25.5	1	0.0001720561	0.456	5.139265555555557	5.4257826174999995	-6.03692083205025	14	16	12	3UTR		0	0
hsa-miR-4472	NM_001282884	POLR3H	GGTGGGGGGTGTTGTTTT#GGGAGCACCCTCTGCCC#(((((((((((((.((..#)).))))))))))))).	3084	3101	1.0	-22.7	1	7.929534e-07	0.294	0.8113701538461539	1.00088866375	-4.794414363722071	15	17	13	3UTR		0	0
hsa-miR-4474-3p	NM_001282884	POLR3H	TTGTGGCTGGTCATGAGGCTAA#AGCTGCAAGATCAGCCACAGA#((((((((((((.((.((((..#)))).)).)))))))))))).	4044	4065	1.0	-27.1	1	0.007235244	0.397	0.0	0.0	-5.459754139171521	18	21	12	3UTR		0	0
hsa-miR-3689e	NM_001282884	POLR3H	TGTGATATCATGGTTCCTGGGA#CCAGGGGCCAGCAGCTGAGATGTGGTCAGTGGTACACT#.(((.(((((((((((((((..#))))))))))...................)))))))).	3704	3742	1.0	-21.5	0	0.001621209	0.441	3.534991470588234	3.8751352195227264	-7.91236201216959	18	38	10	3UTR		0	0
hsa-miR-4481	NM_001282884	POLR3H	GGAGTGGGCTGGTGGTT#GGCCCTGGTCTGCTCCC#((((((((((((.((((#)))))))))))))))).	2245	2262	1.0	-22.0	1	5.934021e-05	0.382	1.1384634166666667	1.3122387725	-5.226705058867908	16	17	16	3UTR		0	0
hsa-miR-4484	NM_001282884	POLR3H	AAAAGGCGGGAGAAGCCCCA#GGGGCTGCAGGCCTCTCCTCCCTTC#..((((.((((((((((((.#)))))).......)))))).)))).	3406	3431	1.0	-25.0	0	0.02241763	0.324	1.6188999947368423	1.9416734514999996	-6.5006872542436085	16	25	6	3UTR		0	0
hsa-miR-4485-3p	NM_001282884	POLR3H	TAACGGCCGCGGTACCCTAA#AGGGACCCGGCTGTA#..(((((((.(((.((((..#)))))))))))))).	3352	3367	1.0	-23.7	1	4.004274e-05	0.382	3.0810557142857147	1.32999312275	-7.056347105220874	14	15	14	3UTR		0	0
hsa-miR-4487	NM_001282884	POLR3H	AGAGCTGGCTGAAGGGCAG#GCCCTGAATGGTCAGCTTG#.(((((((((..(((((..#)))))....))))))))).	2015	2034	1.0	-23.2	1	1.512754e-05	0.456	4.174120266666666	3.9175539375	-9.964902622363823	14	19	9	3UTR		0	0
hsa-miR-4487	NM_001282884	POLR3H	AGAGCTGGCTGAAGGGCAG#TGTCCTAGATCTCAGCGGCTCA#.(((((.(((((((((((.#)))))).....)))))))))).	2358	2380	1.0	-21.8	0	0.0008984119	0.412	2.4169764499999995	3.3936448875	-5.337011372228436	16	22	10	3UTR		0	0
hsa-miR-4488	NM_001282884	POLR3H	AGGGGGCGGGCTCCGGCG#CCTGAGTCGGCCCCCTT#(((((((.(((((.((..#)).))))).))))))).	3276	3293	1.0	-27.3	1	0.0001799757	0.456	1.5246988571428572	1.8429418702500002	-7.1080492929027015	14	17	7	3UTR		0	0
hsa-miR-4489	NM_001282884	POLR3H	TGGGGCTAGTGATGCAGGACG#TGCCTGCTCACTGTGAGGCCCCGT#((((((((((((.(((((.((#))))))))))))....))))))).	3218	3242	1.0	-26.7	1	0.0003454629	0.382	4.039996625000001	2.26737253525	-5.226705058867908	19	24	12	3UTR		0	0
hsa-miR-548al	NM_001282884	POLR3H	AACGGCAATGACTTTTGTACCA#TGGTAAGTAGAGAGGACAGAGGTCAGGGCA#....((..((((((((((.((.#.))))))))))))..)).	3758	3788	1.0	-19.9	0	0.008696922	0.397	0.0	0.0	-13.403883932689878	14	18	12	3UTR		0	0
hsa-miR-4491	NM_001282884	POLR3H	AATGTGGACTGGTGTGACCAAA#TGGTCACACCATCTT#.....(((.(((((((((((..#)))))))))))))).	1292	1307	1.0	-22.0	0	0.0005701556	0.441	4.623758272727273	5.35788965	-14.721989301696164	14	15	14	3UTR		0	0
hsa-miR-4492	NM_001282884	POLR3H	GGGGCTGGGCGCGCGCC#GGTGATGATGGCCCGGCCCCC#((((((((((.((((((#)))).))...)))))))))).	2615	2636	1.0	-28.5	1	1.419569e-05	0.368	0.7210628400000001	1.8710754500000002	-6.7623489216120145	16	21	10	3UTR		0	0
hsa-miR-4494	NM_001282884	POLR3H	CCAGACTGTGGCTGACCAGAGG#CCTCTGGCTGCTCAGTCTC#..((((((.(((.(.(((((((#)))))))).))))))))).	3962	3981	1.0	-24.6	1	0.0003056862	0.382	0.0	0.0	-8.03797055053493	17	19	9	3UTR		0	0
hsa-miR-4504	NM_001282884	POLR3H	TGTGACAATAGAGATGAACATG#CATGCCTGGGTCCTGGCTGATGACTGATTAGTCTCTTCTGTCACAG#(((((((..((((((.......#.))))))..))))))).	4092	4138	1.0	-17.9	1	9.551678e-06	0.456	0.0	0.0	-7.540648113931671	13	17	7	3UTR		0	0
hsa-miR-4507	NM_001282884	POLR3H	CTGGGTTGGGCTGGGCTGGG#CCTAGAACCAGGCCCAACTCAGC#((((((((((((((.(((((#)))))..)))).)))))))))).	2499	2522	1.0	-30.4	1	1.889675e-05	0.397	2.732182466666666	3.5359412375	-4.6730240064523	19	23	10	3UTR		0	0
hsa-miR-4512	NM_001282884	POLR3H	CAGGGCCTCACTGTATCGCCCA#GGGCAGTGACTATGGGGCCCTGG#((((((((((..((..(((((.#)))).)..))..)))))))))).	2230	2253	1.0	-31.8	1	0.0009043123	0.353	1.6110599399999999	1.1673551349999998	-11.077650871762618	17	23	10	3UTR		0	1
hsa-miR-4520-5p	NM_001282884	POLR3H	CCTGCGTGTTTTCTGTCCAA#GGACAGAGGCACGTGGT#.(((((((.(((((((((..#)))))))))))))))).	2925	2942	1.0	-23.9	1	0.002077385	0.412	0.7205823844444446	0.903705373	-4.849714495602881	16	17	16	3UTR		0	0
hsa-miR-4522	NM_001282884	POLR3H	TGACTCTGCCTGTAGGCCGGT#GCCCTTGGCCCCGCAGGGGGGTCAG#(((((((.(((((.(((((((#)))...))))..)))))))))))).	1580	1605	1.0	-25.4	1	5.746051e-09	0.309	2.0272791	1.9593857549999996	-7.1080492929027015	19	25	12	3UTR		0	0
hsa-miR-4524a-5p	NM_001282884	POLR3H	ATAGCAGCATGAACCTGTCTCA#TGGGACAGGTCAATGTTCGCTC#..((((((((..((((((((((#))))))))))..))))).))).	4008	4030	1.0	-24.2	1	0.03136058	0.412	0.0	0.0	-11.128578504378995	18	22	10	3UTR		0	0
hsa-miR-4524a-3p	NM_001282884	POLR3H	TGAGACAGGCTTATGCTGCTAT#GGCAGCAGGCCCTGTTTCT#.((((((((((..(((((((..#))))))))))).)))))).	2082	2101	1.0	-24.4	1	4.02435e-06	0.382	5.920874545454544	3.724807275	-8.429258759619717	17	19	11	3UTR		0	0
hsa-miR-4526	NM_001282884	POLR3H	GCTGACAGCAGGGCTGGCCGCT#GGGGCCCAGAGGGTCCTGCAGTGGGTG#(((.((.((((((((((((.(.#).)))).....)))))))).)).))).	1717	1744	1.0	-28.6	0	9.492776e-07	0.309	0.8692520588235293	0.7680527075000003	-8.513283256032173	18	27	8	3UTR		0	0
hsa-miR-378i	NM_001282884	POLR3H	ACTGGACTAGGAGTCAGAAGG#CTCCTGGTGCAGG#.(((.((((((((........#)))))))).))).	3342	3355	1.0	-18.9	0	2.200516e-05	0.426	2.1618315	1.26530709775	-9.737700570244245	11	13	8	3UTR		0	0
hsa-miR-4535	NM_001282884	POLR3H	GTGGACCTGGCTGGGAC#GTCCCCTGAGTGCCAGGTCCT#..(((((((((.(((((#)))))......))))))))).	1748	1769	1.0	-25.3	1	1.270545e-06	0.368	0.9945056000000001	1.9145512799999995	-8.303804028968646	14	21	9	3UTR		0	0
hsa-miR-1587	NM_001282884	POLR3H	TTGGGCTGGGCTGGGTTGGG#CCCGGCTGGGCCAGGACTTGGGTTCAGCCCT#..((((((((((.(((((((#))))))).))))............)))))).	3135	3166	1.0	-28.8	1	1.415253e-06	0.485	0.8732708600000002	1.5546917092499999	-6.246131332038532	17	31	7	3UTR		0	0
hsa-miR-4537	NM_001282884	POLR3H	TGAGCCGAGCTGAGCTTAGCTG#CGGCTGGGCCAGGACTTGGGTTCAG#(((((((((((..(((((((((#)))))))))..)).))))).)))).	3137	3162	1.0	-25.2	1	2.674373e-05	0.456	0.6856640353846153	1.6216473592499998	-8.573508368464264	20	25	9	3UTR		0	0
hsa-miR-4538	NM_001282884	POLR3H	GAGCTTGGATGAGCTGGGCTGA#CAGACTCCAGCTCACCGTGGATCCTGGCAAAGCTCT#((((((((.((((((((((((.#))).).))))))))))).............))))).	2578	2614	1.0	-25.9	1	0.007881741	0.382	2.3901809999999997	1.8025139799999996	-4.993964104447428	20	36	11	3UTR		0	0
hsa-miR-4632-5p	NM_001282884	POLR3H	GAGGGCAGCGTGGGTGTGGCGGA#CTGCATGCTCCCGGCTCGAGCCCTCG#(((((((((.((((.((.((((.#))))..)).)))))))...)))))).	2656	2682	1.0	-28.9	1	1.969138e-05	0.338	2.1043541666666665	1.1078496524999997	-5.915530474780478	19	26	7	3UTR		0	0
hsa-miR-4633-3p	NM_001282884	POLR3H	AGGAGCTAGCCAGGCATATGCA#TGACTAGCCTGGAGAGCTTCA#.((((((..((((((.......#.))))))..)))))).	2147	2168	1.0	-23.7	1	0.0007101676	0.426	3.7429174999999995	3.281101705	-7.396398505087125	12	16	6	3UTR		0	0
hsa-miR-4646-3p	NM_001282884	POLR3H	ATTGTCCCTCTCCCTTCCCAG#TTGGGGAGGTGTGAGGGC#.....(((((.((((((((((#))))))))).).))))).	1785	1803	1.0	-24.1	0	0.004624077	0.382	3.7573345454545457	3.07386019	-16.49037411886075	15	18	9	3UTR		0	0
hsa-miR-4647	NM_001282884	POLR3H	GAAGATGGTGCTGTGCTGAGGAA#CGGCACAGACACCAATCA#...(((((((((((((((.....#)))))))).))))).)).	1005	1023	1.0	-22.9	0	0.04719387	0.515	6.957787058823528	6.768179180000001	-6.514540193678739	15	18	8	3UTR		0	0
hsa-miR-4649-5p	NM_001282884	POLR3H	TGGGCGAGGGGTGGGCTCTCAGAG#GAGTGCCCACCAGCTTGCCCC#.(((((((.(((((((.(((....#))).)))))))..))))))).	857	878	1.0	-34.3	1	0.004904305	0.338	7.918684285714285	5.963175108750001	-4.849714495602881	17	21	7	3UTR		0	0
hsa-miR-4649-5p	NM_001282884	POLR3H	TGGGCGAGGGGTGGGCTCTCAGAG#CTGAGGCTCCCGGTAAAGGGGCTGGAGGGGCCCTTCCTCGCCTG#.((((((((((.((((((((((..#.)))..))))))))))))))))).	2827	2871	1.0	-33.4	1	0.000145494	0.338	1.7938902499999998	1.3148254475	-7.140128146953473	20	24	17	3UTR		0	0
hsa-miR-4649-3p	NM_001282884	POLR3H	TCTGAGGCCTGCCTCTCCCCA#GGGGTGACAGAGGGGTGAGAGGCAGGCAAGTCTTCAGAC#((((((((((((((((((((.#.))).))))))))))).....)))))).	3850	3889	1.0	-35.1	1	0.000280845	0.397	0.0	0.0	-3.937574446201665	20	28	11	3UTR		0	0
hsa-miR-4649-3p	NM_001282884	POLR3H	TCTGAGGCCTGCCTCTCCCCA#GGGAGGGGCTGCAGGCCTCT#...((((((((((((((((..#)))))))))...))))))).	3402	3422	1.0	-32.2	0	7.642076e-10	0.353	1.6332348894736846	1.93713403775	-6.514540193678739	16	20	9	3UTR		0	0
hsa-miR-4652-3p	NM_001282884	POLR3H	GTTCTGTTAACCCATCCCCTCA#GGGGGGTCAGGGAGACAGGGCA#((((((((..((((((((((..#)))))))..))).)))))))).	1595	1617	1.0	-25.1	1	0.00129637	0.294	1.2023127583333333	1.70062277875	-6.236470572775607	18	22	8	3UTR		0	0
hsa-miR-4653-3p	NM_001282884	POLR3H	TGGAGTTAAGGGTTGCTTGGAGA#TCTCTGAGCTTTTGGCCTCTGACTTCC#.(((((((.((((((((((((((#)))))))))....))))).))))))).	3251	3278	1.0	-23.5	1	0.008153304	0.426	2.2236181366666665	2.20155168375	-4.849714495602881	21	27	9	3UTR		0	0
hsa-miR-4655-5p	NM_001282884	POLR3H	CACCGGGGATGGCAGAGGGTCG#GACCCTCTCTGCCTGCTCACTGTGAGGCCCCGTGTA#.(((((((..(((((((((((.#))))))))..)))..............))))).)).	3209	3245	1.0	-28.5	1	4.671336e-05	0.382	1.5516350769230767	2.41036286975	-6.09222096393106	18	36	8	3UTR		0	0
hsa-miR-4655-5p	NM_001282884	POLR3H	CACCGGGGATGGCAGAGGGTCG#CCCTGAGTGCCAGGTCCTGGTGA#((((((((.(((((.((((...#))))...)))))..)))))))).	1751	1774	1.0	-26.8	1	2.207363e-05	0.353	2.52174775	2.1707522975	-5.729413664698063	17	23	8	3UTR		0	0
hsa-miR-4657	NM_001282884	POLR3H	AATGTGGAAGTGGTCTGAGGCAT#CCTCAGACCCTCTCTGCC#...(((((((.(((((((((...#))))))))))).))))).	3204	3222	1.0	-22.4	0	0.01916463	0.426	2.2740551111111116	2.4761837559999997	-9.33931466908909	16	18	11	3UTR		0	0
hsa-miR-4659a-5p	NM_001282884	POLR3H	CTGCCATGTCTAAGAAGAAAAC#GGGCATGGCC#..(((((((((...........#))))))))).	3783	3793	1.0	-15.0	1	7.752467e-06	0.397	0.0	0.0	-11.418273199709544	9	10	9	3UTR		0	0
hsa-miR-4660	NM_001282884	POLR3H	TGCAGCTCTGGTGGAAAATGGAG#CTCCCTTTCACTAGGGGTGCC#.(((.(((((((((((...((((#)))).))))))))))).))).	2257	2278	1.0	-25.2	0	2.843242e-05	0.368	0.699423690909091	1.3588083174999996	-7.91236201216959	18	21	11	3UTR		0	0
hsa-miR-4661-3p	NM_001282884	POLR3H	CAGGATCCACAGAGCTAGTCCA#ACGTGTTCTGTGGTCCTGG#(((((.(((((((((..((...#))..)))))))))))))).	3889	3908	1.0	-25.1	0	3.713778e-05	0.426	0.0	0.0	-6.071582287698324	16	19	14	3UTR		0	0
hsa-miR-4659b-5p	NM_001282884	POLR3H	TTGCCATGTCTAAGAAGAA#GGGCATGGCC#..(((((((((........#))))))))).	3783	3793	1.0	-15.0	1	7.752467e-06	0.397	0.0	0.0	-11.418273199709544	9	10	9	3UTR		0	0
hsa-miR-4664-3p	NM_001282884	POLR3H	CTTCCGGTCTGTGAGCCCCGTC#GGAGGGGCTGCAGGCCT#.....(((((((.((((((.((#)).))))))))))))).	3403	3420	1.0	-25.6	0	4.241484e-10	0.353	1.1096712714285715	1.6988168139999997	-14.954730256116644	15	17	13	3UTR		0	0
hsa-miR-4669	NM_001282884	POLR3H	TGTGTCCGGGAAGTGGAGGAGG#TCTCCTCCCTTCCACAGCAGTCCCCTTTGGGCT#...((((((((((.((((((((#)))))))))))))..............))))).	3419	3452	1.0	-24.8	0	4.663988e-05	0.368	1.6662850191666667	2.25375483075	-7.371380111199145	18	33	13	3UTR		0	0
hsa-miR-4673	NM_001282884	POLR3H	TCCAGGCAGGAGCCGGACTGGA#TCCTCACCTGTCTGGCCCTACCTGCCTGGC#.(((((((((.(((((((.((.#.)).)))))))....))))))))).	2772	2802	1.0	-33.1	1	0.0001652391	0.309	2.035361955555555	1.8413216999999995	-6.618099312767468	18	25	9	3UTR		0	1
hsa-miR-4682	NM_001282884	POLR3H	TCTGAGTTCCTGGAGCCTGGTCT#AGGCCAGGCCTTCATCCCCTCAAAGGCCTCTGGCTGCTCAGT#.((((((.(((((((((((((((#))))))))).)))).................))..)))))).	3936	3978	1.0	-25.9	1	9.887506e-05	0.368	0.0	0.0	-6.106959766537749	21	42	9	3UTR		0	0
hsa-miR-4685-5p	NM_001282884	POLR3H	CCCAGGGCTTGGAGTGGGGCAAGGTT#GCCTGGCCTCACCCACCTGGCGCCTGGGC#((((((((((((.(((((((.((((.#)))).))))))))))...))).)))))).	2795	2824	1.0	-37.0	1	1.098121e-05	0.294	1.5437933124999998	1.5528481250000001	-5.226705058867908	23	29	10	3UTR		0	1
hsa-miR-4686	NM_001282884	POLR3H	TATCTGCTGGGCTTTCTGGTGTT#GGCCCAGAGGGTCCTGCAGT#...((((.(((((((((((.(((#)))))))))))))).)))).	1719	1739	1.0	-26.2	0	4.320316e-06	0.324	0.934465990909091	0.6771013562500001	-8.82817512285937	18	20	14	3UTR		0	0
hsa-miR-4686	NM_001282884	POLR3H	TATCTGCTGGGCTTTCTGGTGTT#GCCGGGAAGCTGAGCGTCGGATGT#((((((((.(((((((((((...#))))))))))).)))...))))).	2413	2437	1.0	-25.9	1	0.002672563	0.368	2.966756363636364	4.675605427500001	-4.993964104447428	19	24	11	3UTR		0	0
hsa-miR-1343-5p	NM_001282884	POLR3H	TGGGGAGCGGCCCCCGGGTGGG#CCCTAATCCTGCTGCCTGGGACAATGCCCGGGCAGTGACTATGGGGCCCTGGTCTGCTCCCTT#.((((((((((((((((((...#.)))))))..................)).))))))))).	2201	2264	1.0	-31.8	1	0.0003451309	0.353	0.9781042540540541	2.1647224125	-3.793324837357118	18	39	9	3UTR		0	0
hsa-miR-4688	NM_001282884	POLR3H	TAGGGGCAGCAGAGGACCTGGG#CCCATCTGGGGCTCTGGGAGATGCCCCTAA#((((((((.(((((..((((((#))))...))..))))).....)))))))).	2177	2207	1.0	-27.8	1	0.0001349651	0.397	0.8581846750000001	2.19835593	-5.962462745001676	19	30	8	3UTR		0	1
hsa-miR-4689	NM_001282884	POLR3H	TTGAGGAGACATGGTGGGGGCC#GCCCTCGCCGTAGTTCTCGTCTCCGATCAC#.((((((((((((((((((((.#))))))))))).......))))))..))).	2675	2705	1.0	-29.0	1	0.05420316	0.382	1.8355234965517235	1.3639829149999998	-3.793324837357118	20	30	11	3UTR		0	0
hsa-miR-4689	NM_001282884	POLR3H	TTGAGGAGACATGGTGGGGGCC#GGCCCCCTTCCTTGTCTTTGTCT#..((.((((((.((.(((((((#)))))))..)).))))))..)).	3284	3307	1.0	-27.9	0	0.3390362	0.5	1.395001714285714	1.8781220327500003	-13.15829076403175	17	23	7	3UTR		0	0
hsa-miR-4689	NM_001282884	POLR3H	TTGAGGAGACATGGTGGGGGCC#GTCCTCACCTGTCTGGCCCTACCTGCCTGGCCTCAC#.((((((((((.(((((((((.#))))))))))))))................))))).	2771	2807	1.0	-26.5	1	0.001167393	0.309	1.8522673692307694	1.8063943424999995	-7.140128146953473	19	36	14	3UTR		0	0
hsa-miR-4690-5p	NM_001282884	POLR3H	GAGCAGGCGAGGCTGGGCTGAA#TCCTGAGGCTCCCGGTAAAGGGGCTGGAGGGGCCCTTCCTCGCCTGCTG#.(((((((((((..(((((...#.)))))..))))))))))).	2825	2874	1.0	-35.3	1	0.0001292253	0.353	1.5555532727272727	1.1950378487499997	-5.9392953675437665	16	20	11	3UTR		0	0
hsa-miR-4690-3p	NM_001282884	POLR3H	GCAGCCCAGCTGAGGCCTCTG#CAGAGGGTCCTGCAGTGGGTGGGCTGTC#(((((((((((((((((((((#))))))..))).))))...)))))))).	1723	1751	1.0	-30.0	1	0.0001131309	0.353	0.45173936666666664	1.2112801887499993	-3.937574446201665	21	28	8	3UTR		0	0
hsa-miR-4691-5p	NM_001282884	POLR3H	GTCCTCCAGGCCATGAGCTGCGG#TCAGCGGCTCAGATCTACAAGCCTGGAAGCAGGGCC#(((((((((((..((((((((((#)).)))))))).........)))))))....)))).	2369	2405	1.0	-27.7	1	8.655281e-06	0.368	5.064116666666666	3.1672647524999995	-8.573508368464264	21	36	8	3UTR		0	0
hsa-miR-4691-3p	NM_001282884	POLR3H	CCAGCCACGGACTGAGAGTGCAT#ATGCTGGACACAGGAGCCCAGGACATGCCTGGGTCCTGGCTGA#.((((((.(((((.((...((((#.)))))).))))))))))).	4069	4112	1.0	-24.7	1	3.476209e-05	0.426	0.0	0.0	-6.963799684058155	17	20	11	3UTR		0	1
hsa-miR-4692	NM_001282884	POLR3H	TCAGGCAGTGTGGGTATCAGAT#TCTGAACCCATCTGGGGCTCTGGGAGATGCCCCTAATCCTGCTGCCTGGG#(((((((((((((((.(((((.#))))))))))).............................))))))))).	2171	2221	1.0	-26.8	1	0.001109909	0.338	1.402673154545454	2.3341841925	-4.1706235265052785	20	50	11	3UTR		0	1
hsa-miR-4695-3p	NM_001282884	POLR3H	TGATCTCACCGCTGCCTCCTTC#GAGGGAGGTTGGGTGAGACAG#((.(((((((.(.(((((((((#))))))))).)))))))))).	3005	3026	1.0	-28.3	0	0.02441625	0.338	1.4973186666666665	0.8295271444999999	-9.609019008584706	19	21	10	3UTR		0	0
hsa-miR-4697-5p	NM_001282884	POLR3H	AGGGGGCGCAGTCACTGACGTG#GGTGGCTGCCCCTCA#.(((((.(((((((((......#)))))))))))))).	1943	1958	1.0	-25.3	0	4.275558e-05	0.265	6.324374444444445	5.4155464124999995	-5.337011372228436	14	15	14	3UTR		0	0
hsa-miR-4699-3p	NM_001282884	POLR3H	AATTTACTCTGCAATCTTCTCC#GGGAGGTTGGGGAGG#......((((.(((((((((..#))))))))).)))).	1779	1794	1.0	-18.0	0	0.0007559709	0.353	2.782217888888889	2.82278342	-18.3913328800538	13	15	9	3UTR		0	0
hsa-miR-4700-5p	NM_001282884	POLR3H	TCTGGGGATGAGGACAGTGTGT#CGCCGTAGTTCTCGTCTCCGA#..((((((((((((((..(((.#)))..).))))))))))))).	2680	2701	1.0	-21.9	1	0.0295812	0.382	1.6973010666666668	1.3872676349999997	-4.95700071937229	17	21	13	3UTR		0	0
hsa-miR-4707-3p	NM_001282884	POLR3H	AGCCCGCCCCAGCCGAGGTTCT#GAACTTGACGCCAGCGGCGGGGCGGGG#..((((((((.((((((((((.#))))))........)))))))))))).	1362	1389	1.0	-31.5	1	1.300914e-05	0.353	1.985148227777778	3.583699289999999	-7.7817751947826395	18	27	12	3UTR		0	0
hsa-miR-4708-3p	NM_001282884	POLR3H	AGCAAGGCGGCATCTCTCTGAT#TCTGGGAGATGCCCCTAATCCTGCTG#(((((((.((((((((((.((.#)).))))))))))))).....)))).	2189	2215	1.0	-26.1	1	0.0002039589	0.382	1.36268934	2.391102654999999	-6.251209375382295	19	26	13	3UTR		0	1
hsa-miR-4709-3p	NM_001282884	POLR3H	TTGAAGAGGAGGTGCTCTGTAGC#GCTGCAGGCCTCTCCTCC#.....(((((((.((.(((((((#))))))))).))))))).	3409	3427	1.0	-25.6	0	0.000626054	0.353	1.2523385571428574	1.7169743515000002	-15.187779336420258	16	18	9	3UTR		0	0
hsa-miR-4711-5p	NM_001282884	POLR3H	TGCATCAGGCCAGAAGACATGAG#CAAGTCTTCAGACACGTGTTCTGTGGTCCTGGTGCT#.(((((((((((.(.((((((..#.)))))).).))).)))))))).	3876	3912	1.0	-26.3	1	7.386966e-05	0.412	0.0	0.0	-5.8179050102739955	18	23	8	3UTR		0	0
hsa-miR-4713-3p	NM_001282884	POLR3H	TGGGATCCAGACAGTGGGAGAA#TCCTCACCTGTCTGGCCCT#.(((..((((((((((((.((.#))))))).)))))))))).	2772	2791	1.0	-23.5	0	0.003733884	0.324	2.7279366923076918	1.7662928449999997	-9.813320773362635	17	19	10	3UTR		0	0
hsa-miR-4714-3p	NM_001282884	POLR3H	CCAACCTAGGTGGTCAGAGTTG#CAACTCTGACCCACCTTGTAGTAGCGGGCAGTGTCAGGGACGGG#((..((((((((((((((((((#))))))))))).))))....................)))..)).	3546	3590	1.0	-26.3	0	0.003058509	0.382	3.516369307692308	3.0243134112499996	-8.527136195467303	20	44	11	3UTR		0	0
hsa-miR-4721	NM_001282884	POLR3H	TGAGGGCTCCAGGTGACGGTGG#CCACCGGACCTGGGCCTCATGCCTTCT#.(((((((((((((..((((((#)))))).)))))))......)))))).	3367	3394	1.0	-29.9	1	0.0001725898	0.309	1.3035335084210526	1.8452115100000004	-4.761823477911366	19	27	7	3UTR		0	0
hsa-miR-4722-5p	NM_001282884	POLR3H	GGCAGGAGGGCTGTGCCAGGTTG#GCGCTGGTGCTGAGGTCTGCGAGGCCTTCCTGCTG#(((((((((((((((((((((..#)).)))))))............)))))))))))).	2290	2325	1.0	-31.2	1	0.0003020626	0.412	1.6731542176470584	1.39761627	-3.937574446201665	21	35	12	3UTR		0	0
hsa-miR-4722-5p	NM_001282884	POLR3H	GGCAGGAGGGCTGTGCCAGGTTG#GGCACCGTCCTCACCTGTCTGGCCCTACCTGCCT#(((((((((((((.(.(((((..#.))))).)))))))).)))))).	2765	2799	1.0	-31.4	1	0.0005998731	0.294	2.5749789285714284	1.7391271449999997	-5.027463444025684	19	23	8	3UTR		0	0
hsa-miR-4723-3p	NM_001282884	POLR3H	CCCTCTCTGGCTCCTCCCCAAA#TTGGGGAGGTGTGAGGGCCCCGGGT#(((.((((.((.(((((((((.#))))))))).)).))))....))).	1785	1810	1.0	-29.3	0	0.0004245703	0.397	4.262491111111111	2.96369384	-11.372789689002973	18	25	9	3UTR		0	0
hsa-miR-4724-5p	NM_001282884	POLR3H	AACTGAACCAGGAGTGAGCTTCG#GGGTTCAGCCCTGGTTCTGTTT#(((.((((((((..(((((((..#)))))))..)))))))).))).	3154	3176	1.0	-24.2	0	4.528238e-06	0.485	1.0383383075000001	1.7396710717499997	-9.115567251347505	18	22	8	3UTR		0	0
hsa-miR-4724-5p	NM_001282884	POLR3H	AACTGAACCAGGAGTGAGCTTCG#CTCCTCCTGGTGCAGG#..(((.((((((((.(((.....#))))))))))).))).	3339	3355	1.0	-22.4	0	2.200516e-05	0.426	2.1618315	1.26530709775	-7.593409040815971	14	16	11	3UTR		0	0
hsa-miR-4724-3p	NM_001282884	POLR3H	GTACCTTCTGGTTCAGCTAGT#GGCTGGGCCAGGACTTGGGTTCA#(.((((((((((((((((...#))))))))))))....)))).).	3138	3161	1.0	-22.8	1	4.474788e-05	0.441	1.692008213	1.471848123	-5.101250328216836	17	23	12	3UTR		0	0
hsa-miR-4726-3p	NM_001282884	POLR3H	ACCCAGGTTCCCTCTGGCCGCA#TGTGTGTGGAGGGAGGTTGGGTG#((((((.(((((((((..((((#))))..))))))))).)))))).	2997	3020	1.0	-28.8	0	0.001059399	0.324	1.7293308888888885	0.8420103764999999	-5.4812609810729835	19	23	9	3UTR		0	0
hsa-miR-4727-5p	NM_001282884	POLR3H	ATCTGCCAGCTTCCACAGTGG#GTGGAAGTGGTGGGTA#((((((((.(((((((.....#))))))))))))))).	1558	1574	1.0	-21.8	1	0.08661127	0.338	1.804384925	1.873558455	-4.993964104447428	15	16	15	3UTR		0	0
hsa-miR-4728-5p	NM_001282884	POLR3H	TGGGAGGGGAGAGGCAGCAAGCA#GCTTTTGGCCTCTGACTTCCTGAGTCGGCCCCCTTCCT#.((((((((((((((...((((.#))))...))))))................)))))))).	3258	3296	1.0	-28.8	1	0.0002013734	0.471	2.472778812	2.2106306907500004	-4.026373917660731	18	38	8	3UTR		0	0
hsa-miR-4728-5p	NM_001282884	POLR3H	TGGGAGGGGAGAGGCAGCAAGCA#GCTTGGTCGGCCTCCTTCCCAGTTTCCACTCCCC#.((((((((((((((..(((((.#)))))....)))))..))))........))))).	3449	3483	1.0	-28.8	1	0.2795169	0.397	2.733036666666667	2.4512176544999997	-4.026373917660731	19	34	5	3UTR		0	0
hsa-miR-4731-5p	NM_001282884	POLR3H	TGCTGGGGGCCACATGAGTGTG#CACTAGGGGTGCCCCTAGCAA#((((((((((..(...((((..#))))...)..)))))))))).	2265	2286	1.0	-26.1	1	2.174105e-05	0.353	1.5593179	1.4985171775000001	-11.934490789283025	15	21	10	3UTR		0	0
hsa-miR-4732-3p	NM_001282884	POLR3H	GCCCTGACCTGTCCTGTTCTG#TAGAGAGGACAGAGGTCAGGGCA#(((((((((((((((.(((((#)))))))))))..))))))))).	3765	3788	1.0	-31.6	1	0.008696922	0.397	0.0	0.0	-4.1706235265052785	20	23	11	3UTR		0	0
hsa-miR-4732-3p	NM_001282884	POLR3H	GCCCTGACCTGTCCTGTTCTG#GCAGGGGGGTCAGGGA#.(((((((((.((((((....#))))))))))))))).	1592	1608	1.0	-25.8	1	8.631727e-07	0.309	1.358880122222222	1.7339287912499997	-6.618099312767468	15	16	15	3UTR		0	0
hsa-miR-4733-3p	NM_001282884	POLR3H	CCACCAGGTCTAGCATTGGGAT#GTCCCCTGAGTGCCAGGTCCTGGTGA#.((((((((((.((((((((((#)))))...))))).))).))))))).	1748	1774	1.0	-27.3	1	2.207363e-05	0.353	1.200342723076923	1.8031039487499994	-7.140128146953473	20	26	7	3UTR		0	0
hsa-miR-4734	NM_001282884	POLR3H	GCTGCGGGCTGCGGTCAGGGCG#GCCCTGGTCTGCTCCCTTTCACTAGGGGTGCCCCTAGCA#((((.((((.(((((((((((.#))))))).)))).................)))).)))).	2246	2285	1.0	-29.8	0	4.897118e-06	0.353	1.0091036166666665	1.2656690924999998	-9.299118089342315	19	39	7	3UTR		0	0
hsa-miR-4740-5p	NM_001282884	POLR3H	AGGACTGATCCTCTCGGGCAGG#CCTGGCTGATGACTGATTAGTCTC#.(((((((((.((((((.((((#)))).)))).))..))))))))).	4103	4127	1.0	-24.1	1	0.0007864819	0.426	0.0	0.0	-6.618099312767468	19	24	9	3UTR		0	0
hsa-miR-4742-5p	NM_001282884	POLR3H	TCAGGCAAAGGGATATTTACAGA#ATCCTGCTGCCTGGG#(((((((..(((((.........#)))))..))))))).	2206	2221	1.0	-18.5	1	0.001109909	0.338	1.2665922857142855	1.7481824224999998	-8.276097674182306	12	15	7	3UTR		0	0
hsa-miR-4743-5p	NM_001282884	POLR3H	TGGCCGGATGGGACAGGAGGCAT#GTCTCCTGGGTCCCGTTGGGGTG#.(.((.(((((((((((((((..#)))))))..)))))))).)).).	1491	1514	1.0	-29.9	0	3.37017e-06	0.397	3.159988941176471	3.113570436249999	-7.251823072856613	18	23	8	3UTR		0	0
hsa-miR-4743-5p	NM_001282884	POLR3H	TGGCCGGATGGGACAGGAGGCAT#CCGTCCTCACCTGTCTGGCCC#.(((((((((((..((((((...#)).))))..))))))))))).	2769	2790	1.0	-26.8	1	0.002944496	0.324	2.486946545454545	1.8878913674999995	-5.9392953675437665	17	21	11	3UTR		0	0
hsa-miR-4743-3p	NM_001282884	POLR3H	TTTCTGTCTTTTCTGGTCCAG#TGGTAAGTAGAGAGGACAGAGGT#(((((((((((((((..(((.#)))....))))))))))))))).	3758	3781	1.0	-21.8	1	0.006892686	0.412	0.0	0.0	-4.1706235265052785	18	23	15	3UTR		0	0
hsa-miR-4743-3p	NM_001282884	POLR3H	TTTCTGTCTTTTCTGGTCCAG#GGCCCCGAGGGGACAGAGGC#(((((((((((((.((.((..#)).)).))))))))))))).	2915	2935	1.0	-21.6	1	0.001422153	0.426	0.7694677276923076	0.9232863355	-4.794414363722071	17	20	13	3UTR		0	0
hsa-miR-4745-5p	NM_001282884	POLR3H	TGAGTGGGGCTCCCGGGACGGCG#CGCCCCCTTCCTGGGAGCACCCTCTG#..((.(((((((((((((.((((#))))....)))))))))).))).)).	3072	3098	1.0	-33.2	0	1.20531e-06	0.294	0.8178547857142856	0.982731083	-9.076037894184761	19	26	10	3UTR		0	0
hsa-miR-4745-5p	NM_001282884	POLR3H	TGAGTGGGGCTCCCGGGACGGCG#CGGTCATCGGGGGCCTGACTA#..(((.(((((((((((((.(..#).))).)))))))))).))).	2132	2153	1.0	-29.1	0	3.550748e-05	0.441	3.5137644999999997	3.5838046125	-6.857959480565336	17	21	10	3UTR		0	0
hsa-miR-4746-5p	NM_001282884	POLR3H	CCGGTCCCAGGAGAACCTGCAGA#CTACAGGGGATTCCTGGGGCCC#..(((((((((((..((((.((.#)).))))...))))))))))).	1702	1724	1.0	-28.8	1	6.862233e-08	0.324	0.2730025909090909	0.5208189187500001	-6.549290197143331	17	22	11	3UTR		0	0
hsa-miR-4746-3p	NM_001282884	POLR3H	AGCGGTGCTCCTGCGGGCCGA#CGGCGGGGCGGGGAGGCACTGCC#.(((((((((((((..((((.#))))...)))))..)))))))).	1376	1399	1.0	-29.5	1	6.138266e-08	0.382	2.966682133333334	3.625972414999999	-4.761823477911366	17	23	8	3UTR		0	0
hsa-miR-4748	NM_001282884	POLR3H	GAGGTTTGGGGAGGATTTGCT#GTCCTCCCTGCACCTG#.((((.((((((((((.....#)))))))))).)))).	3487	3503	1.0	-21.9	0	0.03148113	0.412	3.226314	2.9278515932499998	-5.694283598550164	14	16	10	3UTR		0	0
hsa-miR-4751	NM_001282884	POLR3H	AGAGGACCCGTAGCTGCTAGAAGG#AGGGGCTGCAGGCCTCTC#(((((.((.((((((.((......#)).)))))).))))))).	3405	3423	1.0	-22.6	0	8.414639e-08	0.353	1.4771453166666666	1.7510196639999998	-7.127971945944087	15	18	7	3UTR		0	0
hsa-miR-4752	NM_001282884	POLR3H	TTGTGGATCTCAAGGATGTGCT#GCGCTGGTGCTGAGGTCTGCGAG#(((((((((((.((.((((((.#))))..)).))))))))))))).	2290	2313	1.0	-21.4	1	0.0001810601	0.426	2.0541794545454546	1.3549272699999997	-8.019827316048655	19	23	13	3UTR		0	0
hsa-miR-4754	NM_001282884	POLR3H	ATGCGGACCTGGGTTAGCGGAGT#GCAAGTGTGCGCTGGTGCTGAGGTCTGCG#..((((((((.((((((((.(..#.).)))))..))).)))))))).	2282	2311	1.0	-26.4	1	5.115657e-05	0.397	1.0418745600000001	1.6214092050000002	-7.7817751947826395	17	23	8	3UTR		0	0
hsa-miR-4756-5p	NM_001282884	POLR3H	CAGGGAGGCGCTCACTCTCTGCT#CAGGGAGGGGCTGCAGGCCTCTCCTC#.((((((((((((.(((((((..#))))))))))).....))))).))).	3400	3426	1.0	-27.3	1	0.0001801374	0.338	1.57297555	1.9008191639999996	-4.650164754877524	19	26	11	3UTR		0	0
hsa-miR-4756-3p	NM_001282884	POLR3H	CCAGAGATGGTTGCCTTCCTAT#GTTATAAGGCAGAGGAGGGCACCGTCCTCACCTGTCTGGC#((((((((((.(((((((((..#.))))))))))))))........))))).	2748	2788	1.0	-27.8	1	0.001457535	0.353	2.219340833333333	1.4752322799999997	-6.7623489216120145	19	29	14	3UTR		0	0
hsa-miR-4759	NM_001282884	POLR3H	TAGGACTAGATGTTGGAATTA#TCCACCATCTAGGCCCTGC#((((.(((((((.((((....#)))).)))))))..)))).	883	902	1.0	-19.2	0	0.05327094	0.382	5.778323571428572	5.693098855000002	-9.34574223368038	15	19	7	3UTR		0	0
hsa-miR-4764-5p	NM_001282884	POLR3H	TGGATGTGGAAGGAGTTATCT#GCTCCTCCACCATCTAG#(((((((((.((((((.....#)))))))))).))))).	878	895	1.0	-19.3	1	0.0085967	0.353	5.3744175	5.584354771250002	-5.180080914529843	15	17	10	3UTR		0	0
hsa-miR-4772-3p	NM_001282884	POLR3H	CCTGCAACTTTGCCTGATCAGA#CTGATGCCATGTTTCTGTCAGGCAAGCGGGG#(((((....((((((((.((((#.))))))))))))))))).	2712	2743	1.0	-24.3	0	0.002449027	0.412	0.98754505	1.9228187999999995	-10.752244329692425	17	19	17	3UTR		0	0
hsa-miR-4776-5p	NM_001282884	POLR3H	GTGGACCAGGATGGCAAGGGCT#GCCCGGGCAGTGACTATGGGGCCCTGGTCTGCT#((((((((((((.((..((((.#))))..)).))...........)))))))))).	2226	2259	1.0	-26.8	1	2.812994e-05	0.382	1.3874357565217392	1.3225876925	-5.459754139171521	18	33	10	3UTR		0	0
hsa-miR-1245b-5p	NM_001282884	POLR3H	TAGGCCTTTAGATCACTTAAA#GGTGCTGAGGTCTGCGAGGCCTT#.(((((((((((((.......#.)))))).))))))).	2295	2318	1.0	-18.0	1	4.011685e-06	0.456	2.101892314285714	1.3225872175	-4.761823477911366	13	16	7	3UTR		0	0
hsa-miR-2467-5p	NM_001282884	POLR3H	TGAGGCTCTGTTAGCCTTGGCTC#GGGCCTCATGCCTTCTCAGCCACAGGGAGGGGCTGCAGGCCTCT#.(((((.(((.(((((((((((.#.))))).......)))))))))))))).	3378	3422	1.0	-28.0	0	7.642076e-10	0.353	1.0887758644444443	1.9064930850000001	-8.161785847638786	19	28	14	3UTR		0	0
hsa-miR-4786-3p	NM_001282884	POLR3H	TGAAGCCAGCTCTGGTCTGGGC#GCTCAGGCCAGGCCTTCATCCCCTCAAAGGCCTCTGGCTGCTCAG#((((((((((.(((((((((((#))))))))))))).....................)))))..))).	3932	3977	1.0	-27.2	1	8.061607e-06	0.368	0.0	0.0	-6.7623489216120145	21	45	13	3UTR		0	0
hsa-miR-4787-3p	NM_001282884	POLR3H	GATGCGCCGCCCACTGCCCCGCGC#GGGCCCAGAGGGTCCTGCAGTGGGTGGGCTGTCC#(((((.((((((((((((((((.(#).)).....)))....))))))))))))).))).	1718	1752	1.0	-31.3	0	2.239103e-05	0.338	0.46752889599999997	1.1331390774999999	-5.838533207394711	22	34	13	3UTR		0	0
hsa-miR-4793-3p	NM_001282884	POLR3H	TCTGCACTGTGAGTTGGCTGGCT#AGTCAGCCGGGTCAGCGAAGGTCAGAGGCAGC#.((((.((((((.((((((((((#)))))))))).)))........)))..)))).	2056	2088	1.0	-25.5	0	0.0008354573	0.426	3.256523	4.48027158	-6.983414211216407	20	32	10	3UTR		0	0
hsa-miR-4797-3p	NM_001282884	POLR3H	TCTCAGTAAGTGGCACTCTGT#GGGGTGCCCCTAGCAAGTGTGCGCTGGTGCTGAGGT#((((((((((.((((((((..#)))))))).))................)))))))).	2270	2306	1.0	-21.7	1	0.0001857415	0.382	1.6253907692307692	1.3199998424999997	-6.7623489216120145	18	36	8	3UTR		0	0
hsa-miR-4800-5p	NM_001282884	POLR3H	AGTGGACCGAGGAAGGAAGGA#CCTTCCTTGTCTTTGTCTAG#..(((((.((((((((((((.#)))))))).)))).))))).	3289	3309	1.0	-21.2	0	0.01036897	0.515	1.7401944615384617	2.02792102025	-7.27063564855292	17	20	8	3UTR		0	0
hsa-miR-5001-5p	NM_001282884	POLR3H	AGGGCTGGACTCAGCGGCGGAGCT#GGCCTCTGACTTCCTGAGTCGGCCCC#.(((((.(((((((.(((((((((#))).)))).))..)))))))))))).	3264	3290	1.0	-28.9	0	0.0001643999	0.471	2.1401666781818176	2.3127662157499995	-6.072460932479071	21	26	12	3UTR		0	0
hsa-miR-5001-3p	NM_001282884	POLR3H	TTCTGCCTCTGTCCAGGTCCTT#GGTGCTTGGCAGAGGCAGGT#.((((((((((.((((((((..#)).)))))))))))))))).	2978	2998	1.0	-29.5	1	2.099318e-05	0.412	0.4754564	0.9384722117500002	-7.140128146953473	18	20	16	3UTR		0	0
hsa-miR-5004-3p	NM_001282884	POLR3H	CTTGGATTTTCCTGGGCCTCAG#CTGGGGCCCAGAGGGTCCT#...(((((((.(((((((((((#)))))))))))))))))).	1715	1734	1.0	-29.7	0	5.059321e-08	0.324	0.5524947818181819	0.5374719625000001	-9.33931466908909	18	19	18	3UTR		0	0
hsa-miR-5004-3p	NM_001282884	POLR3H	CTTGGATTTTCCTGGGCCTCAG#GGGGCCCAGGAGGGGTGACAGA#.(((..((((((((((((((..#))))))))))))))....))).	3839	3861	1.0	-27.3	0	0.001326365	0.309	0.0	0.0	-9.813320773362635	17	22	14	3UTR		0	0
hsa-miR-5008-3p	NM_001282884	POLR3H	CCTGTGCTCCCAGGGCCTCGC#GCCAGGTCCTGGTGAGTAAAGGG#(((.((((((((((((((.((#)).))))))))).))))).))).	1759	1782	1.0	-30.6	0	0.001043291	0.338	1.9213835333333333	2.1118262975	-6.969596721160855	19	23	9	3UTR		0	0
hsa-miR-5009-5p	NM_001282884	POLR3H	TTGGACTTTTTCAGATTTGGGGAT#CCCTGGTTCTGTTTGTTTCTCAAAGCAGAAAAAGTCCAAT#((((((((((((...((((((((.#.))))))))...)))))))))))).	3162	3202	1.0	-23.9	1	8.919882e-05	0.515	1.8024656216666666	2.0483481057499997	-6.818994536638949	20	25	12	3UTR		0	0
hsa-miR-5047	NM_001282884	POLR3H	TTGCAGCTGCGGTTGTAAGGT#CCTTCAGGCCTCAGCTGCAAG#(((((((((.((((..((((.#))))..)))).))))))))).	4032	4053	1.0	-25.9	1	0.0003966419	0.441	0.0	0.0	-6.148579555084091	17	21	9	3UTR		0	1
hsa-miR-5093	NM_001282884	POLR3H	AGGAAATGAGGCTGGCTAGGAGC#GCCTGACTAGCCTGGAGAGCTTCATTTTCTG#(((((((((((((..(((((...#.)))))..))))))))))))).	2144	2175	1.0	-25.9	1	0.01468286	0.397	3.8424245384615383	2.6925125974999995	-5.529863923972706	18	22	13	3UTR		0	0
hsa-miR-5193	NM_001282884	POLR3H	TCCTCCTCTACCTCATCCCAGT#GCGGGGGTAAGGTTATAAGGCAGAGGAGGGC#(((((((((((((.(((((.((#)).))))).))))........))))))))).	2737	2768	1.0	-26.1	1	0.01319474	0.382	2.237410333333333	1.4791133600000004	-4.794414363722071	20	31	9	3UTR		0	0
hsa-miR-5196-3p	NM_001282884	POLR3H	TCATCCTCGTCTCCCTCCCAG#TGTGGAGGGAGGTTGGGTGAG#((((((...(((((((((((.#)).)))))))))..)))))).	3001	3022	1.0	-26.2	0	0.06086278	0.338	1.7646373333333332	0.8851343127499999	-8.851285568499378	17	21	9	3UTR		0	0
hsa-miR-4524b-5p	NM_001282884	POLR3H	ATAGCAGCATAAGCCTGTCTC#GGGACAGGTCAATGTTCGCTC#..((((((((..(((((((((#)))))))))..))))).))).	4009	4030	1.0	-21.4	1	0.03136058	0.412	0.0	0.0	-11.128578504378995	17	21	9	3UTR		0	0
hsa-miR-5571-3p	NM_001282884	POLR3H	GTCCTAGGAGGCTCCTCTG#GGAGGATGGTCTCCTGGGTCC#(.((((((((((((((((.#))))))..)))))))))).).	1483	1504	1.0	-26.8	1	2.476742e-05	0.426	3.4198745555555567	3.2006788474999985	-5.101250328216836	17	21	10	3UTR		0	0
hsa-miR-5571-3p	NM_001282884	POLR3H	GTCCTAGGAGGCTCCTCTG#CAGCTGGAATGAAGCCTCCTGGGAG#.((((((((((((((.(((#)))..))).....))))))))))).	1883	1908	1.0	-25.5	1	4.81547e-06	0.353	3.342581789473684	5.9874512625	-4.026373917660731	17	25	11	3UTR		0	0
hsa-miR-5585-3p	NM_001282884	POLR3H	CTGAATAGCTGGGACTACAGGT#GCCTGGGTCCTGGCTGA#.....(((((((((((.(((((#)))))))))))))))).	4095	4112	1.0	-23.3	0	3.476209e-05	0.426	0.0	0.0	-13.6655996434504	16	17	16	3UTR		0	0
hsa-miR-5587-3p	NM_001282884	POLR3H	GCCCCGGGCAGTGTGATCATC#GGGGGTCAGGGAGACAGGGCACTGCCTGGGGA#.(((((((((((((.......#.))))))))))))).	1596	1628	1.0	-28.6	1	2.330414e-06	0.353	1.2476411153846152	1.69934169125	-4.761823477911366	13	15	13	3UTR		0	0
hsa-miR-5588-5p	NM_001282884	POLR3H	ACTGGCATTAGTGGGACTTTT#CCCACCTGATGCCAT#..(((((((((((((......#))))).)))))))).	2707	2722	1.0	-20.8	1	0.02674924	0.441	0.7343682714285714	2.0133709499999997	-5.1900497996759025	13	15	8	3UTR		0	0
hsa-miR-5589-5p	NM_001282884	POLR3H	GGCTGGGTGCTCTTGTGCAGT#ATTGCGCACGGAGTTGGCCTTGCCG#(((.(((((((((((((((((#)))))))).)))))..)))).))).	3611	3636	1.0	-26.2	0	4.188407e-07	0.456	2.9584920499999994	3.0594933875	-6.969596721160855	20	25	8	3UTR		0	0
hsa-miR-5704	NM_001282884	POLR3H	TTAGGCCATCATCCCATTATGC#GCAGGGAGAGTGACCTTGATCACTAGGGATGGGATGAGGATGGCCTGGG#((((((((((((((((((....#.))))))))))...)))))))).	2527	2576	1.0	-27.4	1	3.718124e-05	0.426	2.518306333333333	3.1491541499999993	-3.937574446201665	18	23	10	3UTR		0	0
hsa-miR-5787	NM_001282884	POLR3H	GGGCTGGGGCGCGGGGAGGT#CCTCCCTGCACCTGCCTTGCAGGCCCC#(((((((((((((((((((.#)))))))))....)))))...))))).	3489	3516	1.0	-32.2	1	4.085668e-06	0.382	2.7947256923076917	2.8756486932500005	-3.937574446201665	19	27	9	3UTR		0	0
hsa-miR-6078	NM_001282884	POLR3H	CCGCCTGAGCTAGCTGTGG#CCACATGGGCTCAGGCC#..(((((((((...(((((#)))))..))))))))).	3924	3941	1.0	-24.1	1	1.755048e-05	0.368	0.0	0.0	-10.449774559155296	14	17	9	3UTR		0	0
hsa-miR-6084	NM_001282884	POLR3H	TTCCGCCAGTCGGTGGCCGG#GCCAGCGGCGGGGCGGGGA#(((((((.((((.((((...#)))).))))..))))))).	1371	1390	1.0	-26.9	1	1.206823e-05	0.338	3.3580601428571426	3.383862764999998	-7.5403399880485384	15	19	7	3UTR		0	0
hsa-miR-6089	NM_001282884	POLR3H	GGAGGCCGGGGTGGGGCGGGGCGG#CTGTCTGGCCCTACCTGCCTGGCCTCA#.((((((((((((((((.((((((#)))))).))))))))...)))))))).	2779	2806	1.0	-41.7	1	0.001066694	0.309	1.7303441894736842	1.8503768749999998	-3.793324837357118	22	27	8	3UTR		0	1
hsa-miR-6124	NM_001282884	POLR3H	GGGAAAAGGAAGGGGGAGGA#TCCTGAGTCGGCCCCCTTCCTTGTCTT#.(((.(((((((((((..((#.))..))))))))))).))).	3275	3302	1.0	-26.0	0	0.05318291	0.485	1.7109902636363636	2.10849515775	-7.91236201216959	16	21	11	3UTR		0	0
hsa-miR-6134	NM_001282884	POLR3H	TGAGGTGGTAGGATGTAGA#CTAATCCTGCTGCCTGGG#(.((((((((((((.(((.#))))))))))))))).).	2203	2221	1.0	-20.6	1	0.001109909	0.338	1.3195682833333333	1.9461034474999999	-5.8366998884674715	16	18	15	3UTR		0	0
hsa-miR-6499-3p	NM_001282884	POLR3H	AGCAGTGTTTGTTTTGCCCACA#GGGCGGGGAGGCACTGCC#.(((((((((.((((((((...#))))))))))))))))).	1381	1399	1.0	-24.5	1	6.138266e-08	0.382	2.440615888888889	3.4030777412499993	-6.618099312767468	17	18	17	3UTR		0	0
hsa-miR-6499-3p	NM_001282884	POLR3H	AGCAGTGTTTGTTTTGCCCACA#TGGGTGAGACAGGGACGGCC#.((.((.(((((((((((((..#))))))))))))).)).)).	3014	3034	1.0	-22.2	0	0.0008847663	0.368	0.6297953861538462	0.7807289115000001	-8.369033647187626	17	20	13	3UTR		0	0
hsa-miR-6500-3p	NM_001282884	POLR3H	ACACTTGTTGGGATGACCTGC#GCCCTGGTCTGCTCCCTTTCACTAGGGGTGCCCCTAGCAAGTGTG#((((((((((((...((((..#.))))...)))))))))))).	2246	2291	1.0	-23.4	1	4.52344e-05	0.368	0.9142389499999998	1.3575147799999998	-6.818994536638949	16	21	12	3UTR		0	0
hsa-miR-548az-5p	NM_001282884	POLR3H	CAAAAGTGATTGTGGTTTTTGC#TAAGAACCCCCCCACCACAACCACAGTCACTC#....(((((((((((((.....#.))))))))))))).	1229	1261	1.0	-19.8	0	0.06926105	0.441	4.274751392307693	5.327145585	-9.546562468637928	13	15	13	3UTR		0	0
hsa-miR-6501-5p	NM_001282884	POLR3H	AGTTGCCAGGGCTGCCTTTGGT#GCCAGGACTTGGGTTCAGCCCTGGTTCTG#((..((((((((((((((((((#))))).....)))..)))))))))).)).	3144	3173	1.0	-25.8	0	7.963117e-06	0.485	0.8876318368000001	1.5024889342499999	-8.527136195467303	20	29	10	3UTR		0	0
hsa-miR-6503-3p	NM_001282884	POLR3H	GGGACTAGGATGCAGACCTCC#GGAGGATGGTCTCCTGGGTCCCG#((((((((((.((...(((((#)))))...)).)))))).)))).	1483	1506	1.0	-26.4	1	2.087338e-06	0.426	2.993390181818182	3.046958461249999	-8.58768747968667	17	23	6	3UTR		0	0
hsa-miR-6510-3p	NM_001282884	POLR3H	CACCGACTCTGTCTCCTGCAG#CTGCAAGGAGAAGGTGGGTGT#((((.((.((.((((((((((#))))).))))))))).)))).	1535	1556	1.0	-24.6	0	0.2714685	0.412	2.4344056727272725	2.369307352499999	-13.195021025605119	18	21	9	3UTR		0	0
hsa-miR-6512-3p	NM_001282884	POLR3H	TTCCAGCCCTTCTAATGGTAGG#CCTGAGGCTCCCGGTAAAGGGGCTGGAGG#(((((((((((.((.(((.((.#.)).))).)).))))))))))).	2826	2855	1.0	-23.9	1	1.696362e-08	0.309	1.0663360909090909	1.245199767	-8.019827316048655	18	23	11	3UTR		0	0
hsa-miR-6514-3p	NM_001282884	POLR3H	CTGCCTGTTCTTCCACTCCAG#GGGGTGAGAGGCAGGCAA#.((((((.((((.((((((..#)))))).)))))))))).	3861	3879	1.0	-24.7	1	0.002569337	0.368	0.0	0.0	-7.396090379203992	16	18	10	3UTR		0	0
hsa-miR-6515-5p	NM_001282884	POLR3H	TTGGAGGGTGTGGAAGACATC#GGTGGATGACAAGCCCTCCAGA#(((((((((.((..(..((((#))))..)..)).))))))))).	3800	3822	1.0	-23.0	1	3.120166e-05	0.265	0.0	0.0	-7.5591005250201055	16	22	9	3UTR		0	0
hsa-miR-6515-5p	NM_001282884	POLR3H	TTGGAGGGTGTGGAAGACATC#ATGTTCGCTCACCCTTCAGG#((((((((((.((..(((((.#)))))..)))))))))))).	4020	4040	1.0	-20.1	1	0.01034862	0.441	0.0	0.0	-8.354638399383056	17	20	12	3UTR		0	0
hsa-miR-6715b-5p	NM_001282884	POLR3H	ACAGGCACGACTGGTTTGGCA#GACCTAAGAGGTCAGCAGGCAAACCAAATCCTAGGCCAGTCTGTGCCTGA#.((((((((((((((((((..#.))))))))))).))))))).	1626	1676	1.0	-30.3	1	1.10885e-06	0.412	1.3277155789473685	0.8013583812500005	-3.793324837357118	18	21	11	3UTR		0	1
hsa-miR-6511b-5p	NM_001282884	POLR3H	CTGCAGGCAGAAGTGGGGCTGACA#TCAGCCCTGGTTCTGTTTGTT#..((((((((((.(((((((((..#))))))))).)))))))))).	3158	3179	1.0	-30.7	1	5.568803e-06	0.5	2.0006838	1.8259189897499999	-6.246131332038532	19	21	10	3UTR		0	0
hsa-miR-6511b-5p	NM_001282884	POLR3H	CTGCAGGCAGAAGTGGGGCTGACA#TGTCTGGCCCTACCTGCCTGG#...(((((((..((((((((((((#)))).))))))))))))))).	2780	2801	1.0	-30.8	0	0.0003297063	0.294	2.0274014307692307	1.9318739049999998	-12.686117978685445	19	21	15	3UTR		0	0
hsa-miR-6718-5p	NM_001282884	POLR3H	TAGTGGTCAGAGGGCTTATGA#TCAAAGGCCTCTGGCTGCTC#.((((((((((((.(((.(((#)))))).)))))))))))).	3955	3975	1.0	-24.7	1	9.498312e-07	0.353	0.0	0.0	-4.650164754877524	18	20	12	3UTR		0	0
hsa-miR-6721-5p	NM_001282884	POLR3H	TGGGCAGGGGCTTATTGTAGGAG#TCCTGCAGTGGGTGGGCTGTCCC#.((((((..(((((((((((((.#)))))))))))))...)))))).	1730	1753	1.0	-28.1	1	9.047418e-06	0.324	0.3883829076923077	1.13313885	-7.163349424783512	19	23	13	3UTR		0	0
hsa-miR-6726-5p	NM_001282884	POLR3H	CGGGAGCTGGGGTCTGCAGGT#CAGACTCCAGCTCACCGT#((((((((((((((((.....#))))))))))))).))).	2578	2596	1.0	-29.9	1	0.0004851836	0.426	2.3032154117647057	1.7443017724999996	-3.937574446201665	16	18	13	3UTR		0	0
hsa-miR-6727-5p	NM_001282884	POLR3H	CTCGGGGCAGGCGGCTGGGAGCG#TGCTCCCGGCTCGAGCCCTCGCCGTAGT#(((((.(..((((((((((((((#)))))))))))...)))..).))).)).	2661	2689	1.0	-31.4	0	0.0008637902	0.353	1.5300967058823531	1.1220793274999994	-9.208557794821107	20	28	11	3UTR		0	0
hsa-miR-6728-5p	NM_001282884	POLR3H	TTGGGATGGTAGGACCAGAGGGG#CCCCTTTGGGCTTGGTCGGCCTCCTTCCCAGT#((((((.((.(((.(((((((((#)))))))))..........))))).)))))).	3440	3472	1.0	-27.9	0	0.0338069	0.382	1.6284578288888887	2.2560243875	-7.580607366921569	20	32	9	3UTR		0	0
hsa-miR-6729-5p	NM_001282884	POLR3H	TGGGCGAGGGCGGCTGAGCGGC#GCCTCTGGCTGCTCAGTCTCCCTTATGGGGCAGAGGCCGCCCAA#((((((((((.(((((((((((#.))))))))))).))))..............)))))).	3961	4005	1.0	-36.6	1	1.64642e-08	0.397	0.0	0.0	-6.7623489216120145	21	38	11	3UTR		0	0
hsa-miR-6730-5p	NM_001282884	POLR3H	AGAAAGGTGGAGGGGTTGTCAGA#CTGGCATTGCCCCTATCAACTCTGACCCACCTTG#...(((((((((((((((((((.#))))))..))))))............))))))).	3530	3564	1.0	-26.9	0	0.02203943	0.382	3.6863044848484856	3.066302625	-6.514540193678739	19	34	7	3UTR		0	0
hsa-miR-6730-3p	NM_001282884	POLR3H	CCTGACACCCCATCTGCCCTCA#GAGGGGTGACAGAGGGGTGAGAGGC#(((..((((((.(((((((((.#)))))....))))))))))..))).	3848	3873	1.0	-29.4	0	0.002185647	0.338	0.0	0.0	-14.435437205569682	18	25	10	3UTR		0	0
hsa-miR-6730-3p	NM_001282884	POLR3H	CCTGACACCCCATCTGCCCTCA#GAGGGAGGTTGGGTGAGACAGGG#((((.(((((.((((.(((((.#))))))))).)))))...)))).	3005	3028	1.0	-28.5	0	0.01635642	0.353	1.7374005999999997	0.8317968765	-11.1144351767281	18	23	9	3UTR		0	0
hsa-miR-6731-3p	NM_001282884	POLR3H	TCTATTCCCCACTCTCCCCAG#TTGGGGAGGTGTGAGGGC#......(((((((((((((((#))))))))).))).))).	1785	1803	1.0	-23.2	0	0.004624077	0.382	3.690475882352942	3.0994803149999997	-15.566558404643448	15	18	9	3UTR		0	0
hsa-miR-6732-5p	NM_001282884	POLR3H	TAGGGGGTGGCAGGCTGGCC#GGCCTTCCTGCTGCACATTCATGATCAGAAAGAACCCCCTGG#((((((((((((((..((((#))))..)))))).....................)))))))).	2312	2354	1.0	-30.7	1	0.01201529	0.485	1.7248974857142856	3.1569162900000007	-4.906073086755913	18	42	8	3UTR		0	0
hsa-miR-6732-5p	NM_001282884	POLR3H	TAGGGGGTGGCAGGCTGGCC#GGTCGGCCTCCTTCCCAGTTTCCACTCCCCTAA#((((((((((.(((((((((#)))))))))............)))).)))))).	3453	3486	1.0	-29.7	1	0.3998833	0.353	2.651877545454546	2.560162380749999	-6.7623489216120145	19	33	9	3UTR		0	0
hsa-miR-6732-3p	NM_001282884	POLR3H	TAACCCTGTCCTCTCCCTCCCAG#TTGGGTGGTAAGTAGAGAGGACAGAGGTC#..(((((((((((((((.(((((#))))).))......)))))))))).))).	3753	3782	1.0	-30.0	1	0.005727589	0.412	0.0	0.0	-4.95700071937229	20	29	10	3UTR		0	0
hsa-miR-6734-3p	NM_001282884	POLR3H	CCCTTCCCTCACTCTTCTCTCAG#GGGCAGGGAGAGTGACCTTGATCACTAGGGATGGGA#(((.(((((((((((((((((..#)))..))))))))))............)))).))).	2525	2561	1.0	-26.4	0	0.001634456	0.412	2.138850032258064	3.2836888499999994	-6.969596721160855	20	36	10	3UTR		0	0
hsa-miR-6735-5p	NM_001282884	POLR3H	CAGGGCAGAGGGCACAGGAATCTGA#GGATTCCTGGGGCCCAGAGGGTCCTGC#((((((...((((.(((((((((..#)))))))))..)))).....)))))).	1709	1736	1.0	-30.6	0	1.401068e-06	0.309	0.18604866666666667	0.39271840249999995	-9.708125486019785	19	27	9	3UTR		0	0
hsa-miR-6736-5p	NM_001282884	POLR3H	CTGGGTGAGGGCATCTGTGGT#GCCACCAGGGGGTGCCAGAGTCCTTTCACCCGGC#(((((((((((((((((((((#)))))....)))))))........))))))))).	3107	3141	1.0	-27.8	1	0.0001669626	0.338	1.0947366175757578	1.0201808037500002	-3.937574446201665	21	34	9	3UTR		0	0
hsa-miR-6738-3p	NM_001282884	POLR3H	CTTCTGCCTGCATTCTACTCCCAG#GGGGGTAAGGTTATAAGGCAGAGGA#(((((((((....(((((((((..#))))))).)).....))))))))).	2739	2764	1.0	-27.5	1	0.05157287	0.397	2.0974545	1.6990257499999997	-12.640789312202793	18	25	9	3UTR		0	0
hsa-miR-6739-3p	NM_001282884	POLR3H	ATTGTTCTGTCTTTCTCCCAG#GGGTCAGGGAGACAGGGCAC#..(((((((((((((((((..#)))..)))))))))))))).	1598	1618	1.0	-24.0	1	0.002615239	0.309	1.316928763157895	1.5520262062499997	-4.95700071937229	17	20	14	3UTR		0	0
hsa-miR-6739-3p	NM_001282884	POLR3H	ATTGTTCTGTCTTTCTCCCAG#GGGTGAGAGGCAGGCAAG#.(((.((((((((((.(((..#))).))))))))))))).	3862	3880	1.0	-22.4	0	0.004599386	0.382	0.0	0.0	-8.145411092473203	16	18	13	3UTR		0	0
hsa-miR-6741-3p	NM_001282884	POLR3H	TCGGCTCTCTCCCTCACCCTAG#GGGGAGGTGTGAGGGCCC#..(((((((.(((((.(((...#))))))).).))))))).	1787	1805	1.0	-26.5	1	5.471257e-05	0.382	3.767981428571429	3.473533635	-6.432556268004081	15	18	7	3UTR		0	0
hsa-miR-6743-5p	NM_001282884	POLR3H	AAGGGGCAGGGACGGGTGGCCC#GGCCCCCTTCCTTGTCTTTG#.(((((((((((.(((.((((.#))))))).))))))))))).	3284	3304	1.0	-29.9	1	0.07072847	0.485	1.5789354545454548	2.1345962465	-5.08245545002336	18	20	11	3UTR		0	1
hsa-miR-6744-5p	NM_001282884	POLR3H	TGGATGACAGTGGAGGCCT#AGGCCTTCCTGCTGCACATTCAT#((((((.((((((((((((#))))))))..))))..)))))).	2311	2334	1.0	-21.7	0	0.005859806	0.426	1.5400970714285713	1.4209016650000001	-5.4812609810729835	18	23	8	3UTR		0	0
hsa-miR-6745	NM_001282884	POLR3H	TGGGTGGAAGAAGGTCTGGTT#GGCCAGGCCTTCATCCCCTCAA#((((.(((.((((((((((((#)))))))))))).))).)))).	3937	3959	1.0	-28.5	0	0.01326686	0.397	0.0	0.0	-9.113001279259901	19	22	12	3UTR		0	0
hsa-miR-6747-5p	NM_001282884	POLR3H	AGGGGTGTGGAAAGAGGCAGAACA#TGGGCTTGGTCGGCCTCCTTCCCAGTTTCCACTCCCCTA#(((((.((((((((((((.((.((#.)).)).)))))........))))))).))))).	3446	3485	1.0	-28.5	0	0.345126	0.368	2.64073635	2.46824026125	-5.838533207394711	21	34	7	3UTR		0	0
hsa-miR-6747-3p	NM_001282884	POLR3H	TCCTGCCTTCCTCTGCACCAG#GGTGACAGAGGGGTGAGAGGCAGGC#.((((((((((((((((((..#)))).)))))).....)))))))).	3852	3877	1.0	-30.4	1	0.002263391	0.368	0.0	0.0	-3.793324837357118	18	25	8	3UTR		0	1
hsa-miR-6751-5p	NM_001282884	POLR3H	TTGGGGGTGAGGTTGGTGTCTGG#CCGGACCTGGGCCTCATGCCTT#..(((.((((((((.(.((((((#)))))).).)))))))).))).	3370	3392	1.0	-27.9	0	0.0001770095	0.294	0.4709168074999999	1.8508856725000005	-7.593409040815971	18	22	8	3UTR		0	0
hsa-miR-6751-5p	NM_001282884	POLR3H	TTGGGGGTGAGGTTGGTGTCTGG#CCTGCCTGGCCTCACCCACCT#..((((((((((((((.((..((#)).)))))))))))))).)).	2792	2813	1.0	-26.5	1	0.0008517713	0.309	1.5662155999999998	1.6938510174999997	-4.95700071937229	18	21	14	3UTR		0	0
hsa-miR-6753-5p	NM_001282884	POLR3H	CACCAGGGCAGAGCAGGGCTGA#TCAGACACGTGTTCTGTGGTCCTGGTGC#(((((((((((((((.((((((#)))).).).))))))))...))))))).	3883	3911	1.0	-28.6	1	5.250141e-05	0.412	0.0	0.0	-4.1706235265052785	21	28	8	3UTR		0	0
hsa-miR-6753-3p	NM_001282884	POLR3H	TGGTCTGTCTCTGCCCTGGCAC#GTGCTTGGCAGAGGCAGGT#...((((((((((((..(((((#))))).)))))))))))).	2979	2998	1.0	-28.7	0	2.099318e-05	0.412	0.3801296666666667	0.94868582425	-6.747589273982352	17	19	12	3UTR		0	0
hsa-miR-6757-5p	NM_001282884	POLR3H	TAGGGATGGGAGGCCAGGATGA#TGGTCCTGGTGCTTCCACCCTAA#(((((.((((((((((((((.(#).)))))))).))))))))))).	3899	3922	1.0	-29.9	0	0.0002085587	0.412	0.0	0.0	-5.838533207394711	20	23	11	3UTR		0	0
hsa-miR-6758-5p	NM_001282884	POLR3H	TAGAGAGGGGAAGGATGTGATGT#GCAGAAAAAGTCCAATCACCTCAGACCCTCTCTGC#(((((((((....((.(((((..#.))))).))...))))))))).	3186	3221	1.0	-23.3	1	0.018406	0.426	2.1530055555555556	2.3161708684999995	-12.873838392506407	16	22	9	3UTR		0	0
hsa-miR-6758-3p	NM_001282884	POLR3H	ACTCATTCTCCTCTGTCCAG#GGGCAGGGAGAGTGAC#..(((((((((.((((((..#))))))))))))))).	2525	2541	1.0	-25.5	1	0.0001705552	0.412	2.069857777777778	2.8956081125	-8.303804028968646	15	16	15	3UTR		0	0
hsa-miR-6759-3p	NM_001282884	POLR3H	TGACCTTTGCCTCTCCCCTCAG#TTGACCTTGGGTGGTAAGTAGAGAGGACAGAGGTCAG#((((((((((((((((((((((#.))))).))......)))))).))))))))).	3747	3784	1.0	-28.5	1	0.006539023	0.426	0.0	0.0	-3.937574446201665	22	32	9	3UTR		0	0
hsa-miR-6762-5p	NM_001282884	POLR3H	CGGGGCCATGGAGCAGCCTGTGT#CAGAGGCAGGCAGCAGGCCCCGG#(((((((.((..((.((((.((.#)).))))..))..))))))))).	3818	3841	1.0	-31.4	1	0.0005351256	0.309	0.0	0.0	-13.158236720639636	17	23	9	3UTR		0	0
hsa-miR-6762-5p	NM_001282884	POLR3H	CGGGGCCATGGAGCAGCCTGTGT#AGACAGGGACGGCCTCCGGGCCCCA#.((((((.((((((..(((((.(#).)))))....)).)))))))))).	3020	3045	1.0	-29.6	1	8.007361e-08	0.368	0.5779161428571429	0.8340664230000001	-7.075458407091997	18	25	10	3UTR		0	0
hsa-miR-6762-3p	NM_001282884	POLR3H	TGGCTGCTTCCCTTGGTCTCCAG#CTGGGGACCTAAGAGGTCAGCAGGCAA#((.(((((.((((((((((((((#))))))))).))).))..))))).)).	1621	1648	1.0	-31.2	0	0.0002380206	0.426	1.4713237499999998	0.8154493800000004	-6.551503578753875	21	27	9	3UTR		0	0
hsa-miR-6762-3p	NM_001282884	POLR3H	TGGCTGCTTCCCTTGGTCTCCAG#CTTGAGCCAGGGGCCAGCAGCTG#.(((((((.(((((((.(((.((#)).))))))))))..))))))).	3698	3721	1.0	-28.1	1	5.448957e-05	0.412	2.6919657142857143	3.6382627422500002	-4.849714495602881	19	23	10	3UTR		0	0
hsa-miR-6763-3p	NM_001282884	POLR3H	CTCCCCGGCCTCTGCCCCCAG#CTGCTCAGTCTCCCTTATGGGGCAGAGGCCGCCCAAAGTTGGGAC#.(((((((((((((((((...#.))))))))))))).........)))).	3969	4014	1.0	-35.5	1	9.278921e-06	0.412	0.0	0.0	-3.793324837357118	17	28	13	3UTR		0	0
hsa-miR-6764-5p	NM_001282884	POLR3H	TCCCAGGGTCTGGTCAGAGTTG#CAACTCTGACCCACCTTGT#...((((((..(((((((((((#))))))))))).)))))).	3546	3565	1.0	-26.0	0	0.02051135	0.397	3.2791366363636367	3.0209088999999993	-10.581821137417268	17	19	11	3UTR		0	0
hsa-miR-6766-5p	NM_001282884	POLR3H	CGGGTGGGAGCAGATCTTATTGAG#CTTCCTGGGAGCACCCTCTGCCCCACCCA#.(((((((.((((((((((..(((#)))..)))))......)))))))))))).	3078	3107	1.0	-25.8	1	0.01364458	0.309	0.845415375	1.01450673875	-4.849714495602881	20	29	12	3UTR		0	0
hsa-miR-6767-3p	NM_001282884	POLR3H	CCACGTGCTTCTCTTTCCGCAG#GAGGGGACAGAGGCACGTGGT#((((((((((((.(((((.(..#).))))).)))))))))))).	2921	2942	1.0	-27.9	1	0.002077385	0.412	0.8265011666666666	0.93101756175	-5.226705058867908	18	21	12	3UTR		0	0
hsa-miR-6768-3p	NM_001282884	POLR3H	CAAAGGCCACATTCTCCTGTGCAC#GCCAGGGGCCAGCAGCTGAGATGTGGTCAGTGG#((..(((((((((((((((.((..#))))))))...........)))))))))..)).	3703	3736	1.0	-24.2	0	6.003157e-05	0.441	3.475630769230768	3.82778149225	-8.527136195467303	19	33	9	3UTR		0	0
hsa-miR-6769a-5p	NM_001282884	POLR3H	AGGTGGGTATGGAGGAGCCCT#AGGGACGGCCTCCGGGCCCCACA#..(((((..((((((.(((((#)))).)..))))))...))))).	3024	3047	1.0	-25.2	0	9.599501e-08	0.353	0.5844008333333334	0.8306618992500001	-8.560074387102297	16	23	6	3UTR		0	1
hsa-miR-6771-5p	NM_001282884	POLR3H	CTCGGGAGGGCATGGGCCAGGC#CCTGGGCCTCATGCCTTCTCA#...((((((((((((((((((.#))))).)).))))))))))).	3375	3396	1.0	-31.7	0	0.00248995	0.309	1.210834733	1.8452114725000004	-6.514540193678739	18	21	11	3UTR		0	0
hsa-miR-6772-5p	NM_001282884	POLR3H	TGGGTGTAGGCTGGAGCTGAGG#CCTACCTGCCTGGCCTCACCCAC#((((((.(((((((.((..(((#)))....))))))))))))))).	2788	2811	1.0	-26.0	0	0.0007889756	0.294	1.310944857142857	1.9047082074999997	-6.216710541323619	18	23	15	3UTR		0	0
hsa-miR-6775-3p	NM_001282884	POLR3H	AGGCCCTGTCCTCTGCCCCAG#CTGACCCACCTTGTAGTAGCGGGCAGTGTCAGGGACGGGGCCA#.(((((((((((((((((...#.)))))).....))))))))))).	3551	3594	1.0	-35.0	1	0.0003316817	0.368	2.9902678636363644	3.0265831624999997	-3.793324837357118	17	24	11	3UTR		0	0
hsa-miR-6776-3p	NM_001282884	POLR3H	CAACCACCACTGTCTCTCCCCAG#GGGGACAGAGGCACGTGGTTGT#(((((((...(((((((((((..#)))))..)))))).))))))).	2923	2945	1.0	-27.6	1	0.005996337	0.397	0.9091403430769229	0.9340582855000001	-8.550105501956237	18	22	7	3UTR		0	0
hsa-miR-6778-3p	NM_001282884	POLR3H	TGCCTCCCTGACATTCCACAG#GGCAGTGTCAGGGACGGGGCC#.((((((((((((((((....#)).)))))))))))...))).	3572	3593	1.0	-25.2	1	1.655947e-05	0.368	3.25809105	3.4373957862500006	-3.793324837357118	16	21	11	3UTR		0	0
hsa-miR-6778-3p	NM_001282884	POLR3H	TGCCTCCCTGACATTCCACAG#GGGAGGTTGGGGAGGTG#.(((((((((((.((((....#)))).))))))))))).	1779	1796	1.0	-25.0	1	0.000642564	0.353	4.018193636363637	3.00084309	-5.08245545002336	15	17	11	3UTR		0	0
hsa-miR-6780a-3p	NM_001282884	POLR3H	CTCCTCTGTTTTCTTTCCTAG#CTCCAGAGGCAGGCAGCAGGCCCCGGGGCCCAGGAGGGGTGACAGAGGGGT#((((((((((.((((((((..#.)))))))).)))))))))).	3815	3866	1.0	-26.8	1	0.001801021	0.324	0.0	0.0	-6.7623489216120145	18	21	10	3UTR		0	0
hsa-miR-6781-5p	NM_001282884	POLR3H	CGGGCCGGAGGTCAAGGGCGT#TGCCCTTGGCCCCGCAGGGGGGTCAGGGAGACAGGGCACTGCCTGG#((((((((.(((((((((((.#))))))))))))))..........................))))).	1579	1625	1.0	-30.6	1	3.222771e-06	0.338	1.8474727636363633	1.9632287624999996	-4.993964104447428	19	46	14	3UTR		0	0
hsa-miR-6781-3p	NM_001282884	POLR3H	TGCCTCTTTTCCACGGCCTCAG#CTGAGGCCGATGCTAAGGAGATAGTGTCTCGAGCTGGACAGTGAGGCAA#((((((...(((((((((((((#))))))))).........................))))....)))))).	802	851	1.0	-29.2	0	0.0004786204	0.382	6.41973747368421	6.081255121250001	-8.851285568499378	19	49	9	3UTR		0	1
hsa-miR-6781-3p	NM_001282884	POLR3H	TGCCTCTTTTCCACGGCCTCAG#GAGGCCCCGAGGGGACAGAGGCAC#(((((((.((((..((((((..#)))))).....)))).))))))).	2913	2937	1.0	-28.6	1	0.002357667	0.426	1.0188832857142858	0.9139949505000001	-8.397179905568944	17	24	7	3UTR		0	1
hsa-miR-6782-5p	NM_001282884	POLR3H	TAGGGGTGGGGGAATTCAGGGGTGT#GCACCCTCTGCCCCACCCA#...((((((((.....(((((((((#)))))).))))))))))).	3088	3107	1.0	-30.7	0	0.01364458	0.309	0.9384725099999999	0.99634922625	-12.975812674015993	17	19	11	3UTR		0	0
hsa-miR-6784-3p	NM_001282884	POLR3H	TCTCACCCCAACTCTGCCCCAG#GGGGCCCAGGAGGGGTGACAGAGGGGTGAGAG#(((((((((..(((((((((..#)))))...))))..........))))))))).	3839	3871	1.0	-30.5	1	0.003914668	0.353	0.0	0.0	-8.004855389940193	18	32	9	3UTR		0	0
hsa-miR-6785-5p	NM_001282884	POLR3H	TGGGAGGGCGTGGATGATGGTG#CCAGTTTCCACTCCCCTAATGTCCTCCCT#.(((((((((((((...(((..#)))...))))).........)))))))).	3467	3496	1.0	-24.9	1	0.1516138	0.382	2.965506954545455	2.7235797807499997	-4.761823477911366	16	29	8	3UTR		0	0
hsa-miR-6785-3p	NM_001282884	POLR3H	ACATCGCCCCACCTTCCCCAG#CTGGTGAGTAAAGGGAGGTTGGGGAGGTGTG#(((((.(((((((((((((((#))))........))))))).)))).))))).	1767	1798	1.0	-28.1	0	0.02982822	0.353	2.6968180416666674	2.76257611	-5.838533207394711	20	31	7	3UTR		0	0
hsa-miR-6788-5p	NM_001282884	POLR3H	CTGGGAGAAGAGTGGTGAAGA#TCTCTCACTAACTCCTCCTGGT#(((((((..((((((((((((#))).)))))).)))))))))).	3328	3350	1.0	-19.2	1	0.003543833	0.441	1.0188844214285715	1.6942775282500002	-7.307599033628058	19	22	10	3UTR		0	0
hsa-miR-6788-3p	NM_001282884	POLR3H	TTCGCCACTTCCCTCCCTGCAG#GCAGAGGCAGGTGTGTGTGGAGGGAGGTTGGGTGAGA#((((((((((((((((((((..#.)))))........)))))))))..)))))).	2986	3023	1.0	-29.1	1	0.04579809	0.338	1.0837319666666672	0.8533588240000001	-3.937574446201665	20	32	9	3UTR		0	0
hsa-miR-6789-5p	NM_001282884	POLR3H	GTAGGGGCGTCCCGGGCGCGCGGG#CCTGCTGCCTGGGACAATGCCCGGGCA#((..((((((((((((((.(((((#)))))))))))))))...))))..)).	2208	2235	1.0	-36.1	0	9.69113e-07	0.368	1.0491799999999998	1.8374408974999998	-8.527136195467303	21	27	15	3UTR		0	1
hsa-miR-6790-5p	NM_001282884	POLR3H	GTGAGTGTGGATTTGGCGGGGTT#GCCCCGCTCCTCCACCATCTAGGCCCTGCTCC#..(((((((((...((((((((.#))))))))..)))))............)))).	873	905	1.0	-24.0	1	0.05744556	0.397	5.467626857142857	5.4106662337500016	-10.449774559155296	17	32	8	3UTR		0	0
hsa-miR-6791-3p	NM_001282884	POLR3H	TGCCTCCTTGGTCTCCGGCAG#TGAGTAAAGGGAGGTTGGGGAGGTG#.(((((((((((((((.....#.))))))))))))))).	1771	1796	1.0	-22.2	1	0.000642564	0.353	2.1400081999999996	2.7010881137499996	-3.793324837357118	15	17	15	3UTR		0	0
hsa-miR-6792-3p	NM_001282884	POLR3H	CTCCTCCACAGCCCCTGCTCAT#GGCAGGTGTGTGTGGAGGGA#.(((((((((..(((((((...#)))))).)..))))))))).	2991	3011	1.0	-27.4	1	7.730966e-05	0.338	1.9109058888888886	0.89080856975	-9.964902622363823	16	20	9	3UTR		0	0
hsa-miR-6792-3p	NM_001282884	POLR3H	CTCCTCCACAGCCCCTGCTCAT#GTGAGTAAAGGGAGGTTGGGGAGGTGT#(.(((((.((((((((((((((#))))))...))).))))).))))).).	1770	1797	1.0	-26.4	0	0.001275645	0.368	2.2470429444444444	2.7561712225	-7.414885257397467	20	27	6	3UTR		0	0
hsa-miR-6794-5p	NM_001282884	POLR3H	CAGGGGGACTGGGGGTGAGC#TTCATCCCCTCAAAGGCCTCTGGCTGCTCAGTCTCCCTT#.((((((((((((((((((.#)))))))))....................))))))))).	3946	3985	1.0	-26.7	1	0.002230386	0.397	0.0	0.0	-3.793324837357118	18	39	9	3UTR		0	0
hsa-miR-6794-3p	NM_001282884	POLR3H	CTCACTCTCAGTCCCTCCCT#AGGGAGGGGCTGCAGGC#.....(((((((((((((((#)))))))))))).))).	3401	3418	1.0	-25.8	0	2.567601e-12	0.353	1.73059268125	1.91216740025	-13.6655996434504	15	17	12	3UTR		0	0
hsa-miR-6795-5p	NM_001282884	POLR3H	TGGGGGGACAGGATGAGAGGCTGT#CGGCCTCCTTCCCAGTTTCCACTCCCCTAATGTCCTCCCT#.((((((((((((.(.(((((((.#)))))))).)))..................))))))))).	3456	3496	1.0	-31.0	1	0.1516138	0.382	2.9055327666666666	2.6441407557499996	-4.883213835181137	20	40	9	3UTR		0	0
hsa-miR-6795-5p	NM_001282884	POLR3H	TGGGGGGACAGGATGAGAGGCTGT#GCAGGCCTCTCCTCCCTTCCACAGCAGTCCCCTTT#.((((((((.(((.((((((((((#)))).)))))).)))...........)))))))).	3412	3447	1.0	-29.9	1	0.03068077	0.353	1.4303744454545453	1.7249183639999996	-5.892671223205703	21	35	8	3UTR		0	0
hsa-miR-6795-5p	NM_001282884	POLR3H	TGGGGGGACAGGATGAGAGGCTGT#GGCCTCTGACTTCCTGAGTCGGCCCCCT#.((((((((((((..(((((((..#)))))))....))))..)))..))))).	3264	3292	1.0	-29.2	1	0.0001695587	0.456	2.50228455625	2.1198434895	-5.3856143151281595	19	28	7	3UTR		0	0
hsa-miR-6796-5p	NM_001282884	POLR3H	TTGTGGGGTTGGAGAGCTGGCTG#GGCCCCGGGTTGACTCCAACCCCCAAC#(((.((((((((((((((((((.#))))...))))..))))))))))))).	1800	1827	1.0	-28.5	0	0.0007967001	0.397	3.845637521739129	3.852836859999999	-6.969596721160855	21	27	13	3UTR		0	0
hsa-miR-6799-3p	NM_001282884	POLR3H	TGCCCTGCATGGTGTCCCCACAG#CTGAACTTGACGCCAGCGGCGGGGCGG#((((((((.(((((((....(((#))).....)))))))...)))))))).	1360	1387	1.0	-26.6	1	1.47341e-06	0.324	2.6498476374999997	3.301878539999999	-4.993964104447428	18	27	8	3UTR		0	0
hsa-miR-6800-3p	NM_001282884	POLR3H	CACCTCTCCTGGCATCGCCCC#GGGGCCCAGGAGGGGTGA#((((((((((((....(((((#))))))))))))))))).	3839	3857	1.0	-33.2	1	1.345672e-05	0.309	0.0	0.0	-7.052043616942562	17	18	17	3UTR		0	0
hsa-miR-6800-3p	NM_001282884	POLR3H	CACCTCTCCTGGCATCGCCCC#GGGGCTGCAAGGAGAAGGTGG#((((((((((.(((..(((((#)))))))).)))))).)))).	1531	1552	1.0	-29.7	1	0.05946243	0.426	2.220128272727273	2.04265149	-7.730847562166263	18	21	8	3UTR		0	0
hsa-miR-6801-5p	NM_001282884	POLR3H	TGGTCAGAGGCAGCAGGAAATGA#TTCCTGCTGCACATTCATGATCAG#(((((((((((((((((((....#))))))))))...))).)))))).	2316	2340	1.0	-25.4	1	0.01074665	0.456	1.8958780869565217	2.2436330724999998	-3.937574446201665	19	24	10	3UTR		0	0
hsa-miR-6803-3p	NM_001282884	POLR3H	TCCCTCGCCTTCTCACCCTCAG#GGGGTGAGAGGCAGGC#..(((.(((.(((((((((...#))))))))))))))).	3861	3877	1.0	-24.8	0	0.002263391	0.368	0.0	0.0	-8.100465948893515	15	16	15	3UTR		0	0
hsa-miR-6804-3p	NM_001282884	POLR3H	CGCACCTGCCTCTCACCCACAG#GTGGCAAAGAAGACAGAAGCCACCCATTGGTGCTTGGCAGAGGCAGGTGTGT#(((((((((((((((((.....#.))))......))))))))))))).	2950	3002	1.0	-29.0	1	0.0005374659	0.382	1.549510324347826	0.7432792675	-3.937574446201665	17	25	13	3UTR		0	0
hsa-miR-6806-5p	NM_001282884	POLR3H	TGTAGGCATGAGGCAGGGCCCAGG#CCTGGGTCCTGGCTGATGACTGA#..(((.(((.((.(((((((((((#))))))))))).)).))).))).	4096	4119	1.0	-32.7	0	4.556373e-06	0.412	0.0	0.0	-9.38959656155976	19	23	11	3UTR		0	0
hsa-miR-6806-3p	NM_001282884	POLR3H	TGAAGCTCTGACATTCCTGCAG#GCGGGCAGTGTCAGGGA#.....(((((((((((((((..#))))).)))))))))).	3569	3586	1.0	-24.2	0	0.0002081616	0.412	3.8414	3.32618147375	-13.6655996434504	15	17	10	3UTR		0	0
hsa-miR-6808-5p	NM_001282884	POLR3H	CAGGCAGGGAGGTGGGACCATG#GTCCAATCACCTCAGACCCTCTCTGCCTGC#((((((((((((..((((....#)))).............)))))))))))).	3195	3225	1.0	-26.4	1	0.02141386	0.412	1.794898833333333	2.3706435060000004	-6.083544976388314	16	30	12	3UTR		0	0
hsa-miR-6811-5p	NM_001282884	POLR3H	ATGCAGGCCTGTGTACAGCACT#AGGCTGACGGGCCTGTG#..((((((((((...((((.((#)))))))))))))))).	2465	2482	1.0	-23.6	1	3.096724e-07	0.382	5.0675669999999995	3.7015219749999995	-7.838420809809573	16	17	16	3UTR		0	0
hsa-miR-6811-5p	NM_001282884	POLR3H	ATGCAGGCCTGTGTACAGCACT#GGTGCTGAGGTCTGCG#..((((((((.....(((((((#))))))))))))))).	2295	2311	1.0	-23.4	1	5.115657e-05	0.397	2.3846364999999996	1.304476695	-14.00999859481628	15	16	15	3UTR		0	0
hsa-miR-6813-3p	NM_001282884	POLR3H	AACCTTGGCCCCTCTCCCCAG#TTGGGGAGGTGTGAGGGCCCCGGGTTG#(((((.(((((((((((((((#)))))))))...).)))))..))))).	1785	1812	1.0	-28.8	0	0.0003241053	0.397	3.663190000000001	3.11997644	-5.838533207394711	20	27	9	3UTR		0	0
hsa-miR-6814-5p	NM_001282884	POLR3H	TCCCAAGGGTGAGATGCTGCCA#TGGCTGCTCAGTCTCCCTTATGGGGC#(((((((((.(((((((.((((#)))).))...))))))))).))))).	3966	3992	1.0	-24.6	1	4.453442e-06	0.397	0.0	0.0	-5.180080914529843	20	26	9	3UTR		0	0
hsa-miR-6814-3p	NM_001282884	POLR3H	ACTCGCATCCTTCCCTTGGCAG#CTGCAAGGAGAAGGTGGGTGTGGGTG#(((((((((((((((((.((((#)))))))).)))))...)))))))).	1535	1561	1.0	-26.0	1	0.2425654	0.382	2.948136766666667	1.9978164962499998	-3.937574446201665	21	26	8	3UTR		0	0
hsa-miR-6815-3p	NM_001282884	POLR3H	TGGCTTCTCTTGCACACCCAG#TTGGGTGGTAAGTAGAGAGGACAGAGGTCAG#(((((((((((((.(((((((#))))))))))))..........)))))))).	3753	3784	1.0	-23.2	1	0.006539023	0.426	0.0	0.0	-4.794414363722071	20	31	12	3UTR		0	1
hsa-miR-6817-3p	NM_001282884	POLR3H	TCTCTCTGACTCCATGGCA#GTGGTGGGTACTGTGTGCCCTTGGCCCCGCAGGGGGGTCAGGGAGAC#(((((((((((((...((.#.))...))))))))))))).	1564	1611	1.0	-26.6	1	0.0005337331	0.338	1.5077832615384614	1.999096875	-5.762913004276319	15	20	13	3UTR		0	0
hsa-miR-6817-3p	NM_001282884	POLR3H	TCTCTCTGACTCCATGGCA#GCCACGGGCAGGGAGAG#((((((((.(.((.((((.#)))).))))))))))).	2520	2537	1.0	-22.6	1	9.082025e-05	0.397	1.9836173750000001	3.044372187499999	-8.675578497378185	15	17	11	3UTR		0	0
hsa-miR-6818-3p	NM_001282884	POLR3H	TTGTCTCTTGTTCCTCACACAG#GGGGTGACAGAGGGGTGAGAGGCAG#.(((((((((((((((.(((..#.)))...))))))))))))))).	3850	3875	1.0	-22.0	1	0.002349519	0.353	0.0	0.0	-3.793324837357118	18	23	15	3UTR		0	0
hsa-miR-6819-5p	NM_001282884	POLR3H	TTGGGGTGGAGGGCCAAGGAGC#GTTCTGTGGTCCTGGTGCTTCCACCCTAAG#(((((((((((((((.((((.(#.).))))))).)))))))))))).	3893	3923	1.0	-30.5	1	0.0002602136	0.397	0.0	0.0	-4.1706235265052785	20	24	12	3UTR		0	0
hsa-miR-6830-5p	NM_001282884	POLR3H	CCAAGGAAGGAGGCTGGACATC#GAGTCGGCCCCCTTCCTTGT#.(((((((((.((((((.....#.)))))).))))))))).	3279	3299	1.0	-25.7	1	0.0001931102	0.5	2.0117803333333333	1.9087626465	-6.618099312767468	15	18	9	3UTR		0	0
hsa-miR-6830-3p	NM_001282884	POLR3H	TGTCTTTCTTCTCTCCCTTGCAG#CTGTGTGCCCTTGGCCCCGCAGGGGGGTCAGGGAGACAGGGCAC#(((((((((((((((((((((..#.)))))))))...)))))).)))))).	1574	1618	1.0	-27.4	1	0.002615239	0.309	1.7095897760000003	1.9414514812499997	-3.937574446201665	21	27	9	3UTR		0	0
hsa-miR-6830-3p	NM_001282884	POLR3H	TGTCTTTCTTCTCTCCCTTGCAG#GGAGGGGTGACAGAGGGGTGAGAGGCAG#(((((((((((((((((((.(..#).)))))....))))))..)))))))).	3847	3875	1.0	-22.3	1	0.002349519	0.353	0.0	0.0	-3.937574446201665	20	28	8	3UTR		0	0
hsa-miR-6834-3p	NM_001282884	POLR3H	TATGTCCCATCCCTCCATCA#GAGGTCAGGGCATGGCCCTGGAGGGGTGGATGACAA#..(((((((((((((((...#.)))))))))))..)))).	3776	3812	1.0	-25.2	1	0.008794758	0.309	0.0	0.0	-4.95700071937229	15	19	11	3UTR		0	0
hsa-miR-6835-3p	NM_001282884	POLR3H	AAAAGCACTTTTCTGTCTCCCAG#GGGAGACAGGGCACTGCC#....(((...(((((((((((..#)))))))))))...))).	1604	1622	1.0	-22.6	0	1.257161e-05	0.324	1.2419068545454546	1.4713229675	-14.159093524392503	14	18	11	3UTR		0	0
hsa-miR-6780b-5p	NM_001282884	POLR3H	TGGGGAAGGCTTGGCAGGGAAGA#CTCAGGCCAGGCCTTCATCCCCT#.((((((((((((((.(((....#)))..)))))))))...))))).	3933	3956	1.0	-29.1	1	0.0003038024	0.382	0.0	0.0	-4.026373917660731	17	23	9	3UTR		0	0
hsa-miR-6780b-3p	NM_001282884	POLR3H	TCCCTTGTCTCCTTTCCCTAG#GGGGTCAGGGAGACAGGGC#..((((((((((((.((((..#))))..)))))))))))).	1597	1616	1.0	-26.5	1	0.0003606146	0.309	1.1681521166666666	1.5110340925	-5.692450279622925	16	19	12	3UTR		0	0
hsa-miR-6780b-3p	NM_001282884	POLR3H	TCCCTTGTCTCCTTTCCCTAG#AGGGAGGTTGGGTGAGACAGGGA#..(((((((((((((((((..#))))))....)).))))))))).	3006	3029	1.0	-23.5	1	0.01331576	0.353	0.8732705218181821	0.8805949989999999	-4.95700071937229	17	23	9	3UTR		0	0
hsa-miR-6837-5p	NM_001282884	POLR3H	ACCAGGGCCAGCAGGGAATGT#ACGTGTTCTGTGGTCCTGGTG#((((((((((.(((((.((((#)))).))))))))))))))).	3889	3910	1.0	-25.7	1	3.230846e-05	0.412	0.0	0.0	-6.7623489216120145	19	21	15	3UTR		0	1
hsa-miR-6838-3p	NM_001282884	POLR3H	AAGTCCTGCTTCTGTTGCAG#CTGCAAGATCAGCCACAGACCTCATGCTGGACACAGGAGCCCAGGACA#..((((((((((((((.(((#.))).).))))))))..))))).	4046	4094	1.0	-21.7	1	0.00011767	0.412	0.0	0.0	-4.95700071937229	17	23	8	3UTR		0	0
hsa-miR-6841-3p	NM_001282884	POLR3H	ACCTTGCATCTGCATCCCCAG#TTGGGGTGCTTGATGATGCACTTCAGGGGCTGCAAGGA#.(((((((((((((.((((((#))))))))).................))).))))))).	1506	1544	1.0	-22.1	1	0.001471155	0.412	2.396539251612903	3.0290244349999993	-4.528774397607753	19	38	9	3UTR		0	0
hsa-miR-6842-5p	NM_001282884	POLR3H	TGGGGGTGGTCTCTAGCCAAGG#CCTCTGGCTGCTCAGTCTCCCTTATGGGGCAGAGGCCGCCCA#...(((((((((((.(((((((#.))))....)))))))))))))).	3962	4004	1.0	-29.2	0	3.733754e-09	0.397	0.0	0.0	-7.249989753929374	18	24	14	3UTR		0	0
hsa-miR-6845-5p	NM_001282884	POLR3H	CGGGGCCAGAGCAGAGAGC#GCTCACTGTGAGGCCCCGT#(((((((...((((.((((#)))).))))..))))))).	3223	3242	1.0	-27.0	1	0.0003454629	0.382	3.651719428571429	2.2571587852499997	-9.285555062206871	15	19	7	3UTR		0	0
hsa-miR-6846-3p	NM_001282884	POLR3H	TGACCCCTTCTGTCTCCCTAG#AGGGAGACAGGGCACTGCCTGGGGA#...((((((((((((((((..#))))))))))))........)))).	1603	1628	1.0	-25.9	0	2.330414e-06	0.353	1.2919830166666666	1.3649996712499997	-6.514540193678739	16	25	12	3UTR		0	0
hsa-miR-6847-5p	NM_001282884	POLR3H	ACAGAGGACAGTGGAGTGTGAGC#GCTCACCCTTCAGGCCTCA#...((((....(((((.((((((#)))))).)))))..)))).	4026	4045	1.0	-21.7	0	0.009822298	0.441	0.0	0.0	-13.951845724843663	15	19	6	3UTR		0	0
hsa-miR-6847-3p	NM_001282884	POLR3H	GGCTCATGTGTCTGTCCTCTTC#GAGAGGACAGAGGTCAGGGCA#.((((.(((.(((((((((((.#))))))))))).).)))))).	3767	3788	1.0	-26.1	0	0.008696922	0.397	0.0	0.0	-6.936790066878343	18	21	11	3UTR		0	0
hsa-miR-6848-5p	NM_001282884	POLR3H	TGGGGGCTGGGATGGGCCATGGT#ATGATGGCCCGGCCCCCAA#((((((((.....(((((((.((#)).))))))))))))))).	2619	2638	1.0	-30.6	1	1.719155e-05	0.353	1.259201875	1.8180377500000002	-13.697178970448556	17	19	15	3UTR		0	1
hsa-miR-6848-3p	NM_001282884	POLR3H	GTGGTCTCTTGGCCCCCAG#GGGGGTCAGGGAGACAGGGCACT#(((((((((((((((((..#)))))))))).))))....))).	1596	1619	1.0	-26.8	1	0.0009263101	0.309	1.1766926136363638	1.5264061812499996	-3.937574446201665	17	23	10	3UTR		0	0
hsa-miR-6851-3p	NM_001282884	POLR3H	TGGCCCTTTGTACCCCTCCAG#CTGGAGGGGCCCTTCCTCGCCTGCTGCCTAAGGGCA#..((((((.((((((((((((#)))))))))...............)))..)))))).	2848	2884	1.0	-27.6	1	1.79788e-06	0.368	0.4792060518518518	1.1428726672499998	-6.013390377618052	18	36	9	3UTR		0	0
hsa-miR-6852-5p	NM_001282884	POLR3H	CCCTGGGGTTCTGAGGACATG#TGGACACAGGAGCCCAGGA#.((((((.(((((.(..((..#))..).))))).)))))).	4073	4092	1.0	-23.8	1	0.0002071487	0.426	0.0	0.0	-7.196848764361768	14	19	6	3UTR		0	0
hsa-miR-6852-5p	NM_001282884	POLR3H	CCCTGGGGTTCTGAGGACATG#CATGTCCTAGATCTCAGCGGC#((((((((.(((.((((((((#))))))))))))))))).)).	2356	2377	1.0	-23.3	1	0.005656481	0.441	1.569666375	3.858048237500001	-6.283094717113671	19	21	17	3UTR		0	0
hsa-miR-6852-3p	NM_001282884	POLR3H	TGTCCTCTGTTCCTCAG#GAGAGGACAGAGGTCAG#((.((((((((((((..#))).))))))))).)).	3767	3784	1.0	-21.6	0	0.006539023	0.426	0.0	0.0	-5.728163000811725	14	17	9	3UTR		0	0
hsa-miR-6852-3p	NM_001282884	POLR3H	TGTCCTCTGTTCCTCAG#GGGGACAGAGGCACGT#((((((((((((((...#))))))))))).))).	2923	2939	1.0	-20.2	1	0.000883039	0.441	0.8597895639999998	0.915900798	-4.906073086755913	14	16	11	3UTR		0	0
hsa-miR-6853-5p	NM_001282884	POLR3H	AGCGTGGGATGTCCATGAAGTCAG#CTGGCCTCACCCACCTGGCGCCTGGGCATCCTGAGGCTC#(((.(((((((((((.(..(((((#.)))))..))))))))))).).))).	2797	2836	1.0	-26.1	0	8.302805e-08	0.294	1.5696655000000002	1.6459875125	-7.202645801464468	20	26	11	3UTR		0	0
hsa-miR-6855-5p	NM_001282884	POLR3H	TTGGGGTTTGGGGTGCAGACATTGC#GCAGGTGTGTGTGGAGGGAGGTTGGGTGAGACAGGGACGGCCTCCGGGCCCCAC#.((((((((((((((((.(((((((#)))).))).)))...........................))).)))))))))).	2992	3046	1.0	-27.9	1	8.712795e-09	0.353	0.9000940995454546	0.99180930475	-3.793324837357118	23	54	10	3UTR		0	0
hsa-miR-6857-5p	NM_001282884	POLR3H	TTGGGGATTGGGTCAGGCCAGT#CTGGCTGCTCAGTCTCCC#..(((((((((((..((((((.#))))))))))))))))).	3965	3983	1.0	-26.0	1	0.000256267	0.382	0.0	0.0	-6.549290197143331	17	18	17	3UTR		0	0
hsa-miR-6857-3p	NM_001282884	POLR3H	TGACTGAGCTTCTCCCCACAG#GGGAGGGGCTGCAGG#...(((((((((((((.....#)))))))))).))).	3402	3417	1.0	-21.8	0	1.863088e-10	0.338	1.6997902071428572	1.9053582752500002	-6.514540193678739	13	15	10	3UTR		0	0
hsa-miR-6858-5p	NM_001282884	POLR3H	GTGAGGAGGGGCTGGCAGGGAC#CTGGAGGGGCCCTTCCTCGCC#(((((((((((((..(((....#)))....))))))))))))).	2848	2869	1.0	-29.2	1	1.69218e-05	0.338	0.2521807230769231	1.1179540722499999	-5.529863923972706	16	21	13	3UTR		0	0
hsa-miR-6769b-5p	NM_001282884	POLR3H	TGGTGGGTGGGGAGGAGAAGTGC#TCTCCGATCACCACCCACCT#.(((((((((((.(((((.....#)))))..)).))))))))).	2694	2714	1.0	-29.2	1	0.04578046	0.382	0.6986404500000001	1.8232114874999994	-5.08245545002336	16	20	9	3UTR		0	1
hsa-miR-6769b-3p	NM_001282884	POLR3H	CCCTCTCTGTCCCACCCATAG#GGCGGGGCGGGGAGGC#.((((((((((((.((.....#)).)))))))))))).	1377	1393	1.0	-26.6	1	1.126112e-06	0.368	2.790757583333333	3.602914514999999	-4.650164754877524	14	16	12	3UTR		0	1
hsa-miR-6862-5p	NM_001282884	POLR3H	CGGGCATGCTGGGAGAGACTTT#AGTCTCTTCTGTCACAGGGGTGCCTGG#(((((((.((((((((((((..#))))))))))......)).))))))).	4121	4148	1.0	-26.8	1	1.120309e-06	0.574	0.0	0.0	-6.251209375382295	19	27	10	3UTR		0	0
hsa-miR-6862-3p	NM_001282884	POLR3H	CCTCACCCAGCTCTCTGGCCCTCT#GGGGGGTCAGGGAGACAGGGCACTGCCTGGGGA#((((((((.(((((((((((((((#)))))))))))))).).))).......))))).	1595	1628	1.0	-34.3	1	2.330414e-06	0.353	1.1574779062499998	1.66603562875	-4.993964104447428	23	33	14	3UTR		0	0
hsa-miR-6862-3p	NM_001282884	POLR3H	CCTCACCCAGCTCTCTGGCCCTCT#GGGGCCCAGAGGGTCCTGCAGTGGGTGGGC#.(((((((((((((((((((((..#)))))).))))))).......)))))))).	1717	1747	1.0	-33.6	1	7.649587e-06	0.324	0.5370741862068964	1.1497920775	-3.793324837357118	21	30	8	3UTR		0	0
hsa-miR-6865-5p	NM_001282884	POLR3H	TAGGTGGCAGAGGAGGGACTTCA#TGAGGCTCCCGGTAAAGGGGCTGGAGGGGCCCTTCCTCGCCTGCTGCCTAA#(((((((((((((((((.((((.#.)))).))))))))...))))))))).	2828	2879	1.0	-30.3	1	0.0006037382	0.382	1.1091428	1.2253833844999997	-3.937574446201665	21	27	9	3UTR		0	0
hsa-miR-6867-3p	NM_001282884	POLR3H	CTCTCCCTCTTTACCCACTAG#GGTGTGTGTGGAGGGAGGT#.(((((((((.(((.((((..#)))).))).))))))))).	2995	3014	1.0	-23.0	1	8.374068e-05	0.338	1.7293308888888888	0.8215832502499998	-7.353548873018103	16	19	9	3UTR		0	0
hsa-miR-6869-3p	NM_001282884	POLR3H	CGCCGCGCGCATCGGCTCAGC#GCTGAGCGTCGGATGTGCACTGTGTGAGCCTAAGAAGGGGCA#.(((.((((((((.(((((((#)))))))....)))))))..................).))).	2421	2463	1.0	-25.4	0	5.034656e-05	0.368	4.825563461538461	4.623860887499999	-8.769201929689997	18	42	7	3UTR		0	0
hsa-miR-6869-3p	NM_001282884	POLR3H	CGCCGCGCGCATCGGCTCAGC#GCAGAGGCAGGTGTGTGTGGAGG#(.((((((((((((.(((.((#)).))).).))))))))))).).	2986	3009	1.0	-25.2	1	3.505015e-05	0.353	1.0278628461538462	0.88740412675	-5.8366998884674715	18	23	11	3UTR		0	0
hsa-miR-6870-3p	NM_001282884	POLR3H	GCTCATCCCCATCTCCTTTCAG#TGGAGGGAGGTTGGGTGAGACA#(((((.(((.(((((((((((.#))))))))))).))))))).).	3003	3025	1.0	-26.2	0	0.02772949	0.338	1.6449625454545453	0.8499542752499998	-7.08103967572289	19	22	11	3UTR		0	0
hsa-miR-6871-5p	NM_001282884	POLR3H	CATGGGAGTTCGGGGTGGTTGC#GGGACGGCCTCCGGGCCCCAC#..((((.(((((((((.(((.(#).))).))).)))))))))).	3025	3046	1.0	-26.0	0	8.712795e-09	0.353	0.42098409999999997	0.81023469675	-6.5006872542436085	17	21	10	3UTR		0	0
hsa-miR-6875-5p	NM_001282884	POLR3H	TGAGGGACCCAGGACAGGAGA#TCCTGGGTCCCG#...(((((((((((.......#))))))))))).	1494	1506	1.0	-25.0	0	2.087338e-06	0.426	2.993390181818182	3.046958461249999	-7.483038834232987	11	12	11	3UTR		0	0
hsa-miR-6875-3p	NM_001282884	POLR3H	ATTCTTCCTGCCCTGGCTCCAT#AGCCACGGGCAGGGAGAGTG#((((((((((((((((((....#))))).))))))))))))).	2519	2539	1.0	-31.7	1	0.0004455174	0.426	1.9917875789473685	3.2034856875	-3.937574446201665	18	20	13	3UTR		0	0
hsa-miR-6875-3p	NM_001282884	POLR3H	ATTCTTCCTGCCCTGGCTCCAT#GTGGAGCTGAACTTGACGCCAGCGGCGGGGCGGGGAGGC#..((((((((((((((((((((#)))))))..................))))))))))))).	1354	1393	1.0	-31.5	1	1.126112e-06	0.368	2.5062399763157885	4.433004864999999	-4.95700071937229	20	39	13	3UTR		0	0
hsa-miR-6878-3p	NM_001282884	POLR3H	CTGGCCTCTTCTTTCTCCTAG#TTGGGTGGTAAGTAGAGAGGACAGAGGTCAGG#((((((((((((((((.((..#.)).)))))))..))))))))).	3753	3785	1.0	-22.9	1	0.006929431	0.426	0.0	0.0	-3.937574446201665	18	23	9	3UTR		0	0
hsa-miR-6879-5p	NM_001282884	POLR3H	CAGGGCAGGGAAGGTGGGAGAG#CTCCTTCCCAGTTTCCACTCCCCTAATGTCCTCCCTGCACCTGC#((((((((((.(((((((.(((#.))).))))....))))))))).)))).	3460	3504	1.0	-28.5	1	0.02505911	0.397	2.8829730000000002	2.5647018807499995	-6.7623489216120145	20	28	9	3UTR		0	0
hsa-miR-6881-5p	NM_001282884	POLR3H	TGGGGTAAGGATAGGAGGGTCA#GACCCTCTCTGCCTGCTCACTGTGAGGCCCCGT#((((((.(((.((((((((((.#))))))).))))))............)))))).	3209	3242	1.0	-26.7	0	0.0003454629	0.382	1.5789350909090907	2.3990143697500006	-8.306035456483334	19	33	7	3UTR		0	0
hsa-miR-6882-3p	NM_001282884	POLR3H	TGCTGCCTCTCCTCTTGCCTGCAG#CTGTCAGGCAAGCGGGGGTAAGGTTATAAGGCAGA#..((((((((((.(((((((((((#))).)))))))).))))...........)))))).	2726	2761	1.0	-31.4	1	0.1012675	0.397	1.4489292999999999	1.8891852724999998	-6.246131332038532	21	35	8	3UTR		0	0
hsa-miR-6884-3p	NM_001282884	POLR3H	CCCATCACCTTTCCGTCTCCCCT#GGGAGGTTGGGGAGGTGTGAGGGC#(((..((((((((((.(((((..#)))))..))))))))))...))).	1779	1803	1.0	-28.0	0	0.004624077	0.382	3.830934	3.10588529	-11.321682976276941	18	24	10	3UTR		0	0
hsa-miR-6887-3p	NM_001282884	POLR3H	TCCCCTCCACTTTCCTCCTAG#AGGAGGGGTGACAGAGGGGT#.((((((((((..((((((..#))))))))))...)))))).	3846	3866	1.0	-24.3	1	0.001801021	0.324	0.0	0.0	-8.429258759619717	16	20	10	3UTR		0	1
hsa-miR-6889-5p	NM_001282884	POLR3H	TCGGGGAGTCTGGGGTCCGGAAT#TTTTGGCCTCTGACTTCCTGAG#((((((((((.((((.((((((.#)))))))))).)))))))))).	3260	3282	1.0	-28.5	1	0.001333526	0.426	3.1899990000000003	2.3229801395000003	-6.995398001915627	20	22	10	3UTR		0	0
hsa-miR-6890-5p	NM_001282884	POLR3H	CATGGGGTAGGGCAGAGTAGG#CCTACCTGCCTGGCCTCAC#..((((((.((((((.(((((#))))))))))).)))))).	2788	2807	1.0	-27.0	1	0.001167393	0.309	1.5869128333333336	1.9486906625	-6.246439457921665	17	19	11	3UTR		0	0
hsa-miR-6893-3p	NM_001282884	POLR3H	CCCTGCTGCCTTCACCTGCCAG#TGGCACACGTGGAGCTGAACTTGACGCCAGCGGCGGGGC#(((((((((((((((.(((((.#)))))...))))))...............))))))))).	1346	1385	1.0	-28.7	1	4.485623e-07	0.338	2.5430970033333336	3.969281527499999	-4.1706235265052785	20	39	9	3UTR		1	0
hsa-miR-6894-3p	NM_001282884	POLR3H	TTGCCTGCCCTCTTCCTCCAG#GAGGGGTGAGAGGCAGGCAAG#((((((((((((((((((...#)))))).))).))))))))).	3859	3880	1.0	-29.7	1	0.004599386	0.382	0.0	0.0	-3.937574446201665	18	21	9	3UTR		0	1
hsa-miR-6894-3p	NM_001282884	POLR3H	TTGCCTGCCCTCTTCCTCCAG#CTGGGGACCTAAGAGGTCAGCAGGCAAA#((((((((((((((((.((((#)))))))....)))))...)))))))).	1621	1649	1.0	-28.3	1	0.0002922933	0.412	1.2969951304347829	0.8013583812500004	-3.937574446201665	20	28	8	3UTR		0	1
hsa-miR-6895-5p	NM_001282884	POLR3H	CAGGGCCAGGCACAGAGTAAG#CTGAGTGCCAGGTCCTGG#(((((((.(((((..((....#))..))))).))))))).	1753	1771	1.0	-24.4	1	1.098075e-05	0.368	1.9233357142857144	2.0285608225	-7.843498853153337	14	18	7	3UTR		0	0
hsa-miR-7106-5p	NM_001282884	POLR3H	TGGGAGGAGGGGATCTTGGG#CCACAGGGAGGGGCTGCAGGCCTCTCCTCCCT#.(((((((((((..((((.(#.).))))))))))))))).	3397	3429	1.0	-25.9	1	0.002251634	0.353	1.7109910818181822	1.8565601015000002	-5.9392953675437665	16	19	15	3UTR		0	0
hsa-miR-7108-5p	NM_001282884	POLR3H	GTGTGGCCGGCAGGCGGGTGG#CACAGATTGGAGGCCTCTGGCCACACC#((((((((((.((((..(((.#))).........)))))))))))))).	4183	4210	1.0	-28.0	1	2.145078e-06	0.568	0.0	0.0	-6.995398001915627	17	27	14	3UTR		0	1
hsa-miR-7108-3p	NM_001282884	POLR3H	ACCCGCCCGTCTCCCCACAG#TGTGGGTGGAAGTGGTGGGTA#((((((((.(((.((((((.#)))))).))).).))))))).	1553	1574	1.0	-27.0	1	0.08661127	0.338	1.8598954888888888	1.8402524550000001	-6.283094717113671	17	21	7	3UTR		0	0
hsa-miR-7110-3p	NM_001282884	POLR3H	TCTCTCTCCCACTTCCCTGCAG#GCAGAGGCAGGTGTGTGTGGAGGGAGGT#((((((((((((...(((((..#.)))))...))).))))))))).	2986	3014	1.0	-28.1	1	8.374068e-05	0.338	1.2443556923076924	0.8715162892500001	-6.818994536638949	17	23	9	3UTR		0	0
hsa-miR-7111-3p	NM_001282884	POLR3H	ATCCTCTCTTCCCTCCTCCCAG#GGGCCCAGGAGGGGTGACAGAGGGGT#..((((((((((((((((((..#)))...))))))))....))))))).	3840	3866	1.0	-28.1	1	0.001801021	0.324	0.0	0.0	-4.95700071937229	18	26	8	3UTR		0	0
hsa-miR-7152-3p	NM_001282884	POLR3H	TCTGGTCCTGGACAGGAGGC#CTTCCTGAGTCGGCCCCCTTCCTTGTCTTTGTCTAGGGCCAGAT#((((((((((((((((.(((#.))).)))...........))))))))))))).	3273	3317	1.0	-29.3	1	2.55735e-05	0.5	1.8234808814814816	2.21290037275	-3.937574446201665	19	33	13	3UTR		0	0
hsa-miR-7154-3p	NM_001282884	POLR3H	AGGAGGACAAGTTGTGGGAT#TTCCACTCCCCTAATGTCCTCCC#.((((((((((..((((((.#))))))....))..)))))))).	3472	3495	1.0	-20.9	1	0.1693347	0.368	3.08105525	2.766704043249999	-8.429258759619717	16	23	8	3UTR		0	1
hsa-miR-7155-5p	NM_001282884	POLR3H	TCTGGGGTCTTGGGCCATC#GATGGCCCAGGTCAGACCCAGGT#((((((..(((((((((((#))))))))))).....)))))).	1674	1697	1.0	-29.7	0	3.009703e-06	0.338	0.23573715454545455	0.6655718012500003	-7.794895910253615	17	23	11	3UTR		0	0
hsa-miR-7155-3p	NM_001282884	POLR3H	TGGCCCAAGACCTCAGACC#GGTGCCCCTAGCAAGTGTGCGCTGGTGCTGAGGTCTGCGAGGCCT#.(((((.((((((((((((#.))).)))))))))..).)))).	2272	2317	1.0	-27.5	0	2.76721e-06	0.456	1.7089775384615389	1.4972236025	-5.337011372228436	17	23	9	3UTR		0	0
hsa-miR-7158-5p	NM_001282884	POLR3H	GGCTCAATCTCTGGTCCTGCAGCC#CTGTGGGGCCACCTGGAGAACTGGGGGCCT#(((((..(((((((((((((((..#)))))))))))....)))).....))))).	1850	1880	1.0	-28.0	0	1.690773e-05	0.412	5.123599526315789	5.0379494625	-7.382219742266031	20	30	11	3UTR		0	0
hsa-miR-7160-5p	NM_001282884	POLR3H	TGCTGAGGTCCGGGCTGTGCC#GGCACATGTCCTAGATCTCAGCGG#((((((((((.((((((((((#)))))).))))..)))))))))).	2352	2376	1.0	-31.4	1	0.007691597	0.426	0.6335684545454545	3.7894875625000006	-6.7623489216120145	20	24	10	3UTR		0	0
hsa-miR-7160-3p	NM_001282884	POLR3H	CAGGGCCCTGGCTTTAGCAGA#GCTGGGCCAGGACTTGGGTTCAGCCCTGG#((((((((((((.(((((...#)))))))))))...........)))))).	3139	3168	1.0	-27.6	1	4.017963e-06	0.485	0.8311067791304348	1.52405093425	-5.226705058867908	17	29	11	3UTR		0	0
hsa-miR-7706	NM_001282884	POLR3H	TGAAGCGCCTGTGCTCTGCCGAGA#CTTGGCAGAGGCAGGTGTG#....((((((((.((((((((((.#)))))))))))))))))).	2982	3001	1.0	-31.3	0	0.0004265956	0.397	0.6025584000000002	0.994079463	-10.835693081304171	18	19	18	3UTR		0	0
hsa-miR-7843-5p	NM_001282884	POLR3H	GAGGGCAGAGCCAGCTTCCTGA#CGTGGAGCTGAACTTGACGCCAGCGGCGGGGCGGGGAGGCACTGCCCTCA#((((((((.(((..(((((((.#.)))))..))..))).)))))))).	1353	1403	1.0	-30.3	1	6.573072e-06	0.368	1.868435125	3.276258402499999	-7.139934634634077	18	25	8	3UTR		0	0
hsa-miR-7843-3p	NM_001282884	POLR3H	ATGAAGCCTTCTCTGCCTTACG#CGGGGGTAAGGTTATAAGGCAGAGGAGGG#......((((((((((((((..#.)))))))))))))).	2738	2767	1.0	-25.3	0	0.02314013	0.382	1.976226	1.6382264125	-15.566558404643448	14	16	14	3UTR		0	0
hsa-miR-1273h-3p	NM_001282884	POLR3H	CTGCAGACTCGACCTCCCAGGC#GCCACAGGGAGGGGCTGCAGG#((((((.((...((((((.(((#)))...)))))))))))))).	3396	3417	1.0	-25.8	0	1.863088e-10	0.338	2.067262166666666	1.81684052525	-12.895345234407868	17	21	14	3UTR		0	0
hsa-miR-7845-5p	NM_001282884	POLR3H	AAGGGACAGGGAGGGTCGTGG#TCACCTCAGACCCTCTCTGCCTG#..(((.(((((((((((((((#))))....)))))))))))))).	3201	3224	1.0	-26.1	0	0.01157843	0.412	2.0680576842105265	2.2514849742500003	-6.857959480565336	18	23	14	3UTR		0	0
hsa-miR-7846-3p	NM_001282884	POLR3H	CAGCGGAGCCTGGAGAGAAGG#TCTCCTGGGTCCCGTTGG#((((((.((((((.((((...#)))))))))).)))))).	1492	1510	1.0	-23.3	0	2.342974e-08	0.397	2.4235386666666665	3.111008847499999	-6.33810089859339	16	18	10	3UTR		0	0
hsa-miR-7847-3p	NM_001282884	POLR3H	CGTGGAGGACGAGGAGGAGGC#GCCTCTCCTCCCTTCCACA#.(((((((..(((((.(((((#)))))))))).))))))).	3416	3435	1.0	-27.5	1	0.04217607	0.309	1.49876	1.8474812365	-6.3252700442346725	17	19	10	3UTR		0	0
hsa-miR-7847-3p	NM_001282884	POLR3H	CGTGGAGGACGAGGAGGAGGC#GCCTCCTTCCCAGTTTCCACTCCCCTAATGTCCTCCCT#.(.((((((((.(((((((((#)))))))))...................))))))))).	3458	3496	1.0	-26.3	0	0.1516138	0.382	2.89948	2.295743942	-8.697667621259923	18	38	9	3UTR		0	0
hsa-miR-7849-3p	NM_001282884	POLR3H	GACAATTGTTGATCTTGGGCCT#AGGCCCTGAATGGTCAGCTTGTCC#(((((..(((((((..((((((#)))))).....)))))))))))).	2013	2037	1.0	-23.7	0	0.0005335633	0.441	3.5433346285714284	3.9240219375	-8.35071838282028	18	24	12	3UTR		0	0
hsa-miR-8070	NM_001282884	POLR3H	ATGTGATTGACGGCTGACTCCA#GGAGTTGGCCTTGCCGTTTTCAATGTTGATGGCAC#.(((.((((((((((((((((.#))))))))))..............)))))).))).	3620	3655	1.0	-23.1	0	0.0003824249	0.5	3.220261796666667	2.9539535672500006	-7.91236201216959	19	35	10	3UTR		0	0
hsa-miR-8072	NM_001282884	POLR3H	GGCGGCGGGGAGGTAGGCAG#CTGCGAGGCCTTCCTGCTGCA#.(((((((((((((..((((#))))...))))))))))))).	2306	2327	1.0	-30.6	1	0.0006416929	0.412	1.7169370000000002	1.480407385	-4.761823477911366	17	21	13	3UTR		0	0
hsa-miR-8073	NM_001282884	POLR3H	ACCTGGCAGCAGGGAGCGTCGT#TGGGGCTCTGGGAGATGCCCCTAATCCTGCTGCCTGGG#.((.(((((((((((((.(((.#))).)))).................))))))))).)).	2183	2221	1.0	-29.0	0	0.001109909	0.338	1.2902472933333333	2.3587624474999997	-6.825347112316308	18	38	9	3UTR		0	1
hsa-miR-8073	NM_001282884	POLR3H	ACCTGGCAGCAGGGAGCGTCGT#GCGAGGCCTTCCTGCTGCACAT#...((((((((((((((.((((#)))).)).)))))))))).)).	2308	2330	1.0	-29.0	0	0.001177721	0.426	2.0677026250000003	1.6421076975000002	-6.514540193678739	18	22	10	3UTR		0	1
hsa-miR-8079	NM_001282884	POLR3H	CAGTGATCGTCTCTGCTGGC#GCCACGGGCAGGGAGAGTGACCTTGATCACTA#.(((((((((((((((((((#))))...))))))).........)))))))).	2520	2552	1.0	-22.8	1	0.0001894605	0.412	2.4426376451612906	3.3341395250000003	-3.793324837357118	19	32	8	3UTR		0	0
hsa-miR-8089	NM_001282884	POLR3H	CCTGGGGACAGGGGATTGGGGCAG#CTGCCCCACCCAGCCACCAGGG#(((((((.(..(((..((((((((#))))))))))).))).))))).	3095	3117	1.0	-32.2	1	4.410084e-06	0.294	0.822718375	1.06557449	-11.286988959675073	19	22	11	3UTR		0	0
hsa-miR-8089	NM_001282884	POLR3H	CCTGGGGACAGGGGATTGGGGCAG#GCCCCCTTCCTTGTCTTTGTCTAGGG#(((((((((((((((..(((((..#))))).))))))))))....))))).	3285	3311	1.0	-31.2	1	0.0006529731	0.515	1.3847637842105263	2.2435410045	-4.1706235265052785	20	26	10	3UTR		0	0
hsa-miR-9718	NM_001282884	POLR3H	TTGCTGACCTGGGTGGTGGT#TCAGCCGGGTCAGCGAA#((((((((((((.(((....#))).)))))))))))).	2058	2075	1.0	-26.3	1	0.000623024	0.441	3.397955833333334	4.4828589425	-5.226705058867908	15	17	12	3UTR		0	0
hsa-miR-1843	NM_001282884	POLR3H	TATGGAGGTCTCTGTCTGGC#TGGGGCAGAGGCCGCCCAA#..(((.(((((((((((.(.#).)))))))))))..))).	3986	4005	1.0	-23.3	0	1.64642e-08	0.397	0.0	0.0	-6.857959480565336	15	19	11	3UTR		0	0
hsa-miR-10394-5p	NM_001282884	POLR3H	TCTGCAGGTCCTGGTGAACGCCAT#TGGAAGCAGGGCCTGCGGGA#(((((((((((((.......(((.#)))...))))))))))))).	2392	2412	1.0	-26.0	1	1.94577e-05	0.353	5.848505384615384	3.8696909774999995	-5.762913004276319	16	20	13	3UTR		0	0
hsa-miR-10396a-5p	NM_001282884	POLR3H	GGCGGGGCTCGGAGCCGGG#CCCGGCTCGAGCCCTCGCCG#((((((((((.((((((((#)))))))))))))).)))).	2665	2685	1.0	-39.5	1	3.576181e-05	0.338	2.2799705454545456	1.1906404149999998	-6.7623489216120145	18	20	14	3UTR		0	0
hsa-miR-10397-5p	NM_001282884	POLR3H	TCCTTGACCTGATGCTGTAGGG#CCCTTGGCCCCGCAGGGGGGTCAGGGAG#((((((((((....((((.(((#.))).))))..)))))))))).	1581	1609	1.0	-27.1	1	2.328173e-05	0.324	1.6071092	1.6942176787499998	-12.25512276139502	17	22	10	3UTR		0	0
hsa-miR-10398-3p	NM_001282884	POLR3H	GCCCGGAGAGCTGGGAGCCAG#CTGGCTGCTCAGTCTCCCTTATGGGGCA#(((((((((.(((((((((((#)))))).))))))))))......)))).	3965	3993	1.0	-31.2	1	3.666771e-06	0.412	0.0	0.0	-5.180080914529843	20	28	10	3UTR		0	0
hsa-miR-10400-5p	NM_001282884	POLR3H	CGGCGGCGGCGGCTCTGGGCG#GCCCCCAAGGTGGCGAGGCTCCAGAGCTGCATGCTCCCGG#(((.((((((((((((((((.#.)).)))))))))).)))).))).	2630	2670	1.0	-33.7	0	3.823428e-06	0.309	1.144214411111111	1.8697816950000001	-6.969596721160855	19	24	10	3UTR		0	0
hsa-miR-10526-3p	NM_001282884	POLR3H	AAAAGGGGGCTGAGGTGGAG#TTCCACAGCAGTCCCCTTTG#.(((((((((((..((((((#))))))..))))))))))).	3428	3448	1.0	-29.3	1	0.002968294	0.368	1.999860132727273	2.2526198500000003	-5.9392953675437665	17	20	11	3UTR		0	0
hsa-miR-10526-3p	NM_001282884	POLR3H	AAAAGGGGGCTGAGGTGGAG#TTCCTGAGTCGGCCCCCTTC#..(((((((((((...((((#))))....))))))))))).	3274	3294	1.0	-25.6	1	0.0001822067	0.471	1.9833520818181818	2.04040455775	-6.782339277446944	15	20	11	3UTR		0	0
hsa-miR-10527-5p	NM_001282884	POLR3H	AAAGCAAATGTTGGGTGAACGGC#GCCAGAGTCCTTTCACCCGGCTGGGCC#...((....((((((((((.((.#.)).))))))))))...)).	3120	3147	1.0	-20.2	0	9.473939e-05	0.368	1.4287240999999997	1.2131042102500005	-13.329210077169499	14	20	10	3UTR		0	0
hsa-miR-11181-5p	NM_001282884	POLR3H	GTCTGACCAACCTCCTCCCGC#GTGGAGGGAGGTTGGGTGAGACA#((((.(((((((((((.((((#)))).)))))))))).).)))).	3002	3025	1.0	-31.1	0	0.02772949	0.338	1.2274786216666669	0.8476845625	-8.056611621014136	19	23	10	3UTR		0	0
hsa-miR-11399	NM_001282884	POLR3H	TTCAGGTCTGGGGCTGAAACCT#GGGTTCAGCCCTGGTTCTGT#..((((.(((((((((.(((((#)))))))))))))).)))).	3154	3174	1.0	-25.5	0	5.439748e-06	0.471	0.49865762888888887	1.66590630925	-6.5006872542436085	18	20	14	3UTR		0	0
hsa-miR-11401	NM_001282884	POLR3H	TCACGTCTGCGGCTGTCACG#GTGCCCACGGAACTTGAGCCAGGGGCCAGCAGCTGAGATGTGGT#((((((((.(((((((....#.))))))))))))))).	3686	3730	1.0	-21.5	1	0.001650469	0.426	3.3193725	3.46690153075	-4.993964104447428	15	17	15	3UTR		0	0
hsa-miR-3059-5p	NM_001282884	POLR3H	TTTCCTCTCTGCCCCATAGGGTGT#CCTTATGGGGCAGAGGCCGCCCAAAGTTGGGAC#..(((((((((((((((((((...#))))))))))))))).............)))).	3981	4014	1.0	-31.3	1	9.278921e-06	0.412	0.0	0.0	-4.95700071937229	19	33	15	3UTR		0	0
hsa-miR-3085-3p	NM_001282884	POLR3H	TCTGGCTGCTATGGCCCCCTC#GAGCCAGGGGCCAGCAGCTGAGAT#(((((((((..((((((((((#)))...))))))))))))).))).	3701	3725	1.0	-27.5	1	5.881144e-05	0.412	3.206760769230769	3.5429359922500008	-8.004855389940193	19	24	13	3UTR		0	0
hsa-miR-3085-3p	NM_001282884	POLR3H	TCTGGCTGCTATGGCCCCCTC#GGGGGCCTGACTAGCCTGGAG#((((((((.(..(((((((..#)))))))..).))))).))).	2140	2161	1.0	-27.1	1	0.0002313501	0.412	3.8291576666666662	2.9150121975	-11.165541889454133	16	21	7	3UTR		0	0
hsa-miR-6529-5p	NM_001282884	POLR3H	GAGAGATCAGAGGCGCAGAGTG#CTCTCTGAGCTTTTGGCCTCTG#.((((.((((((((.(((((.(#).))))).)))))))).)))).	3250	3272	1.0	-22.5	0	3.464862e-05	0.382	1.503624125	2.2923389087499997	-6.429733158800799	18	22	8	3UTR		0	0
hsa-miR-6529-3p	NM_001282884	POLR3H	CCTGTGCCTTTTACTTCTTTAA#AGAGGGGTGAGAGGCAGGC#..(.((((((((((((((((..#)))))))))))))))).).	3858	3877	1.0	-22.4	0	0.002263391	0.368	0.0	0.0	-7.98902299433148	17	19	16	3UTR		0	1
hsa-miR-12114	NM_001282884	POLR3H	CAGGTGGAGGTGTGAGGTC#ACCTCAGACCCTCTCTGCCTGC#(((((((((((.((((((.#)))))).)))...)))))))).	3203	3225	1.0	-24.7	1	0.02141386	0.412	1.7322125714285712	2.3173057935	-7.284377755798021	17	22	8	3UTR		0	0
hsa-miR-12121	NM_001282884	POLR3H	CTGCCACGAGCGTGCGGGCCT#AGGCCCCGAGGGGACAGAGGCACGTGGTTGTTTGCAGTGGCAA#.((((((..((((((((((((#)))))).............))))))...........)))))).	2914	2957	1.0	-27.3	1	5.929915e-05	0.426	0.9166832184	0.9804408227500001	-7.163349424783512	18	43	6	3UTR		0	0
hsa-miR-12126	NM_001282884	POLR3H	GACTTGGGGACCAGACCTTTTCTT#GAGTGCCAGGTCCTGGTGAGTAAAGGGAGGTTGGGGAGGTGTGAGGGCCCCGGGTTG#(((((((((.(((.((((((((..#.)))))))).)).)..))))))))).	1755	1812	1.0	-27.3	1	0.0003241053	0.397	1.6321614444444446	2.2950098587499994	-6.03692083205025	20	26	9	3UTR		0	0
hsa-let-7a-5p	NM_138338	POLR3H	TGAGGTAGTAGGTTGTATAGTT#GGCTGGAGGGGCCCTTCCTCGCCTGCTGCCTA#..(((((((((((.........#.))))))))))).	2793	2825	1.0	-19.0	1	0.001095396	0.382	0.0	0.0	-6.782339277446944	11	13	11	3UTR		0	0
hsa-let-7a-2-3p	NM_138338	POLR3H	CTGTACAGCCTCCTAGCTTTCC#GGGAGGTTGGGGAGGTGTGAGGG#((.((((.((((((((((((((#))))))))))).))))))).)).	1726	1749	1.0	-23.4	0	0.01136181	0.368	0.0	0.0	-7.808748849688744	20	23	11	3UTR		0	0
hsa-let-7b-3p	NM_138338	POLR3H	CTATACAACCTACTGCCTTCCC#GGGTGGAAGTGGTGGGTACTGTGTGC#.(((((((((((((((((.(((#))).))..)))))))))..)))))).	1503	1529	1.0	-20.3	1	0.001698571	0.338	0.20591428571428563	-0.1403606680555556	-3.793324837357118	20	26	9	3UTR		0	0
hsa-let-7c-5p	NM_138338	POLR3H	TGAGGTAGTAGGTTGTATGGTT#GGCCCTTCCTCGCCTGCTGCCTA#..(((((((((((.(...((((#))))...)...))))))))))).	2802	2825	1.0	-20.3	1	0.001095396	0.382	0.0	0.0	-6.046889717196309	16	23	11	3UTR		0	0
hsa-let-7c-5p	NM_138338	POLR3H	TGAGGTAGTAGGTTGTATGGTT#AACCACTCAATCTGCGTCTCGT#(((((..((((((((..(((((#)))))..)))))))).))))).	1393	1415	1.0	-20.1	0	0.0008393184	0.397	-0.09076124999999996	-0.04721015	-7.615268822569644	18	22	8	3UTR		0	0
hsa-let-7e-3p	NM_138338	POLR3H	CTATACGGCCTCCTAGCTTTCC#GGGAGGTTGGGGAGGTGTGAGGG#((.(((.(((((((((((((((#))))))))))).))))))).)).	1726	1749	1.0	-23.0	0	0.01136181	0.368	0.0	0.0	-7.038800455379432	20	23	11	3UTR		0	0
hsa-miR-15a-3p	NM_138338	POLR3H	CAGGCCATATTGTGCTGCCTCA#GAGGTCAGGGCATGGCCCTGG#(((((((...(((.(((((((.#)))).))).)))))))).)).	3723	3744	1.0	-24.8	1	6.343942e-09	0.397	0.0	0.0	-9.406945419476644	17	21	8	3UTR		0	0
hsa-miR-17-3p	NM_138338	POLR3H	ACTGCAGTGAAGGCACTTGTAG#CTGCGAGGCCTTCCTGCTGCAC#..((((((((((((.(((((((#)))))))))))))..)))))).	2253	2275	1.0	-27.0	1	0.0006196489	0.412	0.0	0.0	-5.692450279622925	19	22	13	3UTR		0	0
hsa-miR-19a-3p	NM_138338	POLR3H	TGTGCAAATCTATGCAAAACTGA#CAGTTGCATGGAGCTGCT#...(((..((((((((..((((.#))))))))))))..))).	1107	1125	1.0	-19.1	0	0.0006406397	0.662	0.022139000000000002	9.084999999998261e-05	-10.371861657730689	15	18	12	3UTR		0	0
hsa-miR-19b-3p	NM_138338	POLR3H	TGTGCAAATCCATGCAAAACTGA#TCAAAAATAAATACAGTTGCATGGAGCTGCT#...(((..((((((((..((((.#.))))))))))))..))).	1094	1125	1.0	-21.4	0	0.0006406397	0.662	-0.16045325	0.03654207499999999	-10.371861657730689	15	19	12	3UTR		0	0
hsa-miR-22-5p	NM_138338	POLR3H	AGTTCTTCAGTGGCAAGCTTTA#GTGGGGCCACCTGGAGAACTG#((((((((((((((..((....#))...))))).))))))))).	1799	1820	1.0	-22.0	1	0.0001304874	0.412	0.0	0.0	-4.906073086755913	16	21	9	3UTR		0	0
hsa-miR-23a-5p	NM_138338	POLR3H	GGGGTTCCTGGGGATGGGATTT#TCCCTTTCACTAGGGGTGCCCCT#((((((((((((((.((((...#)))).))).))))))..))))).	2205	2228	1.0	-26.3	1	3.368894e-07	0.353	0.0	0.0	-4.6730240064523	18	23	6	3UTR		0	0
hsa-miR-25-5p	NM_138338	POLR3H	AGGCGGAGACTTGGGCAATTG#TGCCTGGGTCCTGGCTG#((.(((.((((((((((....#))))))))))))).)).	4041	4058	1.0	-21.6	0	1.129656e-05	0.426	0.0	0.0	-7.038800455379432	15	17	13	3UTR		0	0
hsa-miR-27a-5p	NM_138338	POLR3H	AGGGCTTAGCTGCTTGTGAGCA#GCCGGGTCAGCGAAGGTCAGAGGCAGCAGGCCCTG#(((((((.(((((((.(((.(.#.).))).)))))))))))))).	2008	2043	1.0	-31.0	1	2.40674e-06	0.397	0.0	0.0	-6.484258455685908	18	22	14	3UTR		0	0
hsa-miR-92a-1-5p	NM_138338	POLR3H	AGGTTGGGATCGGTTGCAATGCT#GGCATTGCCCCTATCAACTCTGACCCACCTT#(((.((((.((((..((((((((#))))))))...........))))))))))).	3479	3510	1.0	-21.7	0	0.02204216	0.397	0.0	0.0	-9.61827585717766	19	31	11	3UTR		0	0
hsa-miR-92a-3p	NM_138338	POLR3H	TATTGCACTTGTCCCGGCCTGT#ACGGGCCTGTGGGCTGCAGTGG#(((((((...((((((((((((#))))))).).))))))))))).	2418	2440	1.0	-23.7	1	3.092323e-06	0.353	0.0	0.0	-8.550105501956237	19	22	11	3UTR		0	0
hsa-miR-96-5p	NM_138338	POLR3H	TTTGGCACTAGCACATTTTTGCT#AGCAAGTGTGCGCTGGTGCTGAGG#((((((((((((.(((.((((((#)))))).))).)))))))))))).	2228	2252	1.0	-27.1	1	0.0001886813	0.397	0.0	0.0	-5.226705058867908	21	24	12	3UTR		0	0
hsa-miR-29b-1-5p	NM_138338	POLR3H	GCTGGTTTCATATGGTGGTTTAGA#AAGCTACCCTGGGGCCAGTG#((((((((((...((((((((...#)))))))).)))))))))).	1855	1875	1.0	-23.0	1	0.0001048813	0.368	0.0	0.0	-11.398282843874613	18	20	10	3UTR		0	0
hsa-miR-105-5p	NM_138338	POLR3H	TCAAATGCTCAGACTCCTGTGGT#GCCTGCGGGAAGCCGGGAAGCTGAGCGTCGGAT#((..((((((((..((((..(((#.)))))))..))))))))..)).	2349	2382	1.0	-22.2	0	0.002369539	0.368	0.0	0.0	-10.673106725653954	17	23	8	3UTR		0	0
hsa-miR-196a-5p	NM_138338	POLR3H	TAGGTAGTTTCATGTTGTTGGG#ACAGTTGCATGGAGCTGCTTAA#(((((((((((((((.......#.))))))))))))))).	1106	1128	1.0	-19.5	1	0.001910044	0.647	0.08387266666666668	0.003905599999999995	-4.1706235265052785	15	17	15	3UTR		0	0
hsa-miR-208a-5p	NM_138338	POLR3H	GAGCTTTTGGCCCGGGTTATAC#ATGGCCTGGGTACAGACTCCAGCTCA#((((((((((((((((((((..#))))))))))).))))....))))).	2513	2539	1.0	-25.9	1	0.0004432036	0.426	0.0	0.0	-3.937574446201665	20	26	11	3UTR		0	0
hsa-miR-129-1-3p	NM_138338	POLR3H	AAGCCCTTACCCCAAAAAGTAT#GTGACAGAGGGGTGAGAGGCA#..(((((((((((.........#.)))))))).))).	3800	3821	1.0	-21.6	1	0.002430263	0.353	0.0	0.0	-6.782339277446944	11	14	8	3UTR		0	0
hsa-miR-139-5p	NM_138338	POLR3H	TCTACAGTGCACGTGTCTCCAGT#GCAGGCAAGTCTTCAGACACGTGTTCTGTGGT#.((((((.((((((((((.....#.)))))))))).)))))).	3818	3850	1.0	-25.7	1	0.0003108521	0.426	0.0	0.0	-6.106959766537749	16	19	10	3UTR		0	0
hsa-miR-34a-5p	NM_138338	POLR3H	TGGCAGTGTCTTAGCTGGTTGT#GCACACGTGGAGCTGAACTTGACGCCAGCGGCGGGGCGGGGAGGCACTGCCC#.(((((((((((..((.(((((#.))))).)).....))))))))))).	1295	1347	1.0	-26.7	1	1.427811e-07	0.397	0.21974	0.0031957750000000135	-5.9392953675437665	18	26	11	3UTR		1	0
hsa-miR-181a-2-3p	NM_138338	POLR3H	ACCACTGACCGTTGACTGTACC#GTGCCCACGGAACTTGAGCCAGGGGCCAGCAGCTGAGATGTGGTCAGTGGTA#((((((((((((((.(((..((#.))..)))))))........)))))))))).	3633	3685	1.0	-25.8	1	8.974748e-05	0.456	0.0	0.0	-4.6730240064523	19	31	10	3UTR		0	0
hsa-miR-187-5p	NM_138338	POLR3H	GGCTACAACACAGGACCCGGGC#GCCTGGGTCCTGGCTGATGACTGATTAGTCT#(((((((.(.((((((((((((#))))))))))))).)).........))))).	4042	4073	1.0	-28.5	1	0.0006657712	0.412	0.0	0.0	-7.493715843710474	20	31	13	3UTR		0	0
hsa-miR-204-5p	NM_138338	POLR3H	TTCCCTTTGTCATCCTATGCCT#GGCCCAGGAGGGGTGACAGAGGGGT#.(((((((((((((((...(((#.))).))))))))))))))).	3788	3813	1.0	-27.4	1	0.001801021	0.324	0.0	0.0	-3.793324837357118	18	21	15	3UTR		0	0
hsa-miR-210-5p	NM_138338	POLR3H	AGCCCCTGCCCACCGCACACTG#GCGGCGGGGCGGGGAGGCA#.((((((((((.((((......#))))..))))))))..)).	1322	1341	1.0	-27.8	1	1.009014e-06	0.368	0.023492583333333334	0.0027925999999999784	-7.140128146953473	14	19	8	3UTR		0	0
hsa-miR-211-5p	NM_138338	POLR3H	TTCCCTTTGTCATCCTTCGCCT#GAGGGGTGACAGAGGGGT#.(((((((((((((((((....#))))))))))))))))).	3795	3813	1.0	-29.9	1	0.001801021	0.324	0.0	0.0	-3.793324837357118	17	18	17	3UTR		0	0
hsa-miR-211-3p	NM_138338	POLR3H	GCAGGGACAGCAAAGGGGTGC#CTCCCCTAATGTCCTCCCTGCA#(((((((..(((.(((((.(.#).)))))..)))..))))))).	3424	3446	1.0	-25.0	1	0.09505271	0.397	0.0	0.0	-8.596729646294301	16	22	7	3UTR		0	0
hsa-miR-211-3p	NM_138338	POLR3H	GCAGGGACAGCAAAGGGGTGC#GCCCCCTTCCTTGTCTTTGTC#((((((((((..((((((.((#))))))))..)))))))))).	3232	3253	1.0	-23.8	1	0.3515284	0.5	0.0	0.0	-10.10915223120837	18	21	10	3UTR		0	0
hsa-miR-211-3p	NM_138338	POLR3H	GCAGGGACAGCAAAGGGGTGC#GCCACTTTGCTTTCTCTGTG#(((((((.(((((((.(((..#))).))))))).))))))).	1782	1802	1.0	-23.9	1	0.0002977669	0.412	0.0	0.0	-6.484258455685908	17	20	7	3UTR		0	0
hsa-miR-214-5p	NM_138338	POLR3H	TGCCTGTCTACACTTGCTGTGC#GCAGGCAGCAGGCCCCGGGGCCCAGGAGGGGTGACAGAGGGGTGAGAGGCAGGCAA#(((((((((.(((((.((((..#.))))..)))))..))))))))).	3770	3826	1.0	-25.5	1	0.002569337	0.368	0.0	0.0	-5.413129994833456	18	24	9	3UTR		0	0
hsa-miR-214-3p	NM_138338	POLR3H	ACAGCAGGCACAGACAGGCAGT#CTAAGAGGTCAGCAGGCAAACCAAATCCTAGGCCAGTCTGTGCCTGATGG#.((.(((((((((((.(((...#.))).))))))))))).)).	1576	1626	1.0	-29.6	0	4.46805e-07	0.397	0.0	0.0	-7.058396192619921	16	20	11	3UTR		0	1
hsa-miR-217-5p	NM_138338	POLR3H	TACTGCATCAGGAACTGATTGGA#TCCGATCACCACCCACCTGATGCC#....((((((((...((((((((#)))))))).......)))))))).	2643	2667	1.0	-21.1	0	0.02464098	0.412	0.0	0.0	-12.427982559075213	16	24	8	3UTR		0	0
hsa-miR-221-3p	NM_138338	POLR3H	AGCTACATTGTCTGCTGGGTTTC#GGGGCCAGCAGCTGAGATGTGGTC#.((((((((..(((((((.(((.#))).)))))))....)))))))).	3654	3678	1.0	-22.6	1	0.0009851053	0.426	0.0	0.0	-7.8606057810956464	18	24	8	3UTR		0	0
hsa-miR-224-3p	NM_138338	POLR3H	AAAATGGTGCCCTAGTGACTACA#GTCACAGGGGTGCCT#.....((((((((.(((((....#))))).)))))))).	4078	4093	1.0	-21.7	0	4.743603e-05	0.544	0.0	0.0	-14.522439560970808	13	15	8	3UTR		0	0
hsa-miR-200b-3p	NM_138338	POLR3H	TAATACTGCCTGGTAATGATGA#TAGCGGGCAGTGTC#..((((((((((.((.......#)).)))))))))).	3514	3528	1.0	-18.1	1	0.0001680173	0.412	0.0	0.0	-6.479180412342145	12	14	10	3UTR		0	0
hsa-let-7i-5p	NM_138338	POLR3H	TGAGGTAGTAGTTTGTGCTGTT#AGCAGCATAAATAAATATCTGAC#(.(((((...((((((((((((#))))))))))))...))))).).	4108	4131	1.0	-18.4	0	0.05846439	0.559	0.0	0.0	-9.713781383971408	18	23	12	3UTR		0	0
hsa-miR-23b-5p	NM_138338	POLR3H	TGGGTTCCTGGCATGCTGATTT#TCAGCTGCAAGATCAGCCACAGACCTCATGCTGGACACAGGAGCCCAG#((((((((((((((((((((((#.))))))))..........))))......)))))))))).	3989	4037	1.0	-27.5	1	2.099466e-05	0.412	0.0	0.0	-3.937574446201665	22	40	10	3UTR		0	0
hsa-miR-122-3p	NM_138338	POLR3H	AACGCCATTATCACACTAAATA#GTGATGATGGCC#...(((((((((((........#))))))))))).	2563	2575	1.0	-18.7	0	0.000330571	0.353	0.0	0.0	-7.483038834232987	11	12	11	3UTR		0	0
hsa-miR-124-3p	NM_138338	POLR3H	TAAGGCACGCGGTGAATGCCAA#TGGTGGGTACTGTGTGCCC#...(((((((((((..(((((.#)))))..))))))))))).	1512	1531	1.0	-24.2	0	3.260067e-07	0.338	0.21094181818181817	-0.03168531875000004	-7.483038834232987	16	19	11	3UTR		0	0
hsa-miR-124-3p	NM_138338	POLR3H	TAAGGCACGCGGTGAATGCCAA#GGCATTCGGTCATCGGGGGCCTG#..((((.(.(((((((((((..#)))))....)))))).).)))).	2073	2096	1.0	-23.8	0	7.955105e-06	0.441	0.0	0.0	-7.5570769124893715	16	23	6	3UTR		0	0
hsa-miR-125b-5p	NM_138338	POLR3H	TCCCTGAGACCCTAACTTGTGA#GGGGGGTCAGGGAG#(((((((..((((.........#))))..))))))).	1542	1556	1.0	-21.0	1	2.328173e-05	0.324	0.0	0.0	-9.132937591702714	11	14	7	3UTR		1	0
hsa-miR-132-5p	NM_138338	POLR3H	ACCGTGGCTTTCGATTGTTACT#GGAAGCATGTCTGGTCACACCATCTTGGAATAGGAAGCCATGGC#.(((((((((((.(((.(....#.).))).))))))))))).	1228	1272	1.0	-19.2	1	0.001169837	0.456	0.1082968181818182	0.0249711	-5.08245545002336	15	19	11	3UTR		0	0
hsa-miR-132-3p	NM_138338	POLR3H	TAACAGTCTACAGCCATGGTCG#GCTCCTCCTTCACTGCAGTGATGGATCCATCTGTGGCTGTGGCTGTTGG#((((((.((((((((((((...#.)))))))))))))))))).	847	896	1.0	-26.3	0	2.018727e-06	0.441	-0.043072825	-0.8901333650000001	-5.4812609810729835	18	20	18	3UTR		0	0
hsa-miR-137-5p	NM_138338	POLR3H	ACGGGTATTCTTGGGTGGATAAT#CCACCCATTGGTGCTTGG#.((((((((..(((((((.....#)))))))..)))))))).	2916	2934	1.0	-22.6	1	0.0004373699	0.426	0.0	0.0	-7.8606057810956464	15	18	8	3UTR		0	0
hsa-miR-138-2-3p	NM_138338	POLR3H	GCTATTTCACGACACCAGGGTT#GACCTTGGGTGGTAAGTAGA#.((((((.((.((.((((((((#)))))))))).)))))))).	3696	3716	1.0	-20.7	1	0.01084358	0.441	0.0	0.0	-9.788574159468507	18	20	10	3UTR		0	0
hsa-miR-143-5p	NM_138338	POLR3H	GGTGCAGTGCTGCATCTCTGGT#CCTGAGTGACGGCATTGCGCA#.(((((((((((((.(((.((.#)).))))).))))))))))).	3545	3566	1.0	-25.8	1	0.0004073188	0.412	0.0	0.0	-4.528774397607753	18	21	11	3UTR		0	0
hsa-miR-143-3p	NM_138338	POLR3H	TGAGATGAAGCACTGTAGCTC#GAGCTGCATGCTCCCGGCTCGAGCCCTCGCCGTAGTTCTCGTCTCC#.(((((((((((.((((((((#))))))))))))..........................))))))).	2600	2646	1.0	-22.4	1	0.02635942	0.397	0.0	0.0	-5.08245545002336	19	46	12	3UTR		0	0
hsa-miR-145-5p	NM_138338	POLR3H	GTCCAGTTTTCCCAGGAATCCCT#GGGGCCACCTGGAGAACTGGGG#.(((((((((.(((((...((((#))))...)))))))))))))).	1801	1823	1.0	-25.8	1	7.291764e-06	0.412	0.0	0.0	-6.618099312767468	18	22	14	3UTR		0	0
hsa-miR-125a-5p	NM_138338	POLR3H	TCCCTGAGACCCTTTAACCTGTGA#CGCAGGGGGGTCAGGGAG#(((((..((((((....((((((.#))))))))))))))))).	1538	1556	1.0	-25.7	0	2.328173e-05	0.324	0.21436333333333335	0.17417289999999996	-9.207558300340686	17	18	17	3UTR		1	0
hsa-miR-125a-5p	NM_138338	POLR3H	TCCCTGAGACCCTTTAACCTGTGA#GGAGGTTGGGGAGGTGTGAGGGC#.((((.(.((((((((((((.(..#).))))))))).))).).)))).	1727	1750	1.0	-25.0	0	0.004624077	0.382	0.0	0.0	-8.007918527730794	18	23	9	3UTR		1	0
hsa-miR-125a-3p	NM_138338	POLR3H	ACAGGTGAGGTTCTTGGGAGCC#GGCATCCTGAGGCTCCCGGTAAAGGGGCTGGAGGGGCCCTTCCTCGCCTGC#.(((((((((...(((((((((#.)))))))))......................))))))))).	2768	2819	1.0	-29.5	1	0.0002982556	0.353	0.0	0.0	-11.254033235030066	18	42	9	3UTR		0	0
hsa-miR-125b-2-3p	NM_138338	POLR3H	TCACAAGTCAGGCTCTTGGGAC#GTCTCTGGAAAGCAGGCGGCATTCGGTCATCGGGGGCCTGACTA#.....(((((((((((((((((#.))).)))))))))))))).	2056	2100	1.0	-26.0	0	3.550748e-05	0.441	0.0	0.0	-13.6655996434504	17	20	14	3UTR		0	0
hsa-miR-127-5p	NM_138338	POLR3H	CTGAAGCTCAGAGGGCTCTGAT#CAGTCCCCTTTGGGCTTGGTCGGC#(((((((((((((((..(((..#)))..)))))))))))...)))).	3383	3407	1.0	-24.9	1	1.70112e-06	0.412	0.0	0.0	-4.1706235265052785	18	24	11	3UTR		0	0
hsa-miR-129-2-3p	NM_138338	POLR3H	AAGCCCTTACCCCAAAAAGCAT#GTGACAGAGGGGTGAGAGGCA#..(((((((((((.........#.)))))))).))).	3800	3821	1.0	-21.6	1	0.002430263	0.353	0.0	0.0	-6.782339277446944	11	14	8	3UTR		0	0
hsa-miR-138-1-3p	NM_138338	POLR3H	GCTACTTCACAACACCAGGGCC#GGTCCTGGTGAGTAAAGGGAGGTTGGGGAGGTGTGAGGG#....(((((((.((((((((((#)))))))))).....................))))))).	1710	1749	1.0	-24.3	0	0.01136181	0.368	0.0	0.0	-12.893365778234283	17	39	10	3UTR		0	0
hsa-miR-149-3p	NM_138338	POLR3H	AGGGAGGGACGGGGGCTGTGC#GCTGCAGGCCTCTCCTCCCTTCCA#.((((((((.((((.((((((#)).)))).))))...)))))))).	3356	3380	1.0	-28.5	1	0.05965877	0.324	0.0	0.0	-5.771280865935932	18	24	8	3UTR		0	0
hsa-miR-149-3p	NM_138338	POLR3H	AGGGAGGGACGGGGGCTGTGC#GCAGCAGGCCCTGTTTCTTCA#..((((((((((((.((((((#))).))).)))))))))))).	2030	2051	1.0	-28.2	1	0.0001452306	0.412	0.0	0.0	-5.692450279622925	18	21	12	3UTR		0	0
hsa-miR-150-3p	NM_138338	POLR3H	CTGGTACAGGCCTGGGGGACAG#CTGTCCCCTGAGTGCCAGGTCCT#..((..(.((((((((((((((#))))))))).)).))).)..)).	1693	1716	1.0	-27.3	0	1.270545e-06	0.368	0.0	0.0	-13.290631584558438	17	23	9	3UTR		0	0
hsa-miR-185-5p	NM_138338	POLR3H	TGGAGAGAAAGGCAGTTCCTGA#AGGGGCTGCAGGCCTCTCCT#.((((((....(((((((((..#)))))))))....)))))).	3352	3372	1.0	-25.6	1	1.852158e-05	0.353	0.0	0.0	-11.230630368522041	15	20	9	3UTR		0	0
hsa-miR-185-3p	NM_138338	POLR3H	AGGGGCTGGCTTTCCTCTGGTC#TCAGGGGGACCCGGGCCCCTA#(((((((.(..(((((((((..#)))))))))..).))))))).	1915	1936	1.0	-28.8	1	3.699457e-06	0.294	0.0	0.0	-10.318490319120825	17	21	9	3UTR		0	0
hsa-miR-188-3p	NM_138338	POLR3H	CTCCCACATGCAGGGTTTGCA#GTGAAGCCTGCGTGAATGAGA#(((...((((((((.(((((.#))))).))))))))...))).	2832	2853	1.0	-22.8	0	0.01332484	0.368	0.0	0.0	-13.725042217417007	16	21	8	3UTR		0	0
hsa-miR-194-5p	NM_138338	POLR3H	TGTAACAGCAACTCCATGTGGA#TTGCATGGAGCTGCTT#......((((.((((((((((.#)))))))))).)))).	1110	1126	1.0	-18.5	0	0.001049732	0.647	0.0456152	0.0023978249999999646	-18.3913328800538	14	16	10	3UTR		0	0
hsa-miR-320a-5p	NM_138338	POLR3H	GCCTTCTCTTCCCGGTTCTTCC#AGCGGCGGGGCGGGGAGGCA#((((((((.(((((.(.((...#)).).))))).)))))))).	1321	1341	1.0	-24.2	1	1.009014e-06	0.368	-0.07059862499999997	0.01690627499999997	-5.729413664698063	16	20	8	3UTR		0	0
hsa-miR-320a-3p	NM_138338	POLR3H	AAAAGCTGGGTTGAGAGGGCGA#TGCCTTCTCAGCCACAGG#.....((((((((((((((((.#))))))))))))).))).	3333	3351	1.0	-27.5	0	0.0001076657	0.338	0.0	0.0	-13.6655996434504	16	18	13	3UTR		0	0
hsa-miR-200c-5p	NM_138338	POLR3H	CGTCTTACCCAGCAGTGTTTGG#GTTGGGTGAGACA#.((((((((((((.........#)))))))))))).	2959	2972	1.0	-22.1	1	0.02772949	0.338	0.0	0.0	-5.618663395431772	12	13	12	3UTR		0	0
hsa-miR-194-3p	NM_138338	POLR3H	CCAGTGGGGCTGCTGTTATCTG#ACAGCAGTCCCCTTTGGG#((((.(((((((((((......#)))))))))))..)))).	3379	3397	1.0	-25.2	0	0.0001982983	0.382	0.0	0.0	-8.056611621014136	15	18	11	3UTR		0	0
hsa-miR-106b-5p	NM_138338	POLR3H	TAAAGTGCTGACAGTGCAGAT#CTGTTGCAGTTCCTTCATTCTGTTGAGGGCACTGCCAGCGCG#....((((((.((((((....#.)))))).)))))).	1350	1392	1.0	-21.6	0	5.832963e-05	0.456	-0.15124816666666666	-0.026241350000000066	-12.371336944048279	12	15	6	3UTR		0	0
hsa-miR-99b-3p	NM_138338	POLR3H	CAAGCTCGTGTCTGTGGGTCCG#GGCCCAACTCAGCCACGGGCA#...(((((((.(((((((((..#))))))...))).))))))).	2456	2477	1.0	-24.6	0	0.0003450048	0.397	0.0	0.0	-9.33931466908909	16	21	7	3UTR		0	0
hsa-miR-363-5p	NM_138338	POLR3H	CGGGTGGATCACGATGCAATTT#GGATCGGATCCACTG#..((((((((.((((.(.....#).)))))))))))).	1277	1292	1.0	-20.3	1	0.0001347099	0.426	0.04231075	0.022954862499999958	-8.014824275086253	13	15	12	3UTR		0	0
hsa-miR-363-3p	NM_138338	POLR3H	AATTGCACGGTATCCATCTGTA#TGCAAGGAGAAGGTGGGTGTGGGTGGAAGTGGTGGGTACTGTGTG#....((((((((((((((....#.)))))))))))))).	1483	1528	1.0	-22.4	0	0.003610881	0.338	-0.03142592857142858	-0.021402437500000066	-9.546562468637928	14	16	14	3UTR		0	0
hsa-miR-365b-5p	NM_138338	POLR3H	AGGGACTTTCAGGGGCAGCTGT#GCAGTGGGTGGGCTGTCCCCTGAGTGCCAGGTCCTG#.(((((((((((((((((((..#.))))).)))))))).....)))))).	1681	1717	1.0	-29.7	1	4.478833e-06	0.368	0.0	0.0	-3.793324837357118	19	27	8	3UTR		0	0
hsa-miR-371a-3p	NM_138338	POLR3H	AAGTGCCGCCATCTTTTGAGTGT#GCAGGCCCTGTTTCTTCAGGTTGGTCTCTGGAAAGCAGGCGGCATTC#.(((((((((..(((((.((.(.#.).)).)))))..))))))))).	2033	2080	1.0	-23.7	1	0.0008286979	0.426	0.0	0.0	-9.964902622363823	17	23	9	3UTR		0	0
hsa-miR-373-3p	NM_138338	POLR3H	GAAGTGCTTCGATTTTGGGGTGT#AGGCCCCGAGGGGACAGAGGCACG#...(((((((..(((((((((.(#).))))))))).....))))))).	2861	2885	1.0	-23.9	0	0.001165804	0.441	0.0	0.0	-12.686117978685445	17	24	9	3UTR		0	0
hsa-miR-379-5p	NM_138338	POLR3H	TGGTAGACTATGGAACGTAGG#CTATGGGGCCCTGGTCTGCTC#.(((((((((.((..(((((.#)))))...)).))))))))).	2186	2207	1.0	-19.5	1	1.23573e-05	0.382	0.0	0.0	-8.21038879053851	16	21	9	3UTR		0	0
hsa-miR-383-3p	NM_138338	POLR3H	ACAGCACTGCCTGGTCAGA#TCTGACCCACCTTGTAGTAGCGGGCAGTGTC#...((((((((((((((((#)))))))..............))))))))).	3497	3528	1.0	-24.1	0	0.0001680173	0.412	0.0	0.0	-6.514540193678739	16	31	9	3UTR		0	0
hsa-miR-330-5p	NM_138338	POLR3H	TCTCTGGGCCTGTGTCTTAGGC#GCCTGATGGCCCAGGTCAGACCCAGGTGGCACCTACAGGGGATTCCTGGGGCCCAGAGGG#((((((((((((((((((((((#)))))).....................)))))................))))))))))).	1617	1677	1.0	-29.1	1	3.068218e-08	0.324	0.0	0.0	-3.937574446201665	22	60	11	3UTR		0	0
hsa-miR-323a-5p	NM_138338	POLR3H	AGGTGGTCCGTGGCGCGTTCGC#GCTGACGGGCCTGTGGGCTGCA#..((((((((.(((.((((.((#)).)))).)))..)))))))).	2414	2436	1.0	-25.1	1	7.661581e-07	0.382	0.0	0.0	-8.517224755033276	17	22	8	3UTR		0	0
hsa-miR-135b-5p	NM_138338	POLR3H	TATGGCTTTTCATTCCTATGTGA#TGACAGAGGGGTGAGAGGCA#....(((((((((((((.(((.(#).))).))))))))))))).	3801	3821	1.0	-21.2	0	0.002430263	0.353	0.0	0.0	-9.546562468637928	17	20	13	3UTR		0	0
hsa-miR-331-5p	NM_138338	POLR3H	CTAGGTATGGTCCCAGGGATCC#CCCTGGGGCCAGTGCA#....((((((((((((((....#))))))))))).))).	1861	1877	1.0	-26.0	0	9.61542e-05	0.368	0.0	0.0	-9.546562468637928	14	16	11	3UTR		0	0
hsa-miR-331-5p	NM_138338	POLR3H	CTAGGTATGGTCCCAGGGATCC#GGAGCCCAGGACATGCCTGGG#((((((((.((((..(((.(((#))).))).)))))))))))).	4028	4049	1.0	-25.3	1	5.449077e-09	0.441	0.0	0.0	-6.586253582218469	18	21	12	3UTR		0	0
hsa-miR-338-3p	NM_138338	POLR3H	TCCAGCATCAGTGATTTTGTTG#TAGCAAGTGTGCGCTGGTGCTGA#..(((((((((((..(((((((#)))))))....))))))))))).	2227	2250	1.0	-22.8	1	0.0002368777	0.382	0.0	0.0	-6.549290197143331	18	23	11	3UTR		0	1
hsa-miR-339-3p	NM_138338	POLR3H	TGAGCGCCTCGACGACAGAGCCG#TGGTCTCCTGGGTCCCGTTGGGGTGCTTG#.(((((((((((((...((.(((#.))).)).))))))))))))).	1436	1465	1.0	-26.9	1	3.063469e-06	0.426	0.036106999999999986	0.021341862499999982	-4.761823477911366	18	22	13	3UTR		0	0
hsa-miR-325	NM_138338	POLR3H	CCTAGTAGGTGTCCAGTAAGTGT#ACACAGATTGGAGGCCTCTGGC#.((((.((((.((((((..((((#))))..)))))).)))))))).	4129	4151	1.0	-23.8	0	0.0001025478	0.58	0.0	0.0	-8.519058073960514	18	22	8	3UTR		0	0
hsa-miR-345-3p	NM_138338	POLR3H	GCCCTGAACGAGGGGTCTGGAG#CTTCAGGCCCTGAATGGTCAGCTTGTCCACAGGGTG#((((((.(((((((((((((((#))))))))))...........)))))...)))))).	1956	1992	1.0	-28.1	0	2.475974e-05	0.441	0.0	0.0	-5.4812609810729835	21	36	10	3UTR		0	0
hsa-miR-345-3p	NM_138338	POLR3H	GCCCTGAACGAGGGGTCTGGAG#CCAGGCCCAACTCAGCCACGGGCA#((((((...(((((((((((..#))))))))..)))...)).)))).	2453	2477	1.0	-26.9	0	0.0003450048	0.397	0.0	0.0	-8.851285568499378	17	24	8	3UTR		0	0
hsa-miR-345-3p	NM_138338	POLR3H	GCCCTGAACGAGGGGTCTGGAG#CTCCGGGCCCCACACAAGATGCATCTGTGAAGCTCAAGGCG#(((.(((.(..(((((((((((#)))))))))))....................).))).))).	2980	3021	1.0	-26.2	0	0.000169347	0.338	0.0	0.0	-13.350512594080016	18	41	11	3UTR		0	0
hsa-miR-423-5p	NM_138338	POLR3H	TGAGGGGCAGAGAGCGAGACTTT#CTCTCTGCCTGCTCAC#((((((((((((((.........#)))))))))).)))).	3160	3176	1.0	-22.6	1	0.03702393	0.426	0.0	0.0	-4.906073086755913	14	16	10	3UTR	MIRT038118	0	0
hsa-miR-423-3p	NM_138338	POLR3H	AGCTCGGTCTGAGGCCCCTCAGT#ACTGGGGGCCTTTCCAGCTG#((((.((...((((((((.((((#)))))))))))).)))))).	1816	1836	1.0	-27.7	0	7.970516e-07	0.382	0.0	0.0	-12.669142676768711	18	20	12	3UTR	MIRT042471	0	0
hsa-miR-431-5p	NM_138338	POLR3H	TGTCTTGCAGGCCGTCATGCA#TGCGCTGGTGCTGAGGTCTGCGAGGCC#.((((((((((((.(((.(((#.)))))))))))))))))).	2236	2263	1.0	-26.7	1	5.490785e-06	0.441	0.0	0.0	-4.650164754877524	18	20	18	3UTR		0	0
hsa-miR-433-3p	NM_138338	POLR3H	ATCATGATGGGCTCCTCGGTGT#ATGCTGGACACAGGAGCCCAGGACATGC#..((((.(((((((((..((((#.)))))))))))))...)))).	4016	4044	1.0	-23.8	0	1.852966e-05	0.426	0.0	0.0	-6.5006872542436085	17	22	13	3UTR		0	0
hsa-miR-329-5p	NM_138338	POLR3H	GAGGTTTTCTGGGTTTCTGTTTC#GCGGGAAGCCGGGAAGCTG#..((((((((((.(((((((...#))))))).)))))))))).	2353	2372	1.0	-22.3	1	0.0001175501	0.368	0.0	0.0	-6.246131332038532	17	19	10	3UTR		0	0
hsa-miR-329-3p	NM_138338	POLR3H	AACACACCTGGTTAACCTCTTT#AGGGAGGTTGGGGAGGTGTGA#..(((((((..(((((((((((#)))))))))))..))))))).	1725	1746	1.0	-23.3	1	0.02777518	0.368	0.0	0.0	-9.02428166311082	18	21	11	3UTR		0	0
hsa-miR-486-5p	NM_138338	POLR3H	TCCTGTACTGAGCTGCCCCGAG#CTGGGGGCCTTTCCAGCTGGAATGAAGCCTCCTGGGAGAAGCTACCCTGGGGCCAGTGCAGGAG#((((((((((....((((((..#.)))))))))))))))).	1817	1881	1.0	-27.6	1	2.9015e-05	0.338	0.0	0.0	-12.25512276139502	16	18	16	3UTR		0	0
hsa-miR-486-3p	NM_138338	POLR3H	CGGGGCAGCTCAGTACAGGAT#TCCTGGGGCCCAGAGGGTCCTGCAGTGGGTGGGCTGTCCCC#.(((((((((((.(.((((((#.)))))).....).))))))))))).	1660	1701	1.0	-27.7	1	7.848766e-06	0.338	0.0	0.0	-5.8179050102739955	18	26	11	3UTR		0	0
hsa-miR-490-5p	NM_138338	POLR3H	CCATGGATCTCCAGGTGGGT#GGCCACCTGGAGAACTGGGGG#((..((.(((((((((((.(#).))))))))))).))..)).	1803	1824	1.0	-26.6	0	4.042073e-06	0.412	0.0	0.0	-10.070822730338621	16	21	11	3UTR		0	0
hsa-miR-490-3p	NM_138338	POLR3H	CAACCTGGAGGACTCCATGCTG#GGTGTGAGGGCCCCGGGTTGA#((((((((.((.(((((((((.#)))))).))))))))))))).	1739	1760	1.0	-25.8	1	0.0003270102	0.397	0.0	0.0	-8.340767414043784	19	21	13	3UTR		0	0
hsa-miR-490-3p	NM_138338	POLR3H	CAACCTGGAGGACTCCATGCTG#GGGGTGAAGTCCTTCAGGC#...(((((((((((.(((.((.#)).))).))))))))))).	1945	1964	1.0	-25.4	0	3.030027e-05	0.382	0.0	0.0	-7.249989753929374	16	19	11	3UTR		0	0
hsa-miR-146b-3p	NM_138338	POLR3H	GCCCTGTGGACTCAGTTCTGGT#TCAGGCCCTGAATGGTCAGCTTGTCCACAGGGTG#(((((((((((((((.(((((.#)))))..))))...........))))))))))).	1958	1992	1.0	-27.0	1	2.475974e-05	0.441	0.0	0.0	-4.1706235265052785	20	34	11	3UTR		0	1
hsa-miR-432-3p	NM_138338	POLR3H	CTGGATGGCTCCTCCATGTCT#GGGCATCCTGAGGCTCCCGGTAAAGGGGCTGGAGGGGCCCTTCCT#..(((.((((((((((.((((#.))))))))))))))..))).	2767	2812	1.0	-28.4	0	1.384282e-06	0.338	0.0	0.0	-6.857959480565336	17	21	14	3UTR		0	0
hsa-miR-494-5p	NM_138338	POLR3H	AGGTTGTCCGTGTTGTCTTCTCT#GGGTGAGACAGGGACGGCCTC#(((((((((.((((.((.(((..#))).)))))).))))))))).	2962	2983	1.0	-21.5	1	2.766757e-05	0.382	0.0	0.0	-5.915530474780478	18	21	9	3UTR		0	0
hsa-miR-193b-5p	NM_138338	POLR3H	CGGGGTTTTGAGGGCGAGATGA#CGGCCTCCGGGCCCCA#.(((((((.((((.((......#)).)))).))))))).	2976	2992	1.0	-23.2	1	8.007361e-08	0.368	0.0	0.0	-5.706554413123287	13	16	7	3UTR		0	0
hsa-miR-498-5p	NM_138338	POLR3H	TTTCAAGCCAGGGGGCGTTTTTC#GAAAGAACCCCCTGGCA#......(((((((((..((((((#)))))).))))))))).	2286	2303	1.0	-24.6	0	0.01689055	0.485	0.0	0.0	-15.799607484947062	15	17	9	3UTR		0	0
hsa-miR-524-3p	NM_138338	POLR3H	GAAGGCGCTTCCCTTTGGAGT#CCAGGGGTGAAGTCCTTCA#(((((.((((((((((((...#))))))).)))))))))).	1942	1961	1.0	-24.4	0	0.0001768037	0.368	0.0	0.0	-5.838533207394711	17	19	10	3UTR		0	0
hsa-miR-519d-3p	NM_138338	POLR3H	CAAAGTGCCTCCCTTTAGAGTG#GGGGAGGCACTG#...(((((((((((........#))))))))))).	1332	1344	1.0	-22.4	0	5.3267e-06	0.382	-0.0940603636363636	0.017712762499999965	-7.483038834232987	11	12	11	3UTR		0	0
hsa-miR-521	NM_138338	POLR3H	AACGCACTTCCCTTTAGAGTGT#GGGGAGGTGTGA#..(((((((((((.........#))))))))))).	1734	1746	1.0	-18.6	1	0.02777518	0.368	0.0	0.0	-6.782339277446944	11	12	11	3UTR		0	0
hsa-miR-500a-3p	NM_138338	POLR3H	ATGCACCTGGGCAAGGATTCTG#GTCTTTGTCTAGGGCC#..((.(((((((((((((....#))))))))))))))).	3244	3260	1.0	-21.2	0	0.0007736949	0.515	0.0	0.0	-9.076037894184761	15	16	15	3UTR		0	0
hsa-miR-501-5p	NM_138338	POLR3H	AATCCTTTGTCCCTGGGTGAGA#TCTCCCTTATGGGGCAGAGGC#...((((((((((.(((.((((#)))))))...)))))))))).	3924	3945	1.0	-24.7	0	2.793723e-08	0.397	0.0	0.0	-7.371380111199145	17	21	10	3UTR		0	0
hsa-miR-501-5p	NM_138338	POLR3H	AATCCTTTGTCCCTGGGTGAGA#GCCCCGAGGGGACAGAGGC#...(((((((((((((((....#))))...))))))))))).	2863	2882	1.0	-24.7	0	0.001422153	0.426	0.0	0.0	-6.514540193678739	15	19	11	3UTR		0	0
hsa-miR-502-5p	NM_138338	POLR3H	ATCCTTGCTATCTGGGTGCTA#TGGCCCAGGTCAGACCCAGGTGGCACCTACAGGGGATT#(((((((((((((((((.((.#.)))))))))))))).......))))).	1623	1661	1.0	-24.3	1	0.0001978925	0.338	0.0	0.0	-3.937574446201665	19	28	14	3UTR		0	0
hsa-miR-502-3p	NM_138338	POLR3H	AATGCACCTGGGCAAGGATTCA#GTCTTTGTCTAGGGCC#...((.(((((((((((((...#))))))))))))))).	3244	3260	1.0	-21.2	0	0.0007736949	0.515	0.0	0.0	-8.415498954871785	15	16	15	3UTR		0	0
hsa-miR-503-5p	NM_138338	POLR3H	TAGCAGCGGGAACAGTTCTGCAG#TGCGCTGGTGCTGAGGTCTGCGAGGCCTTCCTGCTGCA#..((((((((((..(((.(((((#.))))).))).)))))))))).	2236	2274	1.0	-25.7	1	0.0006416929	0.412	0.0	0.0	-7.102971249558938	18	22	10	3UTR		0	0
hsa-miR-504-3p	NM_138338	POLR3H	GGGAGTGCAGGGCAGGGTTTC#GCACCTGCCTTGCAGGCCCC#(((..(((((((((((((...#)).)))))))))))..))).	3443	3463	1.0	-29.1	0	4.085668e-06	0.382	0.0	0.0	-11.088633895973327	16	20	11	3UTR		0	0
hsa-miR-513a-5p	NM_138338	POLR3H	TTCACAGGGAGGTGTCAT#GAGGCCTTCCTGC#....(((((((((.((..#)).))))))))).	2257	2270	1.0	-20.0	0	4.7886e-05	0.441	0.0	0.0	-10.403402386158335	11	13	9	3UTR		0	0
hsa-miR-506-5p	NM_138338	POLR3H	TATTCAGGAAGGTGTTACTTAA#GACCCTTCCTGGAC#..((((((((((.(((......#))))))))))))).	920	934	1.0	-18.2	1	0.007469365	0.456	0.10821990000000012	-0.7382286087499998	-6.246131332038532	13	14	13	3UTR		0	0
hsa-miR-506-3p	NM_138338	POLR3H	TAAGGCACCCTTCTGAGTAGA#TCTGTCACAGGGGTGCCTG#..((((((((((.(((.((((#))))))).)))))))))).	4075	4094	1.0	-24.1	1	2.364764e-06	0.559	0.0	0.0	-6.246131332038532	17	19	10	3UTR		0	0
hsa-miR-509-5p	NM_138338	POLR3H	TACTGCAGACAGTGGCAATCA#GTGGTTGTTTGCAGTGG#(((((((((((((.((.....#)).))))))))))))).	2884	2901	1.0	-19.5	1	5.306273e-05	0.397	0.0	0.0	-4.794414363722071	15	17	13	3UTR		0	0
hsa-miR-514a-3p	NM_138338	POLR3H	ATTGACACTTCTGTGAGTAGA#TCACTCACAGAACAGTCAC#..((((..((((((((((.((#))))))))))))..)))).	967	986	1.0	-19.7	0	0.02621266	0.559	-0.3821725	0.018226240000000046	-8.81432218342424	16	19	12	3UTR		0	0
hsa-miR-532-3p	NM_138338	POLR3H	CCTCCCACACCCAAGGCTTGCA#TGCAAGGAGAAGGTGGGTGTGGGTGGA#((.((((((((((...((((((#)))))).......)))))))))).)).	1483	1510	1.0	-30.6	0	0.2258926	0.368	0.19393200000000005	-0.04962981250000008	-7.320452478582767	18	27	10	3UTR		0	0
hsa-miR-455-5p	NM_138338	POLR3H	TATGTGCCTTTGGACTACATCG#GGGACAGAGGCACGTGG#((((((((((((..((......#))..)))))))))))).	2871	2888	1.0	-22.0	1	0.0007647509	0.412	0.0	0.0	-6.083544976388314	14	17	12	3UTR		0	0
hsa-miR-455-3p	NM_138338	POLR3H	GCAGTCCATGGGCATATACAC#GTGCACTGTGTGAGCCTAAGAAGGGGCAAGAGGCTGACGGGCCTGTGGGCTGCA#(((((((((((((........#.))))))))))))).	2382	2436	1.0	-25.9	1	7.661581e-07	0.382	0.0	0.0	-5.762913004276319	13	15	13	3UTR		0	0
hsa-miR-554	NM_138338	POLR3H	GCTAGTCCTGACTCAGCCAGT#GGCTGGGCCAGGACTTGGG#.(((((((((.(((((((...#))))))).))))))).)).	3085	3104	1.0	-26.5	1	4.73179e-09	0.441	0.0	0.0	-6.618099312767468	16	19	7	3UTR		0	0
hsa-miR-92b-5p	NM_138338	POLR3H	AGGGACGGGACGCGGTGCAGTG#GCTGCATGCTCCCGGCTCG#.(((.(((((.((.(((((((.#)))))))))))))).))).	2602	2621	1.0	-24.9	0	5.511415e-06	0.338	0.0	0.0	-11.593976405100348	17	19	14	3UTR		0	0
hsa-miR-92b-3p	NM_138338	POLR3H	TATTGCACTCGTCCCGGCCTCC#GGAGGTTGGGGAGGTGTGAG#..((((((.(.(((((((((((#))))))))))).))))))).	1727	1747	1.0	-27.3	1	0.0232668	0.368	0.0	0.0	-8.838164853028402	18	20	11	3UTR		0	0
hsa-miR-555	NM_138338	POLR3H	AGGGTAAGCTGAACCTCTGAT#GTCAGAGGCAGCAGGCCCTG#(((((..((((..((((((((#))))))))))))..))))).	2023	2043	1.0	-25.1	0	2.40674e-06	0.397	0.0	0.0	-12.01815366452863	17	20	12	3UTR		0	0
hsa-miR-557	NM_138338	POLR3H	GTTTGCACGGGTGGGCCTTGTCT#GCGAGGCCTTCCTGCTGCAC#...((((((((.(((((((((..#))))))))).)))).)))).	2255	2275	1.0	-27.2	0	0.0006196489	0.412	0.0	0.0	-9.861343503275094	17	20	9	3UTR		0	0
hsa-miR-558	NM_138338	POLR3H	TGAGCTGCTGTACCAAAAT#GGTACAGACTCCAGCTCAC#((((((((((((((.....#)))))))....))))))).	2521	2540	1.0	-21.4	1	0.0001798626	0.426	0.0	0.0	-4.906073086755913	14	19	7	3UTR		0	0
hsa-miR-558	NM_138338	POLR3H	TGAGCTGCTGTACCAAAAT#CAGCGGCTCAG#((((((((((.........#)))))))))).	2317	2328	1.0	-17.9	1	0.0004307977	0.397	0.0	0.0	-13.223621401949268	10	11	10	3UTR		0	0
hsa-miR-567	NM_138338	POLR3H	AGTATGTTCTTCCAGGACAGAAC#CTGGGGGCCTTTCCAGCTGGAATGAAGCCTCCTGGGAGAAGCTACC#.(((..(((((((((((......#.)))))))))))..))).	1817	1863	1.0	-21.2	0	7.154341e-06	0.397	0.0	0.0	-9.813320773362635	14	18	11	3UTR		0	0
hsa-miR-551b-3p	NM_138338	POLR3H	GCGACCCATACTTGGTTTCAG#GAAGGTGGGTGTGGGTGGA#.(.(((((((((((.((((..#)))).))))))))))).).	1491	1510	1.0	-22.7	0	0.2258926	0.368	0.19334545454545457	-0.05125314423076931	-6.086313871914201	16	19	11	3UTR		0	0
hsa-miR-584-5p	NM_138338	POLR3H	TTATGGTTTGCCTGGGACTGAG#GGTCAGCAGGCAAACCAA#...(((((((((((.((((...#))))..))))))))))).	1582	1600	1.0	-24.4	0	0.003192546	0.397	0.0	0.0	-7.249989753929374	15	18	11	3UTR		0	0
hsa-miR-585-5p	NM_138338	POLR3H	CTAGCACACAGATACGCCCAGA#TGGTGGGTACTGTGTGCC#...((((((((.(((.((((..#))).).))))))))))).	1512	1530	1.0	-22.4	0	1.41414e-05	0.338	0.21570750000000002	-0.020074136764705923	-10.094392583578708	15	18	11	3UTR		0	0
hsa-miR-588	NM_138338	POLR3H	TTGGCCACAATGGGTTAGAAC#GATCCATCTGTGGCTG#..((((((((((((((.....#))))))).))))))).	870	886	1.0	-19.4	1	5.455412e-05	0.426	-1.0986313866666666	-0.6945150837500002	-4.95700071937229	14	16	7	3UTR		0	0
hsa-miR-550a-3p	NM_138338	POLR3H	TGTCTTACTCCCTCAGGCACAT#GTGCTTGGCAGAGGCAGGTGTGTGTGGAGGGAGGTTGGGTGAGACAG#(((((((((((((((.((((((#.)))))).)).)))))......)))))))).	2926	2973	1.0	-27.3	1	0.02441625	0.338	0.0	0.0	-4.1706235265052785	21	31	8	3UTR		0	0
hsa-miR-590-5p	NM_138338	POLR3H	GAGCTTATTCATAAAAGTGCAG#CTGCAGTGGGTGGGCTG#.(((((((((((.....(((((#)))))))))))))))).	1679	1696	1.0	-17.3	1	7.138252e-05	0.353	0.0	0.0	-6.907794008098015	16	17	16	3UTR		0	0
hsa-miR-596	NM_138338	POLR3H	AAGCCTGCCCGGCTCCTCGGG#CCCAGGAGGGGTGACAGAGGGGTGAGAGGCAGGCA#..((((((((.(((((((...#.)))))))..).))))))).	3790	3825	1.0	-27.9	1	0.002216705	0.368	0.0	0.0	-7.7817751947826395	15	20	7	3UTR		0	0
hsa-miR-597-5p	NM_138338	POLR3H	TGTGTCACTCGATGACCACTGT#GCGGCATTCGGTCATCGGGGGCC#...(((.((((((((((.....#.))))))))))))).	2071	2094	1.0	-21.2	0	9.337664e-06	0.426	0.0	0.0	-8.058226728550057	13	15	13	3UTR		0	0
hsa-miR-597-3p	NM_138338	POLR3H	TGGTTCTCTTGTGGCTCAAGCGT#TGTGGGGCCACCTGGAGAACTG#.((((((((.(((((((..(((.#))).)))))))..)))))))).	1798	1820	1.0	-24.9	1	0.0001304874	0.412	0.0	0.0	-5.035831305685297	18	22	8	3UTR		0	0
hsa-miR-602	NM_138338	POLR3H	GACACGGGCGACAGCTGCGGCCC#GGCTGTGGCTGTTGGGCCTC#.....(((((((((((((((((.#)))))))))))))..)))).	881	901	1.0	-27.9	0	3.007094e-06	0.456	-1.601287447368421	-0.42521317125000024	-13.6655996434504	17	20	13	3UTR		0	0
hsa-miR-608	NM_138338	POLR3H	AGGGGTGGTGTTGGGACAGCTCCGT#GCGGGGCGGGGAGGCACTGCCCTC#.(((((((((((....(.(((((((#))))))).)...))))))))))).	1325	1349	1.0	-29.2	1	1.256433e-06	0.382	0.10243136363636364	0.003195837499999958	-6.907794008098015	19	24	11	3UTR		0	0
hsa-miR-609	NM_138338	POLR3H	AGGGTGTTTCTCTCATCTCT#GGGGGCCTTTCCAGCTGGAATGAAGCCTCCTGGGAGAAGCTACCCTG#(((((((((((((((.....#.)))))))))).))))).	1819	1866	1.0	-22.2	1	0.0001026494	0.397	0.0	0.0	-4.1706235265052785	15	18	10	3UTR		0	0
hsa-miR-611	NM_138338	POLR3H	GCGAGGACCCCTCGGGGTCTGAC#AGGCCCCGAGGGGACAGAGGCA#((...(.(((((((((((((...#))))))))))))).)....)).	2861	2883	1.0	-32.3	0	0.001683126	0.441	0.0	0.0	-14.189859905151096	16	22	13	3UTR		0	0
hsa-miR-614	NM_138338	POLR3H	GAACGCCTGTTCTTGCCAGGTGG#CCACCTGGAGAACTGGGGGCCT#(..(.((.(((((..((((((((#))))))))))))).)).)..).	1805	1827	1.0	-25.7	0	1.690773e-05	0.412	0.0	0.0	-14.683751384287428	17	22	13	3UTR		0	0
hsa-miR-615-5p	NM_138338	POLR3H	GGGGGTCCCCGGTGCTCGGATC#CCGGGCAGTGACTATGGGGCCCTG#.((((((((((.(((((((...#))))))).)).....)))))))).	2175	2199	1.0	-29.5	1	0.0001363148	0.353	0.0	0.0	-7.140128146953473	17	24	8	3UTR		0	0
hsa-miR-615-5p	NM_138338	POLR3H	GGGGGTCCCCGGTGCTCGGATC#ATTCGGTCATCGGGGGCCTG#..((((((((((((.((((((.#)))))).)))))))))))).	2076	2096	1.0	-29.1	1	7.955105e-06	0.441	0.0	0.0	-5.692450279622925	18	20	12	3UTR		0	0
hsa-miR-617	NM_138338	POLR3H	AGACTTCCCATTTGAAGGTGGC#CTTTAGATGGGAGTCTT#((((.((((((((((((.....#)))))))))))))))).	1073	1090	1.0	-21.2	0	0.002005019	0.647	-0.025682166666666662	0.07691670000000003	-8.056611621014136	16	17	16	3UTR		0	0
hsa-miR-619-5p	NM_138338	POLR3H	GCTGGGATTACAGGCATGAGCC#GCTGGACACAGGAGCCCAGGACATGCCTGGGTCCTGGCT#(((((((((.((((((((..((#.)).))))))))))))))))).	4018	4057	1.0	-27.1	1	2.745432e-05	0.426	0.0	0.0	-5.180080914529843	19	22	17	3UTR		0	0
hsa-miR-619-5p	NM_138338	POLR3H	GCTGGGATTACAGGCATGAGCC#GGCACATGTCCTAGATCTCAGCG#(((((((((...((((((.(((#))).))))))...))))))))).	2299	2322	1.0	-26.0	1	0.002372393	0.441	0.0	0.0	-11.35165869953655	18	23	9	3UTR		0	0
hsa-miR-624-5p	NM_138338	POLR3H	TAGTACCAGTACCTTGTGTTCA#ACTAGGGGTGCCCCTAGCAAGTGTGCGCTGGTGCTGA#(((((((((((((((((.....#.))))).))..)))))))))).	2213	2250	1.0	-20.5	1	0.0002368777	0.382	0.0	0.0	-3.937574446201665	17	22	10	3UTR		0	0
hsa-miR-629-5p	NM_138338	POLR3H	TGGGTTTACGTTGGGAGAACT#AGGCTCCAGAGCTGCATGCTCCCGGCTCGAGCCCT#.((((((..((((((((....#.))))))))..)))))).	2592	2627	1.0	-22.8	1	9.063675e-05	0.324	0.0	0.0	-7.163349424783512	14	18	8	3UTR		0	0
hsa-miR-631	NM_138338	POLR3H	AGACCTGGCCCAGACCTCAGC#GCTGAGGTCTGCGAGGCCT#......(((((((((((((((#)))))))))))...)))).	2245	2264	1.0	-28.1	0	2.76721e-06	0.456	0.0	0.0	-15.566558404643448	15	19	11	3UTR		0	0
hsa-miR-632	NM_138338	POLR3H	GTGTCTGCTTCCTGTGGGA#CCTGCGGGAAGCCGGGAAGCT#((.(((((((((((((((.#))))))))))))..))).)).	2350	2371	1.0	-23.2	0	7.773927e-05	0.368	0.0	0.0	-5.495113920508112	17	21	12	3UTR		0	0
hsa-miR-634	NM_138338	POLR3H	AACCAGCACCCCAACTTTGGAC#GTTCAGGAGGATGGTCTCCTGGGTCCCGTTGGGGTGCTT#....(((((((((((...((((#.)))).))))))))))).	1425	1464	1.0	-26.5	0	3.620882e-06	0.412	0.017382727272727282	-0.08632535000000008	-9.779611548941542	15	18	11	3UTR		0	0
hsa-miR-636	NM_138338	POLR3H	TGTGCTTGCTCGTCCCGCCCGCA#GCACACGTGGAGCTGAACTTGACGCCAGCGGCGGGGCGGGGAGGCACT#.((((((.(((((((((.((((.#.))))))))))))).)))))).	1295	1343	1.0	-38.1	1	1.448352e-06	0.368	0.21257111111111116	-0.03672583749999999	-6.106959766537749	19	22	13	3UTR		0	0
hsa-miR-637	NM_138338	POLR3H	ACTGGGGGCTTTCGGGCTCTGCGT#TGGGGAGGTGTGAGGGCCCCGGGTT#(((.((((((((((.(((((.((.#)).)))).).)))))))))).))).	1733	1758	1.0	-30.4	0	0.0003171068	0.382	0.0	0.0	-7.70504628141149	20	25	10	3UTR		0	0
hsa-miR-640	NM_138338	POLR3H	ATGATCCAGGAACCTGCCTCT#GGAGGATGGTCTCCTGGGTCC#..((((((((((((..(((((#)))))..))).))))))))).	1430	1451	1.0	-25.8	1	2.476742e-05	0.426	-0.12767376923076923	-0.03551610000000005	-5.925499359926538	17	21	9	3UTR		0	0
hsa-miR-644a	NM_138338	POLR3H	AGTGTGGCTTTCTTAGAGC#CTCTGAGAAGCCACT#...(((((.(((((((((.#)))))))))))))).	1773	1788	1.0	-21.1	0	0.04160356	0.412	0.0	0.0	-7.570929851924502	14	15	14	3UTR		0	0
hsa-miR-661	NM_138338	POLR3H	TGCCTGGGTCTCTGGCCTGCGCGT#GCCCTCCAGAGGCAGGCAGCAGGCCCCGGGGCCCAGGA#..((((((((((.(((((((((.(#.).)).)))))))..)))))))))).	3759	3797	1.0	-37.4	1	1.031905e-06	0.279	0.0	0.0	-6.246131332038532	20	26	10	3UTR		0	0
hsa-miR-662	NM_138338	POLR3H	TCCCACGTTGTGGCCCAGCAG#CTTTCACCCGGCTGGGCCAGGACTTGGGT#.((((.(((.(((((((((..#.))))))))).))).)))).	3076	3105	1.0	-32.7	0	8.257549e-09	0.441	0.0	0.0	-6.936790066878343	16	20	9	3UTR		0	0
hsa-miR-663a	NM_138338	POLR3H	AGGCGGGGCGCCGCGGGACCGC#GGTCCTGCAGTGGGTGGGCTGTCCCCTGAGTGCCA#.(((((((((((((((((((..#))))))))........))).)))))......))).	1675	1710	1.0	-30.7	1	7.065223e-07	0.368	0.0	0.0	-3.793324837357118	19	35	8	3UTR		0	0
hsa-miR-654-3p	NM_138338	POLR3H	TATGTCTGCTGACCATCACCTT#AGGGAGACAGGGCACTGCCTGGGGACCTAAGAGGTCAGCAGGCAA#..((((((((((((.((.....#.)))))))))))))).	1550	1595	1.0	-24.2	1	0.0002380206	0.426	0.0	0.0	-5.692450279622925	14	16	14	3UTR		0	0
hsa-miR-659-5p	NM_138338	POLR3H	AGGACCTTCCCTGAACCAAGGA#TCGTTGAAGGTGTGGTTCAGGAGGATGGTCTC#.(((((((((((((((((....#.))))))))).))).))))).	1411	1443	1.0	-25.4	1	9.814835e-05	0.412	0.039764	-0.11334293750000002	-3.793324837357118	17	21	9	3UTR		0	0
hsa-miR-660-5p	NM_138338	POLR3H	TACCCATTGCATATCGGAGTTG#GGCCCAGAGGGTCCTGCAGTGGGTGG#(((((((((((....(((.((.#.)).)))))))))))))).	1666	1692	1.0	-20.5	1	2.387271e-06	0.324	0.0	0.0	-10.165797846235305	16	19	14	3UTR		0	0
hsa-miR-660-3p	NM_138338	POLR3H	ACCTCCTGTGTGCATGGATTA#TCATGCTGGACACAGGAGC#..(((((((((((((((....#))))))...))))))))).	4014	4033	1.0	-21.9	1	0.0003999633	0.412	0.0	0.0	-4.95700071937229	15	19	9	3UTR		0	0
hsa-miR-767-3p	NM_138338	POLR3H	TCTGCTCATACCCCATGGTTTCT#GGAGAAGGTGGGTGTGGGTGGAA#((((((((((.(((((..(((((#)))))..))))))))))))))).	1488	1511	1.0	-23.2	1	0.1606393	0.368	0.19715800000000003	-0.028884943055555612	-6.7623489216120145	20	23	15	3UTR		0	0
hsa-miR-1224-5p	NM_138338	POLR3H	GTGAGGACTCGGGAGGTGG#CTACCTGCCTGGCCTCACC#((((((.((.((.((((((#)))))).)).)))))))).	2736	2755	1.0	-24.7	0	0.001199043	0.294	0.0	0.0	-8.012898062067407	16	19	8	3UTR		0	0
hsa-miR-1224-5p	NM_138338	POLR3H	GTGAGGACTCGGGAGGTGG#CATGCCTGGGTCCTGGCT#((.((((((((((..(((.#))).)))))))))).)).	4039	4057	1.0	-23.6	0	2.745432e-05	0.426	0.0	0.0	-7.087403398279154	15	18	10	3UTR		0	0
hsa-miR-320b	NM_138338	POLR3H	AAAAGCTGGGTTGAGAGGGCAA#TGCCTTCTCAGCCACAGG#.....((((((((((((((((.#))))))))))))).))).	3333	3351	1.0	-28.2	0	0.0001076657	0.338	0.0	0.0	-13.6655996434504	16	18	13	3UTR		0	0
hsa-miR-320c	NM_138338	POLR3H	AAAAGCTGGGTTGAGAGGGT#GCCTTCTCAGCCACAGG#.....(((((((((((((((#)))))))))))).))).	3334	3351	1.0	-24.4	0	0.0001076657	0.338	0.0	0.0	-13.6655996434504	15	17	12	3UTR		0	0
hsa-miR-1468-5p	NM_138338	POLR3H	CTCCGTTTGCCTGTTTCGCTG#CAGGCAAGCGGGGG#(((((((((((((........#))))))))))))).	2677	2691	1.0	-24.1	1	0.004480094	0.426	0.0	0.0	-5.762913004276319	13	14	13	3UTR		0	0
hsa-miR-1271-5p	NM_138338	POLR3H	CTTGGCACCTAGCAAGCACTCA#GGGTGCCCCTAGCAAGTGTGCGCTGGTGCTGAGG#(((((((((.(((..(((((..#.)))))..)))))))))))).	2218	2252	1.0	-25.3	1	0.0001886813	0.397	0.0	0.0	-6.7723703923008856	17	21	12	3UTR		0	0
hsa-miR-454-5p	NM_138338	POLR3H	ACCCTATCAATATTGTCTCTGC#GCAGAGGCAGGTGTGTGTGGAGGG#.((((((((...((((((((((#))))))))))...)).)))).)).	2933	2957	1.0	-21.8	1	3.02462e-05	0.353	0.0	0.0	-11.207409090692002	18	24	10	3UTR		0	0
hsa-miR-378d	NM_138338	POLR3H	ACTGGACTTGGAGTCAGAAA#CTGAGTGCCAGGTCCTGGTG#((((((((((((.((((...#)))).).)))))))).))).	1700	1720	1.0	-21.0	1	2.186224e-05	0.353	0.0	0.0	-5.226705058867908	16	20	8	3UTR		0	0
hsa-miR-670-5p	NM_138338	POLR3H	GTCCCTGAGTGTATGTGGTG#ATGCACTTCAGGGGCT#((((((((((((((......#))))))).))))))).	1468	1484	1.0	-21.7	1	1.283188e-05	0.397	-0.01683233333333335	0.08344211249999997	-4.906073086755913	14	16	7	3UTR		0	0
hsa-miR-770-5p	NM_138338	POLR3H	TCCAGTACCACGTGTCAGGGCCA#GGCCCCGAGGGGACAGAGGCACGTGGTTGTTTGCAGTGGC#.(((.(((((((((((.(((((.#)))))............)))))))))).......).))).	2862	2902	1.0	-26.6	0	4.950433e-05	0.412	0.0	0.0	-7.91236201216959	19	40	10	3UTR		0	0
hsa-miR-675-3p	NM_138338	POLR3H	CTGTATGCCCTCACCGCTCA#GAGGTGTGAGGGCCCCGGG#(((...((((((((..(((.#)))..))))))))..))).	1737	1756	1.0	-22.9	0	0.0003318329	0.382	0.0	0.0	-13.958091297720621	14	19	8	3UTR		0	0
hsa-miR-891a-3p	NM_138338	POLR3H	AGTGGCACATGTTTGTTGTGAG#CTCCGTGGGCTAAGCGGGGAGCAGGAAGCATGTCTGGTCACA#.(((((((((((((.((((...#.)))).))))))))...))))).	1205	1247	1.0	-19.4	1	0.002808644	0.426	0.21167499999999995	-0.013740674999999982	-4.528774397607753	17	23	8	3UTR		0	0
hsa-miR-892a	NM_138338	POLR3H	CACTGTGTCCTTTCTGCGTAG#TAAGTAGAGAGGACAGAGG#..((.((((((((((((.((.#)).)))))))))))).)).	3708	3727	1.0	-22.7	0	0.008996241	0.426	0.0	0.0	-9.076037894184761	16	19	12	3UTR		0	0
hsa-miR-888-3p	NM_138338	POLR3H	GACTGACACCTCTTTGGGTGAA#TTGGCCCCGCAGGGGGGTCAGG#..(((((.((((((.((((.((#)).))))...))))))))))).	1531	1553	1.0	-22.6	0	9.413067e-09	0.324	0.0	0.0	-8.006085208803555	17	22	11	3UTR		0	0
hsa-miR-892b	NM_138338	POLR3H	CACTGGCTCCTTTCTGGGTAGA#CTCCTGGGAGAAGCTACCCTGGGGCCAGTGC#((((((((((.....((((((.#.)))))).)))))))))).	1845	1876	1.0	-27.5	1	7.424113e-05	0.382	0.0	0.0	-12.990572321645654	16	19	10	3UTR		0	0
hsa-miR-744-3p	NM_138338	POLR3H	CTGTTGCCACTAACCTCAACCT#AGGTCAGAGGCAGCAGG#((((((((.((.((((......#)))).)).)))))))).	2021	2038	1.0	-19.8	1	0.0001884343	0.441	0.0	0.0	-8.340767414043784	14	17	8	3UTR		0	0
hsa-miR-885-5p	NM_138338	POLR3H	TCCATTACACTACCCTGCCTCT#GGAGGTTGGGGAGGTGTGAGGGC#(((.(((((((.(((.((((((#)))))).)))..)))))))))).	1727	1750	1.0	-25.4	0	0.004624077	0.382	0.0	0.0	-10.549449111060824	19	23	10	3UTR		0	0
hsa-miR-885-3p	NM_138338	POLR3H	AGGCAGCGGGGTGTAGTGGATA#CCCTAATCCTGCTGCCTG#((((((((((((.(((.((...#))))))))))))))))).	2148	2166	1.0	-26.6	1	0.0007565626	0.368	0.0	0.0	-5.226705058867908	17	18	17	3UTR		0	0
hsa-miR-873-3p	NM_138338	POLR3H	GGAGACTGATGAGTTCCCGGGA#CCCAGGACATGCCTGGGTCCTGGCTGATGACTGATTAGTCTCTT#((((((((((.((((((((((.#.))))))...........)))).)))))))))).	4032	4076	1.0	-27.7	1	0.0009942353	0.441	0.0	0.0	-6.7623489216120145	20	34	10	3UTR		0	0
hsa-miR-216b-5p	NM_138338	POLR3H	AAATCTCTGCAGGCAAATGTGA#GCAGGGCCTGCGGGAA#...((.((((((((...(((..#)))..)))))))))).	2344	2360	1.0	-19.0	0	1.879018e-05	0.368	0.0	0.0	-9.383997595426033	13	16	10	3UTR		0	0
hsa-miR-208b-5p	NM_138338	POLR3H	AAGCTTTTTGCTCGAATTATGT#GCCTAAGAAGGGGCAAGAGGCTG#.((((((((((((.........#.)))))))))))).	2395	2418	1.0	-18.2	1	0.002548367	0.382	0.0	0.0	-5.618663395431772	12	14	12	3UTR		0	0
hsa-miR-921	NM_138338	POLR3H	CTAGTGAGGGACAGAACCAGGATTC#CCTGGTTCTGTTTGTTTCTC#..((.((.(((((((((((((....#))))))))))))).)).)).	3110	3130	1.0	-24.9	0	0.0002114459	0.515	0.0	0.0	-11.389672823365393	17	20	13	3UTR		0	0
hsa-miR-936	NM_138338	POLR3H	ACAGTAGAGGGAGGAATCGCAG#CTGCTCCTCCTTCACTGC#.((((.(((((((((...((((#))))))))))))))))).	845	863	1.0	-24.2	0	0.00541995	0.397	0.10474011111111109	-0.8237339899999999	-5.927332678853777	17	18	17	3UTR		0	0
hsa-miR-937-3p	NM_138338	POLR3H	ATCCGCGCTCTGACTCTCTGCC#GTAGAGAGGACAGAGGTCAGGGCATGGCCCTGGAGGGGTGGATG#((((((((((((((.(((((((#.)).)))))))))))))..............)))))).	3711	3755	1.0	-28.6	1	2.26099e-08	0.324	0.0	0.0	-4.6730240064523	21	38	13	3UTR		0	0
hsa-miR-939-5p	NM_138338	POLR3H	TGGGGAGCTGAGGCTCTGGGGGTG#CACCCTTCAGGCCTCAGCTGCAAGATCAGCCACAGACCTCAT#((((((((((((((.(((((((((#)))))).)))))))))))).................))))).	3976	4018	1.0	-34.3	1	0.007451598	0.397	0.0	0.0	-4.6730240064523	23	42	12	3UTR		0	0
hsa-miR-940	NM_138338	POLR3H	AAGGCAGGGCCCCCGCTCCCC#GGGGCTGGAGGGGCCCTTCCTCGCCTG#.((((((((((((..(.((((#))))..)..)))))))).....)))).	2791	2818	1.0	-31.6	1	0.000145494	0.338	0.0	0.0	-5.3856143151281595	17	27	8	3UTR		0	0
hsa-miR-1180-3p	NM_138338	POLR3H	TTTCCGGCTCGCGTGGGTGTGT#GCAGGGCCTGCGGGAAGCCGGGAAG#((((((((((.(((((((.(((#)))..))))))).)).)))))))).	2344	2369	1.0	-29.2	1	2.101869e-05	0.353	0.0	0.0	-6.7623489216120145	20	25	8	3UTR		0	0
hsa-miR-1184	NM_138338	POLR3H	CCTGCAGCGACTTGATGGCTTCC#GGGGCCCAGAGGGTCCTGCAGT#.((((((.(((((..(((.((((#)))).)))..))))))))))).	1664	1686	1.0	-24.7	1	4.320316e-06	0.324	0.0	0.0	-7.69924924430879	18	22	11	3UTR		0	0
hsa-miR-1226-5p	NM_138338	POLR3H	GTGAGGGCATGCAGGCCTGGATGGGG#CTCAGGCCAGGCCTTCATCCCCTCAA#.((((((.(((.((((((((.((((.#))))..)))))))).))).)))))).	3880	3906	1.0	-34.9	1	0.01326686	0.397	0.0	0.0	-9.453763076134104	21	26	8	3UTR		0	0
hsa-miR-1226-3p	NM_138338	POLR3H	TCACCAGCCCTGTGTTCCCTAG#AGGGGACAGAGGCACGTGGTT#..((((..(((.((((((((..#)))))))).)))....)))).	2869	2890	1.0	-22.8	0	0.01191073	0.412	0.0	0.0	-12.161125493020595	15	21	8	3UTR		0	0
hsa-miR-1227-5p	NM_138338	POLR3H	GTGGGGCCAGGCGGTGG#TCACCTGTCTGGCCCTACC#(((((((((((((((((#))))).)))))))))))).	2722	2741	1.0	-30.7	1	0.006266556	0.279	0.0	0.0	-3.937574446201665	17	19	12	3UTR		0	0
hsa-miR-1227-3p	NM_138338	POLR3H	CGTGCCACCCTTTTCCCCAG#CTGCGGGAAGGTGGTATGG#(((((((((...((((((((#))).)))))))))))))).	708	727	1.0	-24.3	1	8.056572e-05	0.368	1.1362513222222224	0.007672409999999907	-11.35165869953655	17	19	14	3UTR		0	0
hsa-miR-1228-3p	NM_138338	POLR3H	TCACACCTGCCTCGCCCCCC#GGTGCTTGGCAGAGGCAGGTGTGT#.(((((((((((((((....#.))).)))))))))))).	2925	2949	1.0	-30.0	1	0.0005374659	0.382	0.0	0.0	-3.793324837357118	15	18	12	3UTR		0	0
hsa-miR-1228-3p	NM_138338	POLR3H	TCACACCTGCCTCGCCCCCC#GGGAGGTTGGGGAGGTGTGAG#((((((((.(((.(((.(((#))).))).))).)))))))).	1726	1747	1.0	-29.6	1	0.0232668	0.368	0.0	0.0	-6.283094717113671	17	21	8	3UTR		0	0
hsa-miR-1228-3p	NM_138338	POLR3H	TCACACCTGCCTCGCCCCCC#GGGGCTGCAAGGAGAAGGTGGGTGTGGG#(((((((((((((.((((((#))))......)).)).))))))))))).	1478	1506	1.0	-26.8	1	0.2494686	0.397	0.033093714285714275	-0.03672587500000006	-4.794414363722071	19	28	11	3UTR		0	0
hsa-miR-1229-3p	NM_138338	POLR3H	CTCTCACCACTGCCCTCCCACAG#TGTGGGTGGAAGTGGTGGGT#..(((((((((..((.((((((.#)))))).)).))))))))).	1500	1520	1.0	-29.0	1	0.07828776	0.338	0.2018177777777778	-0.05767985185185193	-9.825983721938503	17	20	9	3UTR		0	0
hsa-miR-1233-5p	NM_138338	POLR3H	AGTGGGAGGCCAGGGCACGGCA#GCCCTACCTGCCTGGCCTCACCCACC#.(((((((((((.((((.(((.#))).....))))))))))..))))).	2733	2759	1.0	-29.1	1	0.0008115544	0.294	0.0	0.0	-5.08245545002336	18	26	10	3UTR		0	0
hsa-miR-1238-3p	NM_138338	POLR3H	CTTCCTCGTCTGTCTGCCCC#GGGGTGACAGAGGGGTGAGA#(((.(((.((((((.(((((#))))))))))).))).))).	3797	3817	1.0	-25.4	0	0.003956381	0.338	0.0	0.0	-10.018681210592122	17	20	11	3UTR		0	0
hsa-miR-1200	NM_138338	POLR3H	CTCCTGAGCCATTCTGAGCCTC#AGGTGTGGTTCAGGAGG#((((((((((((.....((((.#)))))))))))))))).	1418	1435	1.0	-24.0	1	3.645356e-06	0.426	0.21436333333333332	-0.11777868750000003	-7.052043616942562	16	17	16	3UTR		0	0
hsa-miR-663b	NM_138338	POLR3H	GGTGGCCCGGCCGTGCCTGAGG#CAGGGACGGCCTCCGGGCCCCA#((.(((((((((((.((((...#)))).))))))...))))))).	2970	2992	1.0	-35.1	0	8.007361e-08	0.368	0.0	0.0	-6.2305634807587476	17	22	7	3UTR		0	0
hsa-miR-1207-3p	NM_138338	POLR3H	TCAGCTGGCCCTCATTTC#GTGAGGGCCCCGGGTTGAC#(((((((((((((((...#)))))))))...)))))).	1742	1761	1.0	-22.8	1	3.262195e-05	0.412	0.0	0.0	-4.1706235265052785	15	19	9	3UTR		0	0
hsa-miR-1285-5p	NM_138338	POLR3H	GATCTCACTTTGTTGCCCAGG#GGGTGACAGAGGGGTGAGAG#..((((((((((((((((...#)))))))))...))))))).	3798	3818	1.0	-22.0	1	0.003914668	0.353	0.0	0.0	-4.95700071937229	16	20	9	3UTR		0	0
hsa-miR-1285-5p	NM_138338	POLR3H	GATCTCACTTTGTTGCCCAGG#CCTGGGTACAGACTCCAGCTCACCGTGGATCC#((((.(((((((.((((((((#))))))))))))............))))))).	2517	2549	1.0	-20.8	0	2.937966e-05	0.397	0.0	0.0	-9.34574223368038	19	32	12	3UTR		0	0
hsa-miR-1286	NM_138338	POLR3H	TGCAGGACCAAGATGAGCCCT#GGGGCCCAGAGGGTCCTGCAG#(((((((((....((.(((((#))))).))...))))))))).	1664	1685	1.0	-28.9	1	1.498988e-06	0.324	0.0	0.0	-12.873838392506407	16	21	9	3UTR		0	0
hsa-miR-1286	NM_138338	POLR3H	TGCAGGACCAAGATGAGCCCT#GGGTTCAGCCCTGGTTCTGTT#.(((((((((.(.(((((((.#)))))))..).))))))))).	3101	3122	1.0	-25.3	1	4.547436e-06	0.485	0.0	0.0	-7.907229925433711	17	21	9	3UTR		0	0
hsa-miR-1295a	NM_138338	POLR3H	TTAGGCCGCAGATCTGGGTGA#GCTGAGGTCTGCGAGGCCTT#..(((((((((((((.(((..#))).))))))))..))))).	2245	2265	1.0	-25.7	1	4.011685e-06	0.456	0.0	0.0	-5.1900497996759025	16	20	8	3UTR		0	0
hsa-miR-1295a	NM_138338	POLR3H	TTAGGCCGCAGATCTGGGTGA#CCTAGATCTCAGCGGCTC#...(((((((((((((((...#)))))))))..)))))).	2308	2326	1.0	-24.5	0	0.001394517	0.426	0.0	0.0	-6.514540193678739	15	18	9	3UTR		0	0
hsa-miR-1303	NM_138338	POLR3H	TTTAGAGACGGGGTCTTGCTCT#AGAGGCAGCAGGCCCTGTTTCTT#...((((((((((.((((((((#.)).)))))))))))))))).	2026	2049	1.0	-25.0	0	4.019412e-06	0.397	0.0	0.0	-7.371380111199145	18	21	16	3UTR		0	0
hsa-miR-1304-3p	NM_138338	POLR3H	TCTCACTGTAGCCTCGAACCCC#GGGGCAAGAGGCTGACGGGCCTGTGGGCTGCAGTGGA#..((((((((((((..(..(((#.)))..)..)))))))))))).	2404	2441	1.0	-24.8	1	8.055712e-06	0.353	0.0	0.0	-5.925499359926538	16	22	12	3UTR		0	0
hsa-miR-1249-5p	NM_138338	POLR3H	AGGAGGGAGGAGATGGGCCAAGTT#ATGGGGCCCTGGTCTGCTCCCTTTC#.((((((((.(((((((((..((.#))..)))))..)))).)))))))).	2188	2213	1.0	-29.7	1	0.001227291	0.353	0.0	0.0	-5.035831305685297	19	25	8	3UTR		0	0
hsa-miR-1250-5p	NM_138338	POLR3H	ACGGTGCTGGATGTGGCCTTT#AGGCGGCATTCGGTCATCGG#.(((((((((((((.((((..#)))).)))))))).))))).	2069	2089	1.0	-26.3	1	0.004095211	0.426	0.0	0.0	-4.528774397607753	17	20	8	3UTR		0	0
hsa-miR-1268a	NM_138338	POLR3H	CGGGCGTGGTGGTGGGGG#CCCCCCCACCACAACCA#.((..(((((((.(((((#))))))))))))..)).	1182	1199	1.0	-28.5	0	5.02669e-05	0.471	0.026180857142857145	0.11207279999999996	-12.233514899795024	14	17	12	3UTR		0	0
hsa-miR-1275	NM_138338	POLR3H	GTGGGGGAGAGGCTGTC#GCACCCTCTGCCCCACC#((((((.(((((.(((.#))).))))).)))))).	3035	3052	1.0	-25.2	0	8.155521e-05	0.309	0.0	0.0	-6.770391593739227	14	17	6	3UTR		0	0
hsa-miR-1275	NM_138338	POLR3H	GTGGGGGAGAGGCTGTC#GCAGGCCTCTCCTCCC#..((((((((((((((.#)))).)))))))))).	3359	3375	1.0	-25.1	1	0.001221914	0.353	0.0	0.0	-4.95700071937229	14	16	10	3UTR		0	0
hsa-miR-1281	NM_138338	POLR3H	TCGCCTCCTCCTCTCCC#GGGAGGTTGGGGAGGTGT#.(((((((((.((((((#))))))..))))))))).	1726	1744	1.0	-24.8	1	0.001275645	0.368	0.0	0.0	-6.618099312767468	15	18	9	3UTR		0	0
hsa-miR-1284	NM_138338	POLR3H	TCTATACAGACCCTGGCTTTTC#AGAAGCCACCCATTGGTGCTTGGCAGAGGCAGGTGTGTGTGGAG#((((((((.(.((((.((((..#.)))).))))).)))))))).	2911	2955	1.0	-21.4	1	0.006888567	0.353	0.0	0.0	-8.051787660161391	17	21	8	3UTR		0	0
hsa-miR-1288-5p	NM_138338	POLR3H	GCAGATCAGGACTGTAACTCACC#GCAGTGACTATGGGGCCCTGGTCTGCT#((((((((((.((.((..((((.#.))))...)).)).)))))))))).	2179	2206	1.0	-24.5	1	2.812994e-05	0.382	0.0	0.0	-7.619188839132421	18	25	10	3UTR		0	0
hsa-miR-1288-3p	NM_138338	POLR3H	TGGACTGCCCTGATCTGGAGA#AGGTCAGGGCATGGCCC#.((.((((((((((((.....#))))))))))).).)).	3724	3741	1.0	-21.7	0	1.653911e-07	0.382	0.0	0.0	-6.825347112316308	14	17	11	3UTR		0	0
hsa-miR-1255b-2-3p	NM_138338	POLR3H	AACCACTTTCTTTGCTCATCCA#TGGTGAGTAAAGGGAGGTTGGG#..((((((((((((((((.(((#))))))))))))))))..))).	1715	1737	1.0	-22.3	1	0.001366708	0.368	0.0	0.0	-4.95700071937229	19	22	16	3UTR		0	0
hsa-miR-1255b-2-3p	NM_138338	POLR3H	AACCACTTTCTTTGCTCATCCA#GGGCAGGGAGAGTGA#...((((((((((((((.....#)))))))))))))).	2472	2487	1.0	-22.1	0	0.0005093417	0.426	0.0	0.0	-6.514540193678739	14	15	14	3UTR		0	0
hsa-miR-664a-3p	NM_138338	POLR3H	TATTCATTTATCCCCAGCCTACA#GTGCCAGGTCCTGGTGAGTAAAGGGAGGTTGGGGAGGTGTGAGG#..(((((...((((((((((...#.))))))))))...))))).	1704	1748	1.0	-24.2	0	0.01772425	0.382	0.0	0.0	-9.569531775126862	15	20	10	3UTR		0	0
hsa-miR-1306-5p	NM_138338	POLR3H	CCACCTCCCCTGCAAACGTCCA#GGAGGTTGGGGAGGTGT#.(((((((((....(((.(((.#))).)))))))))))).	1727	1744	1.0	-26.7	1	0.001275645	0.368	0.0	0.0	-12.110873152550473	15	17	12	3UTR		0	0
hsa-miR-1307-5p	NM_138338	POLR3H	TCGACCGGACCTCGACCGGCT#GCTGGTGCTGAGGTCTGCGAG#(((..(((((((((((((((.#))))))..)))))))))))).	2239	2260	1.0	-25.3	0	0.0001810601	0.426	0.0	0.0	-11.088633895973327	18	21	12	3UTR		0	0
hsa-miR-103b	NM_138338	POLR3H	TCATAGCCCTGTACAATGCTGCT#GGCGGCATTCGGTCATCGGGGGCCTGAC#(((..((((((..((((((((((#))))))))).)..))....)))).))).	2070	2098	1.0	-21.2	0	1.714009e-05	0.426	0.0	0.0	-15.724567818235926	19	28	9	3UTR		0	0
hsa-miR-1825	NM_138338	POLR3H	TCCAGTGCCCTCCTCTCC#GGCAGAGGAGGGCACC#....((((((((((((((#)).)))))))))))).	2702	2718	1.0	-27.5	0	0.002418387	0.368	0.0	0.0	-9.546562468637928	14	16	12	3UTR		0	0
hsa-miR-1909-5p	NM_138338	POLR3H	TGAGTGCCGGTGCCTGCCCTG#CGGGGCGGGGAGGCACTG#..((((((....(((((((((#)))))))))..)))))).	1326	1344	1.0	-28.8	1	5.3267e-06	0.382	-0.031169888888888872	0.03747192500000001	-13.427474630952936	15	18	9	3UTR		0	0
hsa-miR-1910-5p	NM_138338	POLR3H	CCAGTCCTGTGCCTGCCGCCT#GGGTGCCAGAGTCCTTTCACCCGGCTGGGCCAGGACTTGGG#(((((((((.((((((((...#.)))).))))))))))).)).	3063	3104	1.0	-28.7	1	4.73179e-09	0.441	0.0	0.0	-5.180080914529843	17	21	11	3UTR		0	0
hsa-miR-1911-3p	NM_138338	POLR3H	CACCAGGCATTGTGGTCTCC#GGAGACAGGGCACTGCCTGGG#..(((((((.(((.((((((#))))))...))).))))))).	1552	1573	1.0	-25.9	1	2.584429e-06	0.353	0.0	0.0	-7.056347105220874	16	21	7	3UTR		0	0
hsa-miR-1911-3p	NM_138338	POLR3H	CACCAGGCATTGTGGTCTCC#GGAGCCCAGGACATGCCTGGG#..(((((((((.(((.((((#)))).))).))..))))))).	4028	4049	1.0	-24.7	1	5.449077e-09	0.441	0.0	0.0	-8.536853109272258	16	21	7	3UTR		0	0
hsa-miR-1913	NM_138338	POLR3H	TCTGCCCCCTCCGCTGCTGCCA#TGGCACACGTGGAGCTGAACTTGACGCCAGCGGCGGGGCGGGGAGGC#(((.(((((((((((((((...#.))))))))))).))))))).	1293	1340	1.0	-32.0	0	1.126112e-06	0.368	0.20965874999999995	-0.06334022500000001	-6.969596721160855	18	21	11	3UTR		0	1
hsa-miR-1914-3p	NM_138338	POLR3H	GGAGGGGTCCCGCACTGGGAGG#CTCCCGGTAAAGGGGCTGGAGGGGCCCTTCCT#(((((((((((((((((((((.#))))))))......))....))))))))))).	2780	2812	1.0	-35.7	1	1.384282e-06	0.338	0.0	0.0	-3.937574446201665	21	32	11	3UTR		0	0
hsa-miR-2115-5p	NM_138338	POLR3H	AGCTTCCATGACTCCTGATGGA#CCATCTGGGGCTCTGGGAGA#..((((((.((((((.(((((.#))))).)))).)))))))).	2125	2145	1.0	-23.1	1	1.387328e-08	0.456	0.0	0.0	-6.246439457921665	17	20	8	3UTR		0	0
hsa-miR-2116-5p	NM_138338	POLR3H	GGTTCTTAGCATAGGAGGTCT#AGATATCTCTCACTAACTCCTCCTGGTGCAGGGACCC#(((((((.((((((((((...#.))))))).)))))))))).	3270	3307	1.0	-24.0	1	9.418089e-06	0.412	0.0	0.0	-6.251209375382295	17	20	10	3UTR		0	0
hsa-miR-2117	NM_138338	POLR3H	TGTTCTCTTTGCCAAGGACAG#TTGACCTTGGGTGGTAAGTAGAGAGGACAG#(((((((((((((((((.(((#))).))))))........))))))))))).	3694	3724	1.0	-20.7	1	0.02514345	0.412	0.0	0.0	-3.937574446201665	20	30	11	3UTR		0	0
hsa-miR-2276-5p	NM_138338	POLR3H	GCCCTCTGTCACCTTGCAGACG#CGGGGCCCAGGAGGGGTGACAGAGGGG#.((((((((((((((.......#.)))))))))))))).	3785	3812	1.0	-27.4	1	0.00200322	0.309	0.0	0.0	-4.026373917660731	14	16	14	3UTR		0	0
hsa-miR-2681-5p	NM_138338	POLR3H	GTTTTACCACCTCCAGGAGACT#GGTCAGGGCATGGCCCTGGAGGGGTGGAT#..((((((.((((((((.(.((#.))))))))))))))))).	3725	3754	1.0	-23.5	1	2.48206e-08	0.338	0.0	0.0	-6.013390377618052	17	19	17	3UTR		0	0
hsa-miR-3117-3p	NM_138338	POLR3H	ATAGGACTCATATAGTGCCAG#CTGCGGGAAGCCGGGAAGCTGAGCGTCGGATGTGCACTGTGTGAGCCTAA#.((((.((((((((((((((.#.)).)))))))))))))))).	2351	2401	1.0	-25.6	0	0.002020037	0.368	0.0	0.0	-5.694283598550164	18	21	16	3UTR		0	0
hsa-miR-3121-5p	NM_138338	POLR3H	TCCTTTGCCTATTCTATTTAAG#GGGGTAAGGTTATAAGGCAGAGGAG#((((((((((............#.)))))))))).	2687	2712	1.0	-17.3	1	0.04030977	0.382	0.0	0.0	-13.223621401949268	10	12	10	3UTR		0	0
hsa-miR-3124-5p	NM_138338	POLR3H	TTCGCGGGCGAAGGCAAAGTC#GCTGGTGCTGAGGTCTGCGAGG#(((((((((...((((.(((.#)))..))))...))))))))).	2239	2261	1.0	-21.0	1	8.138856e-05	0.426	0.0	0.0	-11.35165869953655	16	22	9	3UTR		0	0
hsa-miR-3124-3p	NM_138338	POLR3H	ACTTTCCTCACTCCCGTGAAGT#GCAAGCGGGGGTAAGGTTATAAGGCAGAGGAGGGC#.((((((((((((((((...((#))..))))))))..............)))))))).	2680	2715	1.0	-21.7	1	0.01319474	0.382	0.0	0.0	-3.793324837357118	18	35	8	3UTR		0	0
hsa-miR-3126-5p	NM_138338	POLR3H	TGAGGGACAGATGCCAGAAGCA#GCCCTGGTTCTGTTTGTTTCTCAA#(((((((((((((((((..((.#)).)))))...)))))))))))).	3108	3132	1.0	-22.3	1	0.001134631	0.515	0.0	0.0	-3.937574446201665	19	24	12	3UTR		0	0
hsa-miR-3127-5p	NM_138338	POLR3H	ATCAGGGCTTGTGGAATGGGAAG#CTTCCCAGTTTCCACTCCCCTAATGTCCTCCCTGCACCTGCCTTGC#..((((((..(((((((((((((#)))))))..))))))........................)))))).	3410	3456	1.0	-23.8	1	0.001560563	0.412	0.0	0.0	-7.255896845946231	19	46	7	3UTR		0	0
hsa-miR-3127-5p	NM_138338	POLR3H	ATCAGGGCTTGTGGAATGGGAAG#TCCCTTCCACAGCAGTCCC#....((((((((((((.((((..#)))))))))))..))))).	3371	3390	1.0	-23.1	0	0.02729805	0.338	0.0	0.0	-9.546562468637928	16	19	11	3UTR		0	0
hsa-miR-3130-5p	NM_138338	POLR3H	TACCCAGTCTCCGGTGCAGCC#GGCTGTACCACCGGACCTGGGC#..(((((..((((((((((((#)))))...))))))).))))).	3307	3329	1.0	-28.2	0	2.390218e-05	0.309	0.0	0.0	-8.327025306798683	17	22	7	3UTR		0	0
hsa-miR-3130-5p	NM_138338	POLR3H	TACCCAGTCTCCGGTGCAGCC#GGCCACCTGGAGAACTGGGG#..((((((((((((((..(((#))))))).))))).))))).	1803	1823	1.0	-27.0	1	7.291764e-06	0.412	0.0	0.0	-4.95700071937229	17	20	7	3UTR		0	0
hsa-miR-3130-3p	NM_138338	POLR3H	GCTGCACCGGAGACTGGGTAA#TGCTCAGTCTCCCTTATGGGGCAGA#.((((.((((((((((((((.#)))))))))))).....)).)))).	3917	3942	1.0	-27.6	0	3.262796e-06	0.412	0.0	0.0	-5.694283598550164	18	25	12	3UTR		0	0
hsa-miR-3132	NM_138338	POLR3H	TGGGTAGAGAAGGAGCTCAGAGGA#TCCTGGGAGCACCCTCTGCCCC#.((((((((..((.((((..((((#))))..)))).)))))))))).	3027	3049	1.0	-27.4	1	4.410774e-05	0.294	0.0	0.0	-8.717445698616054	18	22	10	3UTR		0	0
hsa-miR-3136-3p	NM_138338	POLR3H	TGGCCCAACCTATTCAGTTAGT#CTGGGGCCCAGAGGGTCCTGCAGTGGGTGGGCTG#.(((((.((((((((((.....#.))).)))))))))))).	1662	1696	1.0	-21.0	0	7.138252e-05	0.353	0.0	0.0	-5.337011372228436	15	18	12	3UTR		0	0
hsa-miR-3137	NM_138338	POLR3H	TCTGTAGCCTGGGAGCAATGGGGT#GCTGCATGCTCCCGGCTCGAGC#.((..((((.((((((.(((.(((#))).)))))))))))))..)).	2602	2624	1.0	-26.5	0	1.446592e-05	0.324	0.0	0.0	-12.186890755456961	18	22	13	3UTR		0	0
hsa-miR-3139	NM_138338	POLR3H	TAGGAGCTCAACAGATGCCTGTT#GACGGGCCTGTGGGCTGCA#..(.(((((.((((..(((((((#)))))))))))))))).).	2417	2436	1.0	-23.0	0	7.661581e-07	0.382	0.0	0.0	-10.200028103213906	17	19	16	3UTR		0	0
hsa-miR-3141	NM_138338	POLR3H	GAGGGCGGGTGGAGGAGGA#TCCTCCCTGCACCTGCCTTG#.((((((((((.(((((((#)))))).).)))))))))).	3435	3455	1.0	-29.8	1	0.006905629	0.412	0.0	0.0	-7.140128146953473	17	20	10	3UTR		0	0
hsa-miR-3150a-5p	NM_138338	POLR3H	CAACCTCGACGATCTCCTCAGC#GTTGGGGAGGTGTGAGGG#...((((.((.(((((((((((#))))))))))))))))).	1731	1749	1.0	-23.6	0	0.01136181	0.368	0.0	0.0	-11.652949598269721	17	18	17	3UTR		0	0
hsa-miR-3151-3p	NM_138338	POLR3H	CCTGATCCCACAGCCCACCT#GGGTGGGCTGTCCCCTGAGTGCCAGGTCCTGGTGAGTAAAGGGAGGTTGGGG#((((((((((((((((((((#)))))))))))..............................)).))))))).	1686	1738	1.0	-28.3	1	0.001180948	0.368	0.0	0.0	-3.937574446201665	20	52	11	3UTR		0	0
hsa-miR-3152-5p	NM_138338	POLR3H	ATTGCCTCTGTTCTAACACAAG#CTGCGTGAATGAGACCCAAACGAGGCCCCGAGGGGACAGAGGCAC#..((((((((((((........#.)))))))))))).	2839	2884	1.0	-21.3	1	0.002357667	0.426	0.0	0.0	-5.925499359926538	12	14	12	3UTR		0	0
hsa-miR-3152-5p	NM_138338	POLR3H	ATTGCCTCTGTTCTAACACAAG#TGGGGCAGAGGCC#...((((((((((((.......#)))))))))))).	3933	3946	1.0	-20.0	0	2.858659e-08	0.382	0.0	0.0	-6.747589273982352	12	13	12	3UTR		0	0
hsa-miR-3154	NM_138338	POLR3H	CAGAAGGGGAGTTGGGAGCAGA#CTGCTCACTGTGAGGCCCCGTGTAGCCCCCTCTCTGA#(((((((((.(((((((((((.#)))))).))..............)))))))).)))).	3168	3205	1.0	-23.8	1	0.006062155	0.368	0.0	0.0	-5.180080914529843	20	37	8	3UTR		0	0
hsa-miR-3156-5p	NM_138338	POLR3H	AAAGATCTGGAAGTGGGAGACA#GTCGGCCCCCTTCCTTGTCTTTG#((((((..(((((.(((.(((.#)))..))).)))))..)))))).	3228	3251	1.0	-22.5	0	0.07072847	0.485	0.0	0.0	-8.651735827774022	17	23	6	3UTR		0	0
hsa-miR-3157-5p	NM_138338	POLR3H	TTCAGCCAGGCTAGTGCAGTCT#GGGCCTGACTAGCCTGGAGAGCTTCATTTTCTGAAC#(((((((((((((((.((((((#)))).)))))))))))).............))))).	2089	2125	1.0	-24.7	1	0.01594209	0.412	0.0	0.0	-4.1706235265052785	21	36	12	3UTR		0	0
hsa-miR-3157-3p	NM_138338	POLR3H	CTGCCCTAGTCTAGCTGAAGCT#GCCAGCGGCGGGGCGGG#(((((((.(((..((((..((.#)))))))))))))))).	1318	1335	1.0	-21.0	1	1.845498e-05	0.338	-0.10285842857142856	0.05198885	-10.887143297644894	16	17	16	3UTR		0	0
hsa-miR-3162-5p	NM_138338	POLR3H	TTAGGGAGTAGAAGGGTGGGGAG#CTCCTCCACCATCTAGGCCCTGC#.(((((..((((..(((((((((#)))).))))).))))..))))).	826	849	1.0	-27.6	0	0.05327094	0.382	0.07911134999999998	-1.3516503212499997	-9.796616831595719	18	23	5	3UTR		0	0
hsa-miR-1260b	NM_138338	POLR3H	ATCCCACCACTGCCACCAT#GGTGGAAGTGGTGGGT#..(((((((((.(((((..#))))).))))))))).	1504	1520	1.0	-28.6	1	0.07828776	0.338	0.2018177777777778	-0.05767985185185193	-8.303804028968646	14	16	9	3UTR		0	0
hsa-miR-3169	NM_138338	POLR3H	TAGGACTGTGCTTGGCACATAG#CCTGGCACATGTCCTAG#((((((((((((.((.......#)).)))))).)))))).	2296	2313	1.0	-20.3	1	0.0004343698	0.485	0.0	0.0	-5.459754139171521	14	17	6	3UTR		0	0
hsa-miR-3170	NM_138338	POLR3H	CTGGGGTTCTGAGACAGACAGT#GCTGTCCCCTGAGTGCCAGGTCCTGGTGAGTAAAGGGAGGTTGGGGAGGTGTGAGGGCCCCGGG#((((((((((.(.((.......#.)).).)))))))))).	1692	1756	1.0	-22.2	1	0.0003318329	0.382	0.0	0.0	-8.284528614581872	13	17	10	3UTR		0	0
hsa-miR-1193	NM_138338	POLR3H	GGGATGGTAGACCGGTGACGTGC#GCATGTCTGGTCACACCATCTTG#((((((((.(((((..(((((((#))))))))))))..)))))))).	1232	1255	1.0	-25.7	1	0.0004142753	0.426	-0.22786550000000003	0.07255438749999997	-5.962462745001676	20	23	12	3UTR		0	0
hsa-miR-1193	NM_138338	POLR3H	GGGATGGTAGACCGGTGACGTGC#TATGGGGCCCTGGTCTGCTCCCT#((((..((((((((((..((((.#))))..)))..))))))))))).	2187	2210	1.0	-23.0	0	0.0001784026	0.368	0.0	0.0	-9.957570382207184	18	23	11	3UTR		0	0
hsa-miR-1193	NM_138338	POLR3H	GGGATGGTAGACCGGTGACGTGC#CTCGTCTCCGATCACCACCCA#(((.((((.((.(((.((((.(.#).)))).))).))))))))).	2637	2658	1.0	-23.0	0	0.03795571	0.397	0.0	0.0	-11.605838769306587	17	21	9	3UTR		0	0
hsa-miR-323b-5p	NM_138338	POLR3H	AGGTTGTCCGTGGTGAGTTCGCA#TGCAGTGGACACAGCCTAGAACCAGGCCCAACTCAGCCACGGGCAGGGAGAGTGACCTT#(((((((((((((((((((.((.#.))..)))))).))))))))).........)))).	2432	2491	1.0	-26.6	1	5.075563e-05	0.397	0.0	0.0	-3.937574446201665	21	35	9	3UTR		0	0
hsa-miR-3176	NM_138338	POLR3H	ACTGGCCTGGGACTACCGG#CTGATGGCCCAGGTCAGA#.((((((((((.(((.(((#))).))))))))))))).	1619	1637	1.0	-24.3	1	0.0002021664	0.397	0.0	0.0	-7.373177227257086	16	18	13	3UTR		0	1
hsa-miR-3176	NM_138338	POLR3H	ACTGGCCTGGGACTACCGG#GGTCAGCAGGCAAACCAAATCCTAGGCCAGTC#(((((((((((((((((..#))).)).............)))))))))))).	1582	1614	1.0	-23.9	1	0.01707806	0.412	0.0	0.0	-3.937574446201665	17	32	12	3UTR		0	1
hsa-miR-3180-5p	NM_138338	POLR3H	CTTCCAGACGCTCCGCCCCACGTCG#TGTGGGGCCACCTGGAGAACTGGGGGC#(((((((...((((((((((((...#)))))))).....))))..))))))).	1798	1825	1.0	-28.2	1	1.381131e-05	0.412	0.0	0.0	-8.550105501956237	19	27	8	3UTR		0	0
hsa-miR-3181	NM_138338	POLR3H	ATCGGGCCCTCGGCGCCGG#CTGGGGCCCAGAGGGTCCT#...(((((((((((.((((#)))).)))..)))))))).	1662	1681	1.0	-28.6	0	5.059321e-08	0.324	0.0	0.0	-7.249989753929374	15	19	8	3UTR		0	0
hsa-miR-3181	NM_138338	POLR3H	ATCGGGCCCTCGGCGCCGG#GGCGGCATTCGGTCATCGGGGGCCTGAC#.((((((((((((.(((((#.)))).).)))))))))))).	2070	2098	1.0	-28.7	1	1.714009e-05	0.426	0.0	0.0	-4.650164754877524	17	21	12	3UTR		0	0
hsa-miR-3182	NM_138338	POLR3H	GCTTCTGTAGTGTAGTC#GATGATGCACTTCAGGGGCT#(((((((.((((((...#.)))))).))))))).	1464	1484	1.0	-17.8	1	1.283188e-05	0.397	0.06304928571428571	0.09513629999999994	-7.219708015936543	13	16	7	3UTR		0	0
hsa-miR-3184-5p	NM_138338	POLR3H	TGAGGGGCCTCAGACCGAGCTTTT#GCTCACTGTGAGGCCCCG#...(((((((((.(..((((....#))))..).))))))))).	3170	3188	1.0	-28.1	0	0.00034297	0.368	0.0	0.0	-8.77216944689923	14	18	9	3UTR		0	0
hsa-miR-3184-5p	NM_138338	POLR3H	TGAGGGGCCTCAGACCGAGCTTTT#GGGCTTGGTCGGCCTCCTTC#.((((((((...((((((((((..#)))))))))))))).)))).	3394	3414	1.0	-27.2	1	0.0005711053	0.412	0.0	0.0	-11.207409090692002	18	20	14	3UTR		0	0
hsa-miR-3187-5p	NM_138338	POLR3H	CCTGGGCAGCGTGTGGCTGAAGG#CCTTCAGGCCTCAGCTGCAAGATCAGCCACAGACCTCATGCTGGACACAGGAGCCCAGGA#((((((((((((((((((((...#.))))))))).......))))..........))))))).	3979	4039	1.0	-30.4	1	0.0002071487	0.426	0.0	0.0	-3.937574446201665	20	39	9	3UTR		0	0
hsa-miR-3189-3p	NM_138338	POLR3H	CCCTTGGGTCTGATGGGGTAG#CTGTGCCTGATGGCCCAGGTCAGACCCAGGTGGC#((((((((((((((.((((..#.))))..)))))))))))).)).	1613	1647	1.0	-30.9	1	3.937642e-06	0.338	0.0	0.0	-4.6730240064523	18	23	12	3UTR		0	0
hsa-miR-3189-3p	NM_138338	POLR3H	CCCTTGGGTCTGATGGGGTAG#CTGCCCCACCCAGCCACCAGGGGG#((((((((.(((.((((((((#))))))))..))).).))))))).	3042	3066	1.0	-29.7	1	9.510901e-06	0.294	0.0	0.0	-6.283094717113671	19	24	8	3UTR		0	0
hsa-miR-3189-3p	NM_138338	POLR3H	CCCTTGGGTCTGATGGGGTAG#GCCCCGGGGCCCAGGAGGG#(((((((((((..((((((..#))))))))))))))).)).	3781	3800	1.0	-27.7	1	2.035198e-05	0.279	0.0	0.0	-8.573508368464264	17	19	15	3UTR		0	0
hsa-miR-3190-5p	NM_138338	POLR3H	TCTGGCCAGCTACGTCCCCA#TGGGGAGGTGTGAGGGCCC#...((((..((((.((((((#)))))).))).)..)))).	1733	1752	1.0	-24.2	0	5.471257e-05	0.382	0.0	0.0	-10.74140469862554	14	19	6	3UTR		0	0
hsa-miR-3191-3p	NM_138338	POLR3H	TGGGGACGTAGCTGGCCAGACAG#TCTGGCTGCTCAGTCTCCC#.((((((..(((.(((((((...#))))))))))..)))))).	3911	3930	1.0	-25.4	1	0.000256267	0.382	0.0	0.0	-8.452480037449755	16	19	10	3UTR		0	0
hsa-miR-3194-3p	NM_138338	POLR3H	AGCTCTGCTGCTCACTGGCAGT#GCCAGGGGCCAGCAGC#....(((((((((.(((((...#))))))))).))))).	3650	3666	1.0	-23.5	0	6.659381e-05	0.426	0.0	0.0	-10.403402386158335	14	16	9	3UTR		0	0
hsa-miR-3196	NM_138338	POLR3H	CGGGGCGGCAGGGGCCTC#GGGGCCCTTCCTCGCCTGCTGCCTA#..((((((((((((((((#)))))))........))))))))).	2800	2825	1.0	-28.6	1	0.001095396	0.382	0.0	0.0	-4.95700071937229	16	25	9	3UTR		0	0
hsa-miR-3198	NM_138338	POLR3H	GTGGAGTCCTGGGGAATGGAGA#CAGCAGGCCCCGGGGCCCAG#.(((.(((((((((..((..(.#)..))..)))))))))))).	3775	3795	1.0	-25.8	0	1.772755e-06	0.265	0.0	0.0	-8.880860652723838	15	20	12	3UTR		0	0
hsa-miR-3198	NM_138338	POLR3H	GTGGAGTCCTGGGGAATGGAGA#CTCCTTCCCAGTTTCCACT#((((((..(((((((..((((.#))))))))))).)))))).	3407	3426	1.0	-24.7	0	0.2693488	0.382	0.0	0.0	-8.027944990557229	17	19	11	3UTR		0	0
hsa-miR-514b-5p	NM_138338	POLR3H	TTCTCAAGAGGGAGGCAATCAT#GTCTCCCTTATGGGGC#.(((((.(((((((((......#))))))))).))))).	3923	3939	1.0	-21.6	0	4.453442e-06	0.397	0.0	0.0	-5.337011372228436	14	16	9	3UTR		0	0
hsa-miR-514b-5p	NM_138338	POLR3H	TTCTCAAGAGGGAGGCAATCAT#GTGTAGCCCCCTCTCTGAGC#..((((((((((.(((...(((#)))..))))))))).)))).	3187	3207	1.0	-20.2	1	0.006342907	0.368	0.0	0.0	-6.246131332038532	16	20	9	3UTR		0	0
hsa-miR-514b-3p	NM_138338	POLR3H	ATTGACACCTCTGTGAGTGGA#TCACTCACAGAACAGTCAC#..((((...(((((((((((.#)))))))))))...)))).	967	986	1.0	-21.6	0	0.02621266	0.559	-0.3916578181818181	-0.011771084999999973	-9.870711841670003	15	19	11	3UTR		0	0
hsa-miR-4297	NM_138338	POLR3H	TGCCTTCCTGTCTGTG#CACGGGCAGGGAGAGTG#.(((((((((((((((#))))))))))))).)).	2469	2486	1.0	-22.4	1	0.0004455174	0.426	0.0	0.0	-3.793324837357118	15	17	13	3UTR		0	0
hsa-miR-4298	NM_138338	POLR3H	CTGGGACAGGAGGAGGAGGCAG#GCCTCTGACTTCCTGAGTCGGC#((((..(((((((.((((((..#))))))..)))))))..)))).	3212	3234	1.0	-26.6	0	5.966948e-05	0.426	0.0	0.0	-10.81441029972759	17	22	7	3UTR		0	0
hsa-miR-4300	NM_138338	POLR3H	TGGGAGCTGGACTACTTC#TGGTCTGCTCCCT#.((((((.((((((....#)))))))))))).	2197	2210	1.0	-19.0	1	0.0001784026	0.368	0.0	0.0	-7.075458407091997	12	13	12	3UTR		0	0
hsa-miR-4302	NM_138338	POLR3H	CCAGTGTGGCTCAGCGAG#TTTGCTTTCTCTGTGGGGCCACCTGGA#((((.(((((((.(((((#.))).)).))))))))))).	1787	1814	1.0	-23.1	0	3.632673e-05	0.441	0.0	0.0	-9.34574223368038	16	20	11	3UTR		0	0
hsa-miR-4312	NM_138338	POLR3H	GGCCTTGTTCCTGTCCCCA#GGGCAGTGTCAGGGACGGGGCCA#(((((((((((((.((((.#)))....).))))))))))))).	3518	3541	1.0	-29.4	1	0.0003316817	0.368	0.0	0.0	-4.794414363722071	17	23	13	3UTR		0	0
hsa-miR-4320	NM_138338	POLR3H	GGGATTCTGTAGCTTCCT#AGGGGGTGCCAGAGTCCTT#(((((((((..(((((((#)))))))..))))))))).	3060	3079	1.0	-22.3	1	2.147676e-06	0.324	0.0	0.0	-8.004855389940193	16	19	9	3UTR		0	0
hsa-miR-4320	NM_138338	POLR3H	GGGATTCTGTAGCTTCCT#GGGAGGGGCTGCAGGCCTCTCCTCCCTTCCACAGCAGTCCCC#((((((((((((((((((#))))..))))))))).....................))))).	3349	3391	1.0	-20.7	1	0.03373232	0.353	0.0	0.0	-3.937574446201665	18	42	9	3UTR		0	0
hsa-miR-4317	NM_138338	POLR3H	ACATTGCCAGGGAGTTT#GAACCCCCTGGCACATGTC#((((((((((((.((((#)))).)))))))).)))).	2290	2309	1.0	-21.2	1	0.02342242	0.5	0.0	0.0	-5.226705058867908	16	19	8	3UTR		0	0
hsa-miR-4321	NM_138338	POLR3H	TTAGCGGTGGACCGCCCTGCG#GCGGGGCGGGGAGGCACTGCC#...((((((..(((((((((.#))))))))).....)))))).	1325	1346	1.0	-30.5	0	6.138266e-08	0.382	-0.149456	0.05198885	-10.581821137417268	15	21	9	3UTR		0	0
hsa-miR-4257	NM_138338	POLR3H	CCAGAGGTGGGGACTGAG#GTCCTCACCTGTCTGGC#((((((((((((((....#)))))))))..))))).	2718	2735	1.0	-23.2	1	0.001457535	0.353	0.0	0.0	-4.906073086755913	14	17	9	3UTR		0	0
hsa-miR-4259	NM_138338	POLR3H	CAGTTGGGTCTAGGGGTCAGGA#CCTGGCCTCACCCACCTGG#(((.(((((...(((((((((.#)))))))))))))).))).	2743	2762	1.0	-26.9	0	9.954584e-05	0.324	0.0	0.0	-14.38368097449574	17	19	14	3UTR		0	0
hsa-miR-4259	NM_138338	POLR3H	CAGTTGGGTCTAGGGGTCAGGA#CCTGATGGCCCAGGTCAGACCCAGGTGG#((.((((((((.(((((((((.#))))))..))).....)))))))).)).	1618	1646	1.0	-26.6	0	1.82263e-06	0.338	0.0	0.0	-8.84191723010447	19	28	8	3UTR		0	0
hsa-miR-4267	NM_138338	POLR3H	TCCAGCTCGGTGGCAC#GTGTCTCGAGCTGGAC#((((((((((.(((((#))))))))))))))).	772	788	1.0	-24.2	1	0.0004346403	0.397	-3.0465045099999997	-0.509651155	-6.7623489216120145	15	16	15	3UTR		0	0
hsa-miR-4268	NM_138338	POLR3H	GGCTCCTCCTCTCAGGATGTG#GCATCCTGAGGCTCCCGGTAAAGGGGCTGGAGGGGCCC#((((((((((((((((((((.#))))))))))).................))))))))).	2769	2807	1.0	-33.9	1	4.944723e-09	0.338	0.0	0.0	-3.937574446201665	20	38	11	3UTR		0	0
hsa-miR-4269	NM_138338	POLR3H	GCAGGCACAGACAGCCCTGGC#GTCAGCAGGCAAACCAAATCCTAGGCCAGTCTGTGCCTGA#.(((((((((((.(((..((.#.))..)))..))))))))))).	1583	1623	1.0	-29.1	1	1.10885e-06	0.412	0.0	0.0	-5.08245545002336	16	22	11	3UTR		0	0
hsa-miR-4270	NM_138338	POLR3H	TCAGGGAGTCAGGGGAGGGC#CCTCTGACTTCCTGAG#(((((((((((((((.....#))))))))))))))).	3213	3229	1.0	-27.8	1	0.001333526	0.426	0.0	0.0	-4.1706235265052785	15	16	15	3UTR		0	0
hsa-miR-4284	NM_138338	POLR3H	GGGCTCACATCACCCCAT#TGGGGAGGTGTGAGGGCCCC#(((((((((((.(((((.#))))).)))))))..)))).	1733	1753	1.0	-26.3	1	4.993162e-05	0.397	0.0	0.0	-7.284377755798021	16	20	7	3UTR		0	0
hsa-miR-4284	NM_138338	POLR3H	GGGCTCACATCACCCCAT#GGGGCTGGAGGGGCCCT#((((((.(.(((((((..#)))).))).))))))).	2791	2808	1.0	-23.2	0	4.633986e-09	0.353	0.0	0.0	-6.537650639318747	14	17	7	3UTR		0	0
hsa-miR-500b-3p	NM_138338	POLR3H	GCACCCAGGCAAGGATTCTG#CAGAGTCCTTTCACCCGGCTGGGC#...(((((.(((((((((((#))))))))))......).))))).	3069	3093	1.0	-22.5	0	0.0001045429	0.353	0.0	0.0	-7.570929851924502	16	24	10	3UTR		0	0
hsa-miR-3605-3p	NM_138338	POLR3H	CCTCCGTGTTACCTGTCCTCTAG#AGAGGACAGAGGTCAGGGCATGGCCCTGGAGGG#((((((.((((((((.(((((..#.))))).))))...))))..)))))).	3715	3748	1.0	-25.3	0	2.651483e-08	0.382	0.0	0.0	-5.7143100613765965	19	27	6	3UTR		0	0
hsa-miR-3614-3p	NM_138338	POLR3H	TAGCCTTCAGATCTTGGTGTTTT#GGAGCTGCTTAAGATCTGAACCAAACTCAAAATAGGAAGACGGGGGCTAA#(((((((((((((((((((((((#))))).))).)))))))))........................)))))).	1116	1166	1.0	-20.9	1	0.003948422	0.574	0.09412651020408158	-0.0030769249999999804	-3.937574446201665	23	50	9	3UTR		0	0
hsa-miR-3615	NM_138338	POLR3H	TCTCTCGGCTCCTCGCGGCTC#GGGCCTGCGGGAAGCCGGGAA#..((((((((.((((((((((#))))).))))).)))))))).	2347	2368	1.0	-30.7	1	4.461323e-05	0.368	0.0	0.0	-7.7817751947826395	18	21	8	3UTR		0	0
hsa-miR-3616-5p	NM_138338	POLR3H	ATGAAGTGCACTCATGATATGT#TGATGATGCACTTCAG#.(((((((((.((((.(.....#).))))))))))))).	1463	1479	1.0	-17.2	1	4.145619e-05	0.382	0.09786944444444444	0.06811868749999998	-6.851148393071081	14	16	13	3UTR		0	0
hsa-miR-3617-3p	NM_138338	POLR3H	CATCAGCACCCTATGTCCTTTCT#AGGACATGCCTGGGTCCTGGCTGATGA#(((((((((((((((((((....#))))))))...))))....))))))).	4035	4062	1.0	-25.0	1	3.486665e-06	0.426	0.0	0.0	-3.937574446201665	19	27	8	3UTR		0	0
hsa-miR-3619-5p	NM_138338	POLR3H	TCAGCAGGCAGGCTGGTGCAGC#CTGCGAGGCCTTCCTGCTGC#.(((((((.(((((..(((((.#))))).))))).))))))).	2253	2273	1.0	-28.0	1	0.0005536711	0.412	0.0	0.0	-5.818213136157129	17	20	7	3UTR		0	1
hsa-miR-3621	NM_138338	POLR3H	CGCGGGTCGGGGTCTGCAGG#CTGCATGCTCCCGGCTCGA#..(((((((((((.(((((.#))))).)).))))))))).	2603	2622	1.0	-27.3	1	7.013883e-06	0.353	0.0	0.0	-5.813840636892696	16	19	9	3UTR		0	0
hsa-miR-3621	NM_138338	POLR3H	CGCGGGTCGGGGTCTGCAGG#CTTGCAGGCCCCTTCAGGAGTGACCACTGGCA#.(((((((((((((((((((#)))))))))))).........)))).)..)).	3451	3483	1.0	-26.9	1	0.0003206675	0.412	0.0	0.0	-3.793324837357118	19	32	12	3UTR		0	0
hsa-miR-3622a-3p	NM_138338	POLR3H	TCACCTGACCTCCCATGCCTGT#GCAGGTGTGTGTGGAGGGAGGTTGGGTGAG#((((((((((((((((((((((#)))))))).......)))))))))))))).	2939	2969	1.0	-33.9	1	0.06086278	0.338	0.0	0.0	-3.937574446201665	22	30	14	3UTR		0	0
hsa-miR-3622b-5p	NM_138338	POLR3H	AGGCATGGGAGGTCAGGTGA#ACCTGGGCCTCATGCCTT#(((((((((.(.((((((..#)))))).)))))))))).	3321	3339	1.0	-25.5	1	0.0001770095	0.294	0.0	0.0	-8.5268842241262	16	18	10	3UTR		0	0
hsa-miR-3648	NM_138338	POLR3H	AGCCGCGGGGATCGCCGAGGG#CCCTGGCACATGTCCTAGATCTCAGCGGCTC#((((((.(((((((((.((((#)))))))..........)))))).)))))).	2295	2326	1.0	-27.9	0	0.001394517	0.426	0.0	0.0	-5.4812609810729835	19	31	7	3UTR		0	0
hsa-miR-3652	NM_138338	POLR3H	CGGCTGGAGGTGTGAGGA#CCTCAAAGGCCTCTGGCTGC#(((((((((((.(((((.#)))))...))))))))))).	3900	3920	1.0	-24.7	1	9.792835e-07	0.353	0.0	0.0	-7.284377755798021	16	20	11	3UTR		0	0
hsa-miR-3654	NM_138338	POLR3H	GACTGGACAAGCTGAGGAA#CCAGGGGTGAAGTCCTTCAGGCCCTGAATGGTCAGCTTGTCCACAGGGTGAATCTTGTTGTAGTCA#(((((((((((((((....#.))))))))))))...................))).	1942	2008	1.0	-21.5	1	0.01191369	0.441	0.0	0.0	-4.1706235265052785	15	36	12	3UTR		0	0
hsa-miR-3663-5p	NM_138338	POLR3H	GCTGGTCTGCGTGGTGCTCGG#CCGGCTGTACCACCGGACCTGGGCC#(((((((((.(((((((((((#))))..)))))))))))))..))).	3305	3330	1.0	-27.0	1	2.42369e-05	0.309	0.0	0.0	-5.180080914529843	20	25	13	3UTR		0	0
hsa-miR-3664-5p	NM_138338	POLR3H	AACTCTGTCTTCACTCATGAGT#ACTCAAAATAGGAAGACGGGGG#..((((((((((.((..(((((#)))))....)))))))))))).	1140	1162	1.0	-19.9	1	0.006478636	0.588	0.213288	0.071602575	-6.479180412342145	17	22	12	3UTR		0	0
hsa-miR-3665	NM_138338	POLR3H	AGCAGGTGCGGGGCGGCG#TGTCCTCCCTGCACCTGCC#.((((((((((((.((((#)).)).)))))))))))).	3433	3452	1.0	-29.4	1	0.02084932	0.382	0.0	0.0	-4.650164754877524	16	19	12	3UTR		0	0
hsa-miR-3674	NM_138338	POLR3H	ATTGTAGAACCTAAGATTGGCC#GGCCAGGACTTGGGTTCA#......(((((((((.((((((#))))))..))))))))).	3090	3108	1.0	-23.1	0	4.474788e-05	0.441	0.0	0.0	-15.799607484947062	15	18	9	3UTR		0	0
hsa-miR-3675-5p	NM_138338	POLR3H	TATGGGGCTTCTGTAGAGATTTC#CTCACTGTGAGGCCCCGTGT#(((((((((((.((.(((.....#)))))...))))))))))).	3171	3191	1.0	-22.0	1	6.211122e-05	0.382	0.0	0.0	-8.019827316048655	16	20	11	3UTR		0	0
hsa-miR-3677-5p	NM_138338	POLR3H	CAGTGGCCAGAGCCCTGCAGTG#ATTGGAGGCCTCTGGCCACA#..((((((((((.(((.((((.#)))).))).)))))))))).	4135	4155	1.0	-31.0	1	6.370477e-06	0.587	0.0	0.0	-6.246131332038532	17	20	10	3UTR		0	0
hsa-miR-3677-3p	NM_138338	POLR3H	CTCGTGGGCTCTGGCCACGGCC#GCCTGGAAGCAGGGCCTGCGGGA#(((((((((((((.(((.(((.#))))))...))))))))))))).	2336	2359	1.0	-30.7	1	1.94577e-05	0.353	0.0	0.0	-4.794414363722071	19	23	13	3UTR		0	0
hsa-miR-3679-5p	NM_138338	POLR3H	TGAGGATATGGCAGGGAAGGGGA#CCCCTTCCTTGTCTTTGTCTAGGGCCAGATATCCTA#..((((((((((((((((((((.#)))))))))))))...............))))))).	3234	3270	1.0	-30.4	1	1.858247e-05	0.485	0.0	0.0	-4.95700071937229	20	36	13	3UTR		0	0
hsa-miR-3679-3p	NM_138338	POLR3H	CTTCCCCCCAGTAATCTTCATC#TGGAGAACTGGGGGC#....((((((((..((((((..#)))))))))))))).	1810	1825	1.0	-21.9	0	1.381131e-05	0.412	0.0	0.0	-11.692532998824579	14	15	14	3UTR		0	0
hsa-miR-3680-5p	NM_138338	POLR3H	GACTCACTCACAGGATTGTGCA#GCATGGCCCTGGAGGGGTG#.((((.(((.((((.((((((.#)))))).))))))))))).	3732	3751	1.0	-21.0	0	2.309063e-08	0.368	0.0	0.0	-7.672239627128978	17	19	11	3UTR		0	0
hsa-miR-3681-3p	NM_138338	POLR3H	ACACAGTGCTTCATCCACTACT#GTCGGATGTGCACTGTGTG#(((((((((..(((((((....#)).))))).))))))))).	2375	2394	1.0	-23.6	1	0.03161866	0.368	0.0	0.0	-8.004855389940193	16	19	9	3UTR		0	0
hsa-miR-3685	NM_138338	POLR3H	TTTCCTACCCTACCTGAAGACT#CAGGGGGGTCAGGGAGA#(((((((((((.((((......#))))))))).)))))).	1540	1557	1.0	-19.7	1	0.0002228423	0.324	0.0	0.0	-7.284377755798021	15	17	9	3UTR		0	0
hsa-miR-3690	NM_138338	POLR3H	ACCTGGACCCAGCGTAGACAAAG#GTCTCCTGGGTCCCGTTGGGGTG#((((((((((((.(.((((....#))))))))))))).....)))).	1438	1461	1.0	-24.4	1	3.37017e-06	0.397	-0.055417529411764706	0.0810226125	-5.962154619118543	17	23	13	3UTR		0	0
hsa-miR-3690	NM_138338	POLR3H	ACCTGGACCCAGCGTAGACAAAG#CTTTCACCCGGCTGGGCCAGGA#.(((((.((((((..........#.))))))))))).	3076	3098	1.0	-23.2	0	2.925958e-07	0.397	0.0	0.0	-7.16234993030309	11	13	11	3UTR		0	0
hsa-miR-3909	NM_138338	POLR3H	TGTCCTCTAGGGCCTGCAGTCT#AGCCTGCGTGAATGAGACCCAAACGAGGCCCCGAGGGGACAG#((((((((.((((((((((.((#)).))))..................))))))..)))))))).	2836	2878	1.0	-28.1	1	4.138438e-05	0.412	0.0	0.0	-4.993964104447428	20	42	8	3UTR		0	0
hsa-miR-3916	NM_138338	POLR3H	AAGAGGAAGAAATGGCTGGTTCTCAG#CTGAGAAGCCACTTTGCTTTCTCTG#.((((((((((((((((...((((((#))))))))))).))).)))))))).	1775	1800	1.0	-24.4	1	0.0002436965	0.426	0.0	0.0	-3.793324837357118	22	25	11	3UTR		0	0
hsa-miR-3917	NM_138338	POLR3H	GCTCGGACTGAGCAGGTGGG#CCCTCAAAGGCCTCTGGCTGCTCAGTCTCCCTTATGGGGCA#(((((((((((((((.((((#.)))).)))))))))))........)))).	3899	3940	1.0	-26.7	1	3.666771e-06	0.412	0.0	0.0	-4.1706235265052785	19	30	11	3UTR		0	0
hsa-miR-3918	NM_138338	POLR3H	ACAGGGCCGCAGATGGAGACT#GGATCCATCTGTGGCTGTGG#.((.(((((((((((((..(.#)..))))))))))))).)).	869	889	1.0	-30.8	0	1.365305e-05	0.441	-1.6342362153846155	-0.7281519312500001	-6.825347112316308	16	20	13	3UTR		0	1
hsa-miR-3918	NM_138338	POLR3H	ACAGGGCCGCAGATGGAGACT#TCTGAACCCATCTGGGGCTCTGG#.(((((((.(((((((.....#.))))))).))))))).	2118	2141	1.0	-28.8	1	2.424325e-08	0.426	0.0	0.0	-4.849714495602881	14	17	7	3UTR		0	1
hsa-miR-3150b-5p	NM_138338	POLR3H	CAACCTCGAGGATCTCCCCAGC#CTGGGGACCTAAGAGGTC#..(((((.(((...(((((((.#))))))))))..))))).	1568	1586	1.0	-22.8	0	3.328085e-06	0.412	0.0	0.0	-12.763409488335926	15	18	10	3UTR		0	0
hsa-miR-3922-3p	NM_138338	POLR3H	TCTGGCCTTGACTTGACTCTTT#GGGTCAGCGAAGGTCAGAG#(((((((((..(.((((((...#)))))))..))))))))).	2011	2030	1.0	-22.6	1	0.0007333178	0.441	0.0	0.0	-9.293986002606438	16	19	9	3UTR		0	1
hsa-miR-3927-5p	NM_138338	POLR3H	GCCTATCACATATCTGCCTGT#AGAGGCAGGTGTGTGTGGAGGG#.(((..(((((((((((((.(#).)))))))))))))...))).	2935	2957	1.0	-25.1	0	3.02462e-05	0.353	0.0	0.0	-9.813320773362635	17	22	13	3UTR		0	0
hsa-miR-676-5p	NM_138338	POLR3H	TCTTCAACCTCAGGACTTGCA#GTGAGTAAAGGGAGGTTGGGGAG#(((((((((((...((((((.#)))))).....))))))))))).	1717	1740	1.0	-22.6	1	0.0007958476	0.368	0.0	0.0	-9.430348285984671	17	23	11	3UTR		0	0
hsa-miR-3934-5p	NM_138338	POLR3H	TCAGGTGTGGAAACTGAGGCAG#GCCTCTGGCCACACCA#...(((((((.....(((((..#)))))...))))))).	4142	4158	1.0	-23.4	0	1.022086e-06	0.558	0.0	0.0	-15.56753806912273	12	16	7	3UTR		0	0
hsa-miR-3934-3p	NM_138338	POLR3H	TGCTCAGGTTGCACAGCTGGGA#CCCGGCTGGGCCAGGACTTGGGTT#.(((((((((((.((((((((.#)))))))).))...))))))))).	3082	3106	1.0	-28.3	1	5.374682e-07	0.426	0.0	0.0	-5.08245545002336	19	24	9	3UTR		0	0
hsa-miR-3937	NM_138338	POLR3H	ACAGGCGGCTGTAGCAATGGGGG#CCCTCACTGTTGCAGTTCCTT#..(((.((((((((((.((((((#)))))).))))))))))))).	1344	1365	1.0	-25.4	0	0.0006304353	0.353	-0.24157529999999997	-0.026241350000000066	-6.857959480565336	19	21	13	3UTR		0	0
hsa-miR-3939	NM_138338	POLR3H	TACGCGCAGACCACAGGATGTC#GACGGGCCTGTGGGCTGCAGTGG#..(((((((.(((((((.((((#))))..))))))).)))).))).	2417	2440	1.0	-26.3	1	3.092323e-06	0.353	0.0	0.0	-6.199507187700468	18	23	7	3UTR		0	0
hsa-miR-3940-5p	NM_138338	POLR3H	GTGGGTTGGGGCGGGCTCTG#CAGAGGCCGCCCAAAGTTGGGACAGGTCAATGTTCGCTCACC#((((((..((((((.(((((#))))).)))))).......................)))))).	3938	3980	1.0	-27.4	0	0.03876624	0.412	0.0	0.0	-8.530345470504251	17	42	6	3UTR		0	0
hsa-miR-3943	NM_138338	POLR3H	TAGCCCCCAGGCTTCACTTGGCG#GCCACTTTGCTTTCTCTGTGGGGCCACCTGGAGAACTGGGGGCC#..((((((((.(((((..((((.#.))))..)))))..)))))))).	1782	1826	1.0	-31.6	1	1.278463e-05	0.412	0.0	0.0	-7.7817751947826395	17	23	8	3UTR		0	0
hsa-miR-3944-5p	NM_138338	POLR3H	TGTGCAGCAGGCCAACCGAGA#TGGTGCTGAGGTCTGCGAGGCCTTCCTGCTGCACAT#(((((((((((((...(((((#.))).)).)))))....)))))))).	2241	2277	1.0	-24.3	1	0.001177721	0.426	0.0	0.0	-5.762913004276319	18	26	8	3UTR		0	0
hsa-miR-3945	NM_138338	POLR3H	AGGGCATAGGAGAGGGTTGATAT#GTCGGCCCCCTTCCTTGTCTTT#((((((..((((.((((((((..#)))))))).))))..)))))).	3228	3250	1.0	-23.1	0	0.05211744	0.471	0.0	0.0	-9.08402652291986	18	22	8	3UTR		0	0
hsa-miR-374c-5p	NM_138338	POLR3H	ATAATACAACCTGCTAAGTGCT#GGCCTTGCCGTTTTCAATGTTGATGGCACCAATGAGCAGGTTGTT#.....((((((((((..(((((#.))))).....)))))))))).	3573	3618	1.0	-22.0	0	0.001268816	0.515	0.0	0.0	-13.898648723754015	15	22	10	3UTR		0	0
hsa-miR-550b-3p	NM_138338	POLR3H	TCTTACTCCCTCAGGCACTG#GGTGACAGAGGGGTGAGAG#((((((.(((((...((((.#))))...))))))))))).	3799	3818	1.0	-21.2	0	0.003914668	0.353	0.0	0.0	-8.362681071510268	15	19	11	3UTR		0	0
hsa-miR-550b-3p	NM_138338	POLR3H	TCTTACTCCCTCAGGCACTG#CAGGCAAGCGGGGGTAAGGT#((((((((((.(..((.(((#)))))..).)))))))))).	2677	2697	1.0	-21.1	1	0.02267284	0.426	0.0	0.0	-8.908319451798665	16	20	10	3UTR		0	0
hsa-miR-1268b	NM_138338	POLR3H	CGGGCGTGGTGGTGGGGGTG#ACCCCCCCACCACAACCA#.((..(((((((.((((((.#)))))))))))))..)).	1181	1199	1.0	-30.9	0	5.02669e-05	0.471	0.026180857142857145	0.11207279999999996	-12.233514899795024	15	18	13	3UTR		0	0
hsa-miR-4418	NM_138338	POLR3H	CACTGCAGGACTCAGCAG#GCACCTACAGGGGATTCCTGGGGCCCAGAGGGTCCTGCAGTGG#(((((((((((((.....#.))))))))))))).	1645	1688	1.0	-26.3	1	0.001045429	0.324	0.0	0.0	-5.762913004276319	13	15	13	3UTR		0	0
hsa-miR-378f	NM_138338	POLR3H	ACTGGACTTGGAGCCAGAAG#CTGATGGCCCAGGTCAGACCCAGG#.((((((((((.((((..((#))..)))))))))).....)))).	1619	1643	1.0	-20.7	1	9.254593e-07	0.353	0.0	0.0	-7.140128146953473	16	24	10	3UTR		0	0
hsa-miR-378f	NM_138338	POLR3H	ACTGGACTTGGAGCCAGAAG#CTGGTTCTGTTTGTTTCTCAAAGCAGAAAAAGTCCAA#..(((((((((((((((...#)))))))).....................))))))).	3111	3148	1.0	-18.9	1	7.023705e-05	0.515	0.0	0.0	-4.95700071937229	15	37	8	3UTR		0	0
hsa-miR-4420	NM_138338	POLR3H	GTCACTGATGTCTGTAGCTGAG#CTCAGCCACGGGCAGGGAGAGTGACC#((((((..(((((((.((((((#)))))).))))))).....)))))).	2463	2489	1.0	-27.1	0	5.800856e-05	0.397	0.0	0.0	-8.027944990557229	19	26	7	3UTR		0	0
hsa-miR-4420	NM_138338	POLR3H	GTCACTGATGTCTGTAGCTGAG#CTCAGCTGCAAGATCAGCCACA#((..(((((.(.((((((((((#))))))))))).)))))..)).	3988	4010	1.0	-23.2	0	0.006058759	0.397	0.0	0.0	-13.116445973391837	18	22	11	3UTR		0	0
hsa-miR-4421	NM_138338	POLR3H	ACCTGTCTGTGGAAAGGAGCTA#CTCAGCCACGGGCAGGG#.(((((((((((....(((...#)))..))))))))))).	2463	2480	1.0	-23.4	1	5.75793e-05	0.412	0.0	0.0	-6.907794008098015	14	17	11	3UTR		0	0
hsa-miR-4421	NM_138338	POLR3H	ACCTGTCTGTGGAAAGGAGCTA#CTCCCTTCCACAGCAGT#..(((.((((((((.((((...#)))).))))))))))).	3370	3387	1.0	-22.8	0	0.02210621	0.324	0.0	0.0	-7.593409040815971	15	17	11	3UTR		0	0
hsa-miR-4425	NM_138338	POLR3H	TGTTGGGATTCAGCAGGACCAT#ATGGTCTCCTGGGTCCCGT#...((((((((((..(((((((#))))))).)))))))))).	1435	1454	1.0	-23.7	0	1.142691e-06	0.412	-0.018982899999999997	-0.02180566250000006	-8.10682967144978	17	19	10	3UTR		0	0
hsa-miR-4428	NM_138338	POLR3H	CAAGGAGACGGGAACATGGAGC#GCTGCATGCTCCCGGCTCGAGCCCTCGCCGTAGTTCTCGTCTCCG#...((((((((((((((((.(.#.).)))).)))))))))))).	2602	2647	1.0	-26.2	0	0.02694524	0.382	0.0	0.0	-6.514540193678739	17	21	12	3UTR		0	0
hsa-miR-4429	NM_138338	POLR3H	AAAAGCTGGGCTGAGAGGCG#CCTTTCACCCGGCTG#...(((((((.(((((((..#)))))))))))))).	3075	3090	1.0	-22.7	0	0.0009348056	0.338	0.0	0.0	-9.33931466908909	14	15	14	3UTR		0	0
hsa-miR-4430	NM_138338	POLR3H	AGGCTGGAGTGAGCGGAG#CTGCTCACTGTGAGGCCC#.((((..(((((((((..#)))))))))....)))).	3168	3186	1.0	-22.0	0	7.513539e-05	0.382	0.0	0.0	-7.2379701334214825	13	18	9	3UTR		0	0
hsa-miR-4433a-3p	NM_138338	POLR3H	ACAGGAGTGGGGGTGGGACAT#CGCCCCCTTCCTGG#.((((((.(((((((......#))))))))))))).	3019	3033	1.0	-24.7	1	3.346552e-05	0.353	0.0	0.0	-6.340008846841362	13	14	13	3UTR		0	0
hsa-miR-4437	NM_138338	POLR3H	TGGGCTCAGGGTACAAAGGTT#ACTGTGTGCCCTTGGCCCC#.(((((.((((((((..(((.#))).)))))))).))))).	1520	1539	1.0	-24.7	0	1.383294e-10	0.324	0.21974000000000002	-0.044445251785714325	-5.570060452532049	16	19	8	3UTR		0	0
hsa-miR-4439	NM_138338	POLR3H	GTGACTGATACCTTGGAGGCAT#GCCCCGAGGGGACAGAGGCACG#(((.(((...((((((.(((..#)))))))))...)))...))).	2863	2885	1.0	-22.1	0	0.001165804	0.441	0.0	0.0	-11.582127776915428	15	22	9	3UTR		0	0
hsa-miR-4441	NM_138338	POLR3H	ACAGGGAGGAGATTGTA#ACTCCCCTAATGTCCTCCCTGC#.(((((((((.((((..#.)))).))))))))).	3423	3445	1.0	-22.0	1	0.1010903	0.397	0.0	0.0	-6.851148393071081	13	16	9	3UTR		0	0
hsa-miR-4446-5p	NM_138338	POLR3H	ATTTCCCTGCCATTCCCTTGGC#GCCCCGCAGGGGGGTCAGGGAGAC#.((((((((((..((((((((.#.))).))))))).)))))))).	1534	1558	1.0	-23.8	1	0.0005337331	0.338	0.0	0.0	-8.429258759619717	18	22	8	3UTR		0	0
hsa-miR-4447	NM_138338	POLR3H	GGTGGGGGCTGTTGTTT#GGCTCGAGCCCTCGCCG#((((((((((...(((.#)))...)))))))))).	2615	2632	1.0	-22.0	1	3.576181e-05	0.338	0.0	0.0	-11.398282843874613	13	17	10	3UTR		0	0
hsa-miR-4448	NM_138338	POLR3H	GGCTCCTTGGTCTAGGGGTA#GCCACCTGGAGAACTGGGGGCCT#(((((((...(((((((((.#))).)))))).....))))))).	1804	1827	1.0	-25.9	1	1.690773e-05	0.412	0.0	0.0	-8.550105501956237	16	23	7	3UTR		0	0
hsa-miR-4454	NM_138338	POLR3H	GGATCCGAGTCACGGCACCA#GGTGCCAGAGTCCTTTCACCCGGCTGGGCCAGGACTTGGGTTCA#(((((((((((..(((.(((#.))))))..))))))))))).	3064	3108	1.0	-26.6	1	4.474788e-05	0.441	0.0	0.0	-8.573508368464264	17	21	11	3UTR		0	0
hsa-miR-4454	NM_138338	POLR3H	GGATCCGAGTCACGGCACCA#GCTGGACGGATCGGATCCA#(((((((((((.((((....#)))))))...)))))))).	1270	1289	1.0	-23.9	1	4.430353e-05	0.456	-0.04525164285714282	0.0749739124999999	-7.284377755798021	15	19	8	3UTR		0	0
hsa-miR-4456	NM_138338	POLR3H	CCTGGTGGCTTCCTTTT#AGCCACCAGGG#((((((((((.......#)))))))))).	3053	3064	1.0	-20.7	1	4.410084e-06	0.294	0.0	0.0	-13.223621401949268	10	11	10	3UTR		0	0
hsa-miR-4458	NM_138338	POLR3H	AGAGGTAGGTGTGGAAGAA#CTTCCCAGTTTCCACTCCCCTAATGTCCTCCCTGCACCTGCCTTG#.((((((((((((((.((.#.)).)))..))))))))))).	3410	3455	1.0	-22.2	1	0.006905629	0.412	0.0	0.0	-4.026373917660731	16	21	11	3UTR		0	0
hsa-miR-4462	NM_138338	POLR3H	TGACACGGAGGGTGGCTTGGGAA#TTCCTGAGTCGGCCCCCTTCCTTGTCT#.((((.(((((((((((((((((#)))))))))))....)))))).)))).	3221	3248	1.0	-26.9	0	0.04286421	0.485	0.0	0.0	-5.694283598550164	21	27	11	3UTR		0	0
hsa-miR-4463	NM_138338	POLR3H	GAGACTGGGGTGGGGCC#GGCCTCCTTCCCAGTTTCC#((((((((((.((((((#)))).)).)))))))))).	3404	3423	1.0	-27.2	1	0.2616558	0.382	0.0	0.0	-6.7623489216120145	16	19	10	3UTR		0	0
hsa-miR-4472	NM_138338	POLR3H	GGTGGGGGGTGTTGTTTT#AAGACGGGGGCTAAAAAGTTATTTTAAGAACCCCCCCACCA#(((((((((.(((.((..#.)).)))))))))))).	1152	1193	1.0	-25.9	1	0.0001720561	0.456	-0.19246888888888888	0.09389522499999997	-6.03692083205025	14	17	12	3UTR		0	0
hsa-miR-4474-3p	NM_138338	POLR3H	TTGTGGCTGGTCATGAGGCTAA#GGCCTCATGCCTTCTCAGCCACAGG#((((((((((.(((((((((..#))))))))).....)))))))))).	3326	3351	1.0	-29.3	1	0.0001076657	0.338	0.0	0.0	-6.7623489216120145	19	25	10	3UTR		0	0
hsa-miR-4474-3p	NM_138338	POLR3H	TTGTGGCTGGTCATGAGGCTAA#AGCTGCAAGATCAGCCACAGA#((((((((((((.((.((((..#)))).)).)))))))))))).	3991	4012	1.0	-27.1	1	0.007235244	0.397	0.0	0.0	-5.459754139171521	18	21	12	3UTR		0	0
hsa-miR-4478	NM_138338	POLR3H	GAGGCTGAGCTGAGGAG#CTCTCTGAGCTTTTGGCCTCT#(((((((((((.(((((#))).)).)))))..)))))).	3197	3218	1.0	-22.3	1	0.002465126	0.368	0.0	0.0	-7.284377755798021	16	21	6	3UTR		0	0
hsa-miR-3689d	NM_138338	POLR3H	GGGAGGTGTGATCTCACACTCG#TGAGATGTGGTCAGTGGTACACTTCCCT#(((((((((.((((((((((((#)))).))))).....)))))))))))).	3666	3694	1.0	-22.9	1	0.0003851874	0.456	0.0	0.0	-5.180080914529843	21	28	12	3UTR		0	0
hsa-miR-4481	NM_138338	POLR3H	GGAGTGGGCTGGTGGTT#ACTGCCAGCGCGGAACCACTCA#.(((((((((((((((.#)))))))))......)))))).	1380	1402	1.0	-22.0	1	0.00602356	0.456	-0.10132228571428578	0.017712749999999992	-3.793324837357118	15	22	9	3UTR		0	0
hsa-miR-4481	NM_138338	POLR3H	GGAGTGGGCTGGTGGTT#GGCCCTGGTCTGCTCCC#((((((((((((.((((#)))))))))))))))).	2192	2209	1.0	-22.0	1	5.934021e-05	0.382	0.0	0.0	-5.226705058867908	16	17	16	3UTR		0	0
hsa-miR-4485-3p	NM_138338	POLR3H	TAACGGCCGCGGTACCCTAA#AGGGACCCGGCTGTA#..(((((((.(((.((((..#)))))))))))))).	3299	3314	1.0	-23.7	1	4.004274e-05	0.382	0.0	0.0	-7.056347105220874	14	15	14	3UTR		0	0
hsa-miR-4486	NM_138338	POLR3H	GCTGGGCGAGGCTGGCA#GTCGGCCTCCTTCCCAGTT#((((((.(((((((((.#)))))))))...)))))).	3401	3420	1.0	-26.9	0	0.03699524	0.397	0.0	0.0	-5.4812609810729835	15	19	9	3UTR		0	0
hsa-miR-4487	NM_138338	POLR3H	AGAGCTGGCTGAAGGGCAG#TGTCCTAGATCTCAGCGGCTCA#.(((((.(((((((((((.#)))))).....)))))))))).	2305	2327	1.0	-21.8	0	0.0008984119	0.412	0.0	0.0	-5.337011372228436	16	22	10	3UTR		0	0
hsa-miR-4488	NM_138338	POLR3H	AGGGGGCGGGCTCCGGCG#CTGGGGCCCAGAGGGTCCTGCAGTGGGTGGGCTGTCCCCTG#((((((((((((((((..#)))))))))........................))))))).	1662	1703	1.0	-27.1	1	9.843533e-06	0.324	0.0	0.0	-3.937574446201665	16	41	9	3UTR		0	0
hsa-miR-4489	NM_138338	POLR3H	TGGGGCTAGTGATGCAGGACG#CGTCCTCACCTGTCTGGCCCTAC#(((((((((.(.((.((((((#)))))))).)...))))))))).	2717	2740	1.0	-23.8	1	0.005420162	0.294	0.0	0.0	-9.262333784376835	18	23	9	3UTR		0	0
hsa-miR-548al	NM_138338	POLR3H	AACGGCAATGACTTTTGTACCA#TGGTAAGTAGAGAGGACAGAGGTCAGGGCA#....((..((((((((((.((.#.))))))))))))..)).	3705	3735	1.0	-19.9	0	0.008696922	0.397	0.0	0.0	-13.403883932689878	14	18	12	3UTR		0	0
hsa-miR-4491	NM_138338	POLR3H	AATGTGGACTGGTGTGACCAAA#TGGTCAGCTTGTCCACAG#..(((((((.(((.((((((..#))))))))).))))))).	1970	1988	1.0	-23.2	1	0.0006731829	0.471	0.0	0.0	-7.056347105220874	16	18	9	3UTR		0	0
hsa-miR-4492	NM_138338	POLR3H	GGGGCTGGGCGCGCGCC#GGTGATGATGGCCCGGCCCCC#((((((((((.((((((#)))).))...)))))))))).	2562	2583	1.0	-28.5	1	1.419569e-05	0.368	0.0	0.0	-6.7623489216120145	16	21	10	3UTR		0	0
hsa-miR-4494	NM_138338	POLR3H	CCAGACTGTGGCTGACCAGAGG#CCTCTGGCTGCTCAGTCTC#..((((((.(((.(.(((((((#)))))))).))))))))).	3909	3928	1.0	-24.6	1	0.0003056862	0.382	0.0	0.0	-8.03797055053493	17	19	9	3UTR		0	0
hsa-miR-4496	NM_138338	POLR3H	GAGGAAACTGAAGCTGAGAGGG#CCTTCTCAGCCACAGGGAGGGGCTGCAGGCCTCTCCTCC#(((((..(((..((((((((((#))))))))))..)))..................))))).	3335	3374	1.0	-24.3	0	0.000626054	0.353	0.0	0.0	-13.553797527272737	18	39	10	3UTR		0	0
hsa-miR-4498	NM_138338	POLR3H	TGGGCTGGCAGGGCAAGTGCTG#CAGTTTCCACTCCCCTAATGTCCTCCCTGCACCTGCCTTGCAGGCCCC#.(((((.((((((((.((((..#.)))).)))))))).))))).	3415	3463	1.0	-32.3	0	4.085668e-06	0.382	0.0	0.0	-5.570060452532049	17	21	8	3UTR		0	0
hsa-miR-4504	NM_138338	POLR3H	TGTGACAATAGAGATGAACATG#CATGCCTGGGTCCTGGCTGATGACTGATTAGTCTCTTCTGTCACAG#(((((((..((((((.......#.))))))..))))))).	4039	4085	1.0	-17.9	1	9.551678e-06	0.456	0.0	0.0	-7.540648113931671	13	17	7	3UTR		0	0
hsa-miR-4507	NM_138338	POLR3H	CTGGGTTGGGCTGGGCTGGG#CCTAGAACCAGGCCCAACTCAGC#((((((((((((((.(((((#)))))..)))).)))))))))).	2446	2469	1.0	-30.4	1	1.889675e-05	0.397	0.0	0.0	-4.6730240064523	19	23	10	3UTR		0	0
hsa-miR-4515	NM_138338	POLR3H	AGGACTGGACTCCCGGCAGCCC#GGGCTAAGCGGGGAGCAGGAAGCATGTCTGGTCA#..((((((((((((.(((((((#)))))..)).))))...........)))))))).	1211	1245	1.0	-27.5	1	0.00208605	0.426	0.21693478260869556	0.013276925000000012	-5.692450279622925	19	34	8	3UTR		0	0
hsa-miR-4516	NM_138338	POLR3H	GGGAGAAGGGTCGGGGC#GCCCTGGTCTGCTCCCT#(((((..((((((((((#)))))))))).))))).	2193	2210	1.0	-23.6	0	0.0001784026	0.368	0.0	0.0	-7.382219742266031	15	17	10	3UTR		0	0
hsa-miR-4520-5p	NM_138338	POLR3H	CCTGCGTGTTTTCTGTCCAA#GGACAGAGGCACGTGGT#.(((((((.(((((((((..#)))))))))))))))).	2872	2889	1.0	-23.9	1	0.002077385	0.412	0.0	0.0	-4.849714495602881	16	17	16	3UTR		0	0
hsa-miR-4521	NM_138338	POLR3H	GCTAAGGAAGTCCTGTGCTCAG#CTGGGTACAGACTCCAGCTCACCGTGGATCCTGGCA#(((.(((((((.((((((((((#)))))))))))))...............))))))).	2518	2554	1.0	-22.3	0	0.0003137463	0.353	0.0	0.0	-10.31640003075721	20	36	13	3UTR		0	0
hsa-miR-4524a-5p	NM_138338	POLR3H	ATAGCAGCATGAACCTGTCTCA#TGGGACAGGTCAATGTTCGCTC#..((((((((..((((((((((#))))))))))..))))).))).	3955	3977	1.0	-24.2	1	0.03136058	0.412	0.0	0.0	-11.128578504378995	18	22	10	3UTR		0	0
hsa-miR-4526	NM_138338	POLR3H	GCTGACAGCAGGGCTGGCCGCT#GGGGCCCAGAGGGTCCTGCAGTGGGTG#(((.((.((((((((((((.(.#).)))).....)))))))).)).))).	1664	1691	1.0	-28.6	0	9.492776e-07	0.309	0.0	0.0	-8.513283256032173	18	27	8	3UTR		0	0
hsa-miR-4529-5p	NM_138338	POLR3H	AGGCCATCAGCAGTCCAATGAA#TCACTAGGGATGGGATGAGGATGGCCTG#((((((((..((.((((.....#.)))).))..)))))))).	2493	2521	1.0	-21.9	1	3.137493e-05	0.441	0.0	0.0	-7.52560118544185	14	19	8	3UTR		0	0
hsa-miR-378i	NM_138338	POLR3H	ACTGGACTAGGAGTCAGAAGG#CCTCTGACTTCCTGAGTCGGCCCCCTTCCTTGTCTTTGTCTAGG#.((((((((((((((((.(((#))))))))).)))).......................)))))).	3213	3257	1.0	-20.9	1	0.001198596	0.515	0.0	0.0	-3.793324837357118	19	44	9	3UTR		0	0
hsa-miR-378i	NM_138338	POLR3H	ACTGGACTAGGAGTCAGAAGG#CTCCTGGTGCAGG#.(((.((((((((........#)))))))).))).	3289	3302	1.0	-18.9	0	2.200516e-05	0.426	0.0	0.0	-9.737700570244245	11	13	8	3UTR		0	0
hsa-miR-4535	NM_138338	POLR3H	GTGGACCTGGCTGGGAC#GTCCCCTGAGTGCCAGGTCCT#..(((((((((.(((((#)))))......))))))))).	1695	1716	1.0	-25.3	1	1.270545e-06	0.368	0.0	0.0	-8.303804028968646	14	21	9	3UTR		0	0
hsa-miR-4535	NM_138338	POLR3H	GTGGACCTGGCTGGGAC#TCAGCCGGGTCAGCG#((.(((((((((((...#))))))))))).)).	2005	2020	1.0	-23.0	0	0.0004046608	0.441	0.0	0.0	-6.4636125610623605	13	15	11	3UTR		0	0
hsa-miR-1587	NM_138338	POLR3H	TTGGGCTGGGCTGGGTTGGG#CCCGGCTGGGCCAGGACTTGGGTTCAGCCCT#..((((((((((.(((((((#))))))).))))............)))))).	3082	3113	1.0	-28.8	1	1.415253e-06	0.485	0.0	0.0	-6.246131332038532	17	31	7	3UTR		0	0
hsa-miR-1587	NM_138338	POLR3H	TTGGGCTGGGCTGGGTTGGG#CCCAACTCAGCCACGGGCA#...(.(((((((((((((((#)))))))))))).))).).	2458	2477	1.0	-28.9	0	0.0003450048	0.397	0.0	0.0	-10.63357736849121	16	19	12	3UTR		0	0
hsa-miR-4632-5p	NM_138338	POLR3H	GAGGGCAGCGTGGGTGTGGCGGA#CGCCAGCGGCGGGGCGGGGAGGCACTGCCCTCA#(((((((((.(.(.(((((((..#))))).)).).).))..........))))))).	1317	1350	1.0	-28.7	1	6.573072e-06	0.368	0.03127452631578947	0.030213449999999947	-9.383724141646606	18	33	7	3UTR		0	0
hsa-miR-4633-3p	NM_138338	POLR3H	AGGAGCTAGCCAGGCATATGCA#TGACTAGCCTGGAGAGCTTCA#.((((((..((((((.......#.))))))..)))))).	2094	2115	1.0	-23.7	1	0.0007101676	0.426	0.0	0.0	-7.396398505087125	12	16	6	3UTR		0	0
hsa-miR-4638-5p	NM_138338	POLR3H	ACTCGGCTGCGGTGGACAAGT#GCTTGTCCACAGGGTGAATCTTGTTGTAGTCAGCCGGGTC#(((((((((..((((((((((#))))))))))....................))))))))).	1976	2016	1.0	-28.3	1	0.0006395353	0.426	0.0	0.0	-8.004855389940193	19	40	10	3UTR		0	0
hsa-miR-4638-3p	NM_138338	POLR3H	CCTGGACACCGCTCAGCCGGCCG#CCGGCTGGGCCAGGACTTGGGTTCAGC#.((((((.((((((((((((...#))))))))))........)))))))).	3083	3110	1.0	-27.9	1	8.145065e-06	0.456	0.0	0.0	-6.106959766537749	18	27	10	3UTR		0	0
hsa-miR-4640-3p	NM_138338	POLR3H	CACCCCCTGTTTCCTGGCCCAC#GGGTCAGGGAGACAGGGC#....((((((((((((((((..#)))))))).)))))))).	1545	1563	1.0	-29.9	0	0.0003606146	0.309	0.0	0.0	-9.546562468637928	16	18	8	3UTR		0	0
hsa-miR-4641	NM_138338	POLR3H	TGCCCATGCCATACTTTTGCCTCA#GGGGCTGCAAGGAGAAGGTGGGTGTGGGTG#.(((((((((.((((((((((((.#)))))........)))))))))))))))).	1478	1508	1.0	-27.5	1	0.2425654	0.382	0.04392385000000003	0.022954874999999937	-6.618099312767468	21	30	16	3UTR		0	0
hsa-miR-4646-5p	NM_138338	POLR3H	ACTGGGAAGAGGAGCTGAGGGA#TCCCTTCCACAGCAGTCCCCTTTGGGCTTGGTCGGCCTCCTTCCCAGTT#(((((((((.((.(((((((((#.))))............))))))).))))))))).	3371	3420	1.0	-26.7	1	0.03699524	0.397	0.0	0.0	-6.469211527196086	20	35	9	3UTR		0	0
hsa-miR-4646-3p	NM_138338	POLR3H	ATTGTCCCTCTCCCTTCCCAG#GGGCAGGGAGAGTGACC#...(((.((((((((.(((..#))).)))))))).))).	2472	2489	1.0	-25.5	0	5.800856e-05	0.397	0.0	0.0	-8.29127580885367	14	17	8	3UTR		0	0
hsa-miR-4647	NM_138338	POLR3H	GAAGATGGTGCTGTGCTGAGGAA#CGGCACAGACACCAATCA#...(((((((((((((((.....#)))))))).))))).)).	952	970	1.0	-22.9	0	0.04719387	0.515	0.4463978823529411	-0.6351945187500002	-6.514540193678739	15	18	8	3UTR		0	0
hsa-miR-4649-5p	NM_138338	POLR3H	TGGGCGAGGGGTGGGCTCTCAGAG#CTGAGGCTCCCGGTAAAGGGGCTGGAGGGGCCCTTCCTCGCCTG#.((((((((((.((((((((((..#.)))..))))))))))))))))).	2774	2818	1.0	-33.4	1	0.000145494	0.338	0.0	0.0	-7.140128146953473	20	24	17	3UTR		0	0
hsa-miR-4649-3p	NM_138338	POLR3H	TCTGAGGCCTGCCTCTCCCCA#GGGGTGACAGAGGGGTGAGAGGCAGGCAAGTCTTCAGAC#((((((((((((((((((((.#.))).))))))))))).....)))))).	3797	3836	1.0	-35.1	1	0.000280845	0.397	0.0	0.0	-3.937574446201665	20	28	11	3UTR		0	0
hsa-miR-4659a-5p	NM_138338	POLR3H	CTGCCATGTCTAAGAAGAAAAC#GGGCATGGCC#..(((((((((...........#))))))))).	3730	3740	1.0	-15.0	1	7.752467e-06	0.397	0.0	0.0	-11.418273199709544	9	10	9	3UTR		0	0
hsa-miR-4660	NM_138338	POLR3H	TGCAGCTCTGGTGGAAAATGGAG#CTCCCTTTCACTAGGGGTGCC#.(((.(((((((((((...((((#)))).))))))))))).))).	2204	2225	1.0	-25.2	0	2.843242e-05	0.368	0.0	0.0	-7.91236201216959	18	21	11	3UTR		0	0
hsa-miR-4661-3p	NM_138338	POLR3H	CAGGATCCACAGAGCTAGTCCA#ACGTGTTCTGTGGTCCTGG#(((((.(((((((((..((...#))..)))))))))))))).	3836	3855	1.0	-25.1	0	3.713778e-05	0.426	0.0	0.0	-6.071582287698324	16	19	14	3UTR		0	0
hsa-miR-4659b-5p	NM_138338	POLR3H	TTGCCATGTCTAAGAAGAA#GGGCATGGCC#..(((((((((........#))))))))).	3730	3740	1.0	-15.0	1	7.752467e-06	0.397	0.0	0.0	-11.418273199709544	9	10	9	3UTR		0	0
hsa-miR-4664-5p	NM_138338	POLR3H	TGGGGTGCCCACTCCGCAAGTT#CTTGCAGGCCCCTTCAGGAGTGACCACTGGCATTGCCCCT#.(((((((((((((((((((..#)))))...........))))))......)))...))))).	3451	3491	1.0	-24.3	1	0.005006157	0.426	0.0	0.0	-3.793324837357118	19	40	6	3UTR		0	0
hsa-miR-4669	NM_138338	POLR3H	TGTGTCCGGGAAGTGGAGGAGG#TCTCCTCCCTTCCACAGCAGTCCCCTTTGGGCT#...((((((((((.((((((((#)))))))))))))..............))))).	3366	3399	1.0	-24.8	0	4.663988e-05	0.368	0.0	0.0	-7.371380111199145	18	33	13	3UTR		0	0
hsa-miR-4676-5p	NM_138338	POLR3H	GAGCCAGTGGTGAGACAGTGA#TCAGGAGTGACCACTGGCA#..(((((((((.(..(..(((#))).)..).))))))))).	3464	3483	1.0	-20.5	1	0.0003206675	0.412	0.0	0.0	-9.896093506739687	14	19	9	3UTR		0	0
hsa-miR-4682	NM_138338	POLR3H	TCTGAGTTCCTGGAGCCTGGTCT#AGGCCAGGCCTTCATCCCCTCAAAGGCCTCTGGCTGCTCAGT#.((((((.(((((((((((((((#))))))))).)))).................))..)))))).	3883	3925	1.0	-25.9	1	9.887506e-05	0.368	0.0	0.0	-6.106959766537749	21	42	9	3UTR		0	0
hsa-miR-4685-3p	NM_138338	POLR3H	TCTCCCTTCCTGCCCTGGCTAG#GGCCAGTGCAGGAGGGGAA#..(((((((((((.((((((..#)))))).))))))))))).	1867	1886	1.0	-34.0	1	0.0006958581	0.324	0.0	0.0	-5.813840636892696	17	19	11	3UTR		0	0
hsa-miR-1343-5p	NM_138338	POLR3H	TGGGGAGCGGCCCCCGGGTGGG#CCCTAATCCTGCTGCCTGGGACAATGCCCGGGCAGTGACTATGGGGCCCTGGTCTGCTCCCTT#.((((((((((((((((((...#.)))))))..................)).))))))))).	2148	2211	1.0	-31.8	1	0.0003451309	0.353	0.0	0.0	-3.793324837357118	18	39	9	3UTR		0	0
hsa-miR-4688	NM_138338	POLR3H	TAGGGGCAGCAGAGGACCTGGG#CCCATCTGGGGCTCTGGGAGATGCCCCTAA#((((((((.(((((..((((((#))))...))..))))).....)))))))).	2124	2154	1.0	-27.8	1	0.0001349651	0.397	0.0	0.0	-5.962462745001676	19	30	8	3UTR		0	1
hsa-miR-4690-5p	NM_138338	POLR3H	GAGCAGGCGAGGCTGGGCTGAA#TCCTGAGGCTCCCGGTAAAGGGGCTGGAGGGGCCCTTCCTCGCCTGCTG#.(((((((((((..(((((...#.)))))..))))))))))).	2772	2821	1.0	-35.3	1	0.0001292253	0.353	0.0	0.0	-5.9392953675437665	16	20	11	3UTR		0	0
hsa-miR-4691-3p	NM_138338	POLR3H	CCAGCCACGGACTGAGAGTGCAT#ATGCTGGACACAGGAGCCCAGGACATGCCTGGGTCCTGGCTGA#.((((((.(((((.((...((((#.)))))).))))))))))).	4016	4059	1.0	-24.7	1	3.476209e-05	0.426	0.0	0.0	-6.963799684058155	17	20	11	3UTR		0	1
hsa-miR-4697-3p	NM_138338	POLR3H	TGTCAGTGACTCCTGCCCCTTGGT#AAGGGGCAAGAGGCTGACGG#(((((((..(((.((((((((...#)))))))).)))))))))).	2402	2422	1.0	-27.5	1	4.641977e-05	0.382	0.0	0.0	-8.596729646294301	18	20	10	3UTR		0	0
hsa-miR-4700-5p	NM_138338	POLR3H	TCTGGGGATGAGGACAGTGTGT#CGCCGTAGTTCTCGTCTCCGA#..((((((((((((((..(((.#)))..).))))))))))))).	2627	2648	1.0	-21.9	1	0.0295812	0.382	0.0	0.0	-4.95700071937229	17	21	13	3UTR		0	0
hsa-miR-4701-5p	NM_138338	POLR3H	TTGGCCACCACACCTACCCCTT#AGGGAGGTTGGGGAGGTGTGAGGGCCC#..((((..(((((((.((((..#.)))))))))))..)))).	1725	1752	1.0	-31.4	0	5.471257e-05	0.382	0.0	0.0	-9.047371263727854	15	19	11	3UTR		0	0
hsa-miR-4708-5p	NM_138338	POLR3H	AGAGATGCCGCCTTGCTCCTT#GGGGCGGGGAGGCACTG#..((.((((.(((((((((..#))))))))).)))))).	1327	1344	1.0	-24.8	0	5.3267e-06	0.382	-0.03475433333333332	-0.012530825000000002	-10.31854436251294	15	17	9	3UTR		0	0
hsa-miR-4708-5p	NM_138338	POLR3H	AGAGATGCCGCCTTGCTCCTT#GGGGAGCAGGAAGCATGTCTG#(((.((((..((.((((((((#))))))))))..)))).))).	1220	1241	1.0	-24.2	0	0.005188351	0.441	0.227805	0.01650290000000001	-10.55762346040104	17	21	10	3UTR		0	0
hsa-miR-4709-3p	NM_138338	POLR3H	TTGAAGAGGAGGTGCTCTGTAGC#GCTGCAGGCCTCTCCTCC#.....(((((((.((.(((((((#))))))))).))))))).	3356	3374	1.0	-25.6	0	0.000626054	0.353	0.0	0.0	-15.187779336420258	16	18	9	3UTR		0	0
hsa-miR-4711-5p	NM_138338	POLR3H	TGCATCAGGCCAGAAGACATGAG#CAAGTCTTCAGACACGTGTTCTGTGGTCCTGGTGCT#.(((((((((((.(.((((((..#.)))))).).))).)))))))).	3823	3859	1.0	-26.3	1	7.386966e-05	0.412	0.0	0.0	-5.8179050102739955	18	23	8	3UTR		0	0
hsa-miR-4713-5p	NM_138338	POLR3H	TTCTCCCACTACCAGGCTCCCA#GGGGGCCTGACTAGCCTGGAGAGC#((((((..(((.(((((((((.#)))))))))..)))...)))))).	2087	2111	1.0	-27.3	0	0.001359913	0.412	0.0	0.0	-11.14169921984997	18	24	9	3UTR		0	0
hsa-miR-4713-3p	NM_138338	POLR3H	TGGGATCCAGACAGTGGGAGAA#TCCTCACCTGTCTGGCCCT#.(((..((((((((((((.((.#))))))).)))))))))).	2719	2738	1.0	-23.5	0	0.003733884	0.324	0.0	0.0	-9.813320773362635	17	19	10	3UTR		0	0
hsa-miR-4715-3p	NM_138338	POLR3H	GTGCCACCTTAACTGCAGCCAAT#TGGACAGTGGACCCTACCAGCCTGCGGGAAGGTGGTATG#((((((((((..((((((.....#.)))))).)))))))))).	687	726	1.0	-24.8	1	6.697954e-05	0.382	0.81345563	-0.19473867999999994	-10.10915223120837	16	19	10	3UTR		0	0
hsa-miR-4716-5p	NM_138338	POLR3H	TCCATGTTTCCTTCCCCCTTCT#AAGCGGGGAGCAGGAAGCATGT#..((((((((((((((((((..#))).)))))..)))))))))).	1216	1238	1.0	-24.6	1	0.0005884443	0.426	0.21666761904761897	-0.01253096250000002	-4.95700071937229	18	22	10	3UTR		0	0
hsa-miR-3529-5p	NM_138338	POLR3H	AGGTAGACTGGGATTTGTTGTT#ACAGCAGTCCCCTTTGGGCTTGGTCGGCCTC#((((.((((((((.(((((((.#)))))))))))..........)))).)))).	3379	3410	1.0	-19.8	0	1.996253e-06	0.412	0.0	0.0	-8.913451538534543	19	31	11	3UTR		0	0
hsa-miR-4717-3p	NM_138338	POLR3H	ACACATGGGTGGCTGTGGCCT#CCACAGTCACTCCGTGG#...(((((((((((((((...#)))))))))).))))).	1196	1213	1.0	-25.7	0	5.362346e-05	0.412	0.0564245	0.05682779999999997	-6.514540193678739	15	17	10	3UTR		0	0
hsa-miR-4722-5p	NM_138338	POLR3H	GGCAGGAGGGCTGTGCCAGGTTG#GCGCTGGTGCTGAGGTCTGCGAGGCCTTCCTGCTG#(((((((((((((((((((((..#)).)))))))............)))))))))))).	2237	2272	1.0	-31.2	1	0.0003020626	0.412	0.0	0.0	-3.937574446201665	21	35	12	3UTR		0	0
hsa-miR-4723-3p	NM_138338	POLR3H	CCCTCTCTGGCTCCTCCCCAAA#TGGGAGAAGCTACCCTGGGGCCAGTGCAGGAGGGG#((((((((((((((((((((..#)))).)).........))))))))....)))))).	1849	1884	1.0	-29.7	1	0.0005477754	0.338	0.0	0.0	-3.937574446201665	20	35	8	3UTR		0	0
hsa-miR-4724-5p	NM_138338	POLR3H	AACTGAACCAGGAGTGAGCTTCG#GAAGCTACCCTGGGGCCAGTG#.((((..(((((.((.((((((.#)))))))))))))...)))).	1854	1875	1.0	-24.1	0	0.0001048813	0.368	0.0	0.0	-8.76014982639134	17	21	13	3UTR		0	0
hsa-miR-4727-5p	NM_138338	POLR3H	ATCTGCCAGCTTCCACAGTGG#GTGGAAGTGGTGGGTA#((((((((.(((((((.....#))))))))))))))).	1505	1521	1.0	-21.8	1	0.08661127	0.338	0.19554500000000002	-0.062471730769230856	-4.993964104447428	15	16	15	3UTR		0	0
hsa-miR-4732-3p	NM_138338	POLR3H	GCCCTGACCTGTCCTGTTCTG#TAGAGAGGACAGAGGTCAGGGCA#(((((((((((((((.(((((#)))))))))))..))))))))).	3712	3735	1.0	-31.6	1	0.008696922	0.397	0.0	0.0	-4.1706235265052785	20	23	11	3UTR		0	0
hsa-miR-4739	NM_138338	POLR3H	AAGGGAGGAGGAGCGGAGGGGCCCT#GGGGCCCTGGTCTGCTCCCTTTCACTA#.(((((((.((((((((((((((((#))))))))..))))))))))))).)).	2190	2217	1.0	-36.6	1	0.002268526	0.368	0.0	0.0	-4.849714495602881	23	27	13	3UTR		0	0
hsa-miR-4740-5p	NM_138338	POLR3H	AGGACTGATCCTCTCGGGCAGG#CCTGGCTGATGACTGATTAGTCTC#.(((((((((.((((((.((((#)))).)))).))..))))))))).	4050	4074	1.0	-24.1	1	0.0007864819	0.426	0.0	0.0	-6.618099312767468	19	24	9	3UTR		0	0
hsa-miR-4742-5p	NM_138338	POLR3H	TCAGGCAAAGGGATATTTACAGA#ATCCTGCTGCCTGGG#(((((((..(((((.........#)))))..))))))).	2153	2168	1.0	-18.5	1	0.001109909	0.338	0.0	0.0	-8.276097674182306	12	15	7	3UTR		0	0
hsa-miR-4743-5p	NM_138338	POLR3H	TGGCCGGATGGGACAGGAGGCAT#GTCTCCTGGGTCCCGTTGGGGTG#.(.((.(((((((((((((((..#)))))))..)))))))).)).).	1438	1461	1.0	-29.9	0	3.37017e-06	0.397	-0.05162229411764703	-0.006885500000000041	-7.251823072856613	18	23	8	3UTR		0	0
hsa-miR-4743-5p	NM_138338	POLR3H	TGGCCGGATGGGACAGGAGGCAT#CCGTCCTCACCTGTCTGGCCC#.(((((((((((..((((((...#)).))))..))))))))))).	2716	2737	1.0	-26.8	1	0.002944496	0.324	0.0	0.0	-5.9392953675437665	17	21	11	3UTR		0	0
hsa-miR-4743-3p	NM_138338	POLR3H	TTTCTGTCTTTTCTGGTCCAG#TGGTAAGTAGAGAGGACAGAGGT#(((((((((((((((..(((.#)))....))))))))))))))).	3705	3728	1.0	-21.8	1	0.006892686	0.412	0.0	0.0	-4.1706235265052785	18	23	15	3UTR		0	0
hsa-miR-4743-3p	NM_138338	POLR3H	TTTCTGTCTTTTCTGGTCCAG#GGCCCCGAGGGGACAGAGGC#(((((((((((((.((.((..#)).)).))))))))))))).	2862	2882	1.0	-21.6	1	0.001422153	0.426	0.0	0.0	-4.794414363722071	17	20	13	3UTR		0	0
hsa-miR-4745-5p	NM_138338	POLR3H	TGAGTGGGGCTCCCGGGACGGCG#CGCCCCCTTCCTGGGAGCACCCTCTG#..((.(((((((((((((.((((#))))....)))))))))).))).)).	3019	3045	1.0	-33.2	0	1.20531e-06	0.294	0.0	0.0	-9.076037894184761	19	26	10	3UTR		0	0
hsa-miR-4745-3p	NM_138338	POLR3H	TGGCCCGGCGACGTCTCACGGTC#GGGACGGCCTCCGGGCCC#.(((((((.(.((((((......#))))))..).))))))).	2972	2990	1.0	-26.9	1	5.708373e-08	0.368	0.0	0.0	-7.674488971013231	14	18	7	3UTR		0	0
hsa-miR-4747-5p	NM_138338	POLR3H	AGGGAAGGAGGCTTGGTCTTAG#GGGCTTGGTCGGCCTCCTTCCCA#.((((((((((((.(((((...#))))).....)))))))))))).	3394	3417	1.0	-28.0	1	0.007564457	0.397	0.0	0.0	-4.650164754877524	17	23	12	3UTR		0	0
hsa-miR-4747-3p	NM_138338	POLR3H	AAGGCCCGGGCTTTCCTCCCAG#CTGGGGCTCTGGGAGATGCCCCTAATCCTGCTGCCTGGGACAATGCCCGGGCA#...((((((((.....((((((#.))))))....)))))))).	2129	2182	1.0	-30.1	0	9.69113e-07	0.368	0.0	0.0	-12.975812674015993	14	20	8	3UTR		0	0
hsa-miR-4749-5p	NM_138338	POLR3H	TGCGGGGACAGGCCAGGGCATC#GGGGCCCTGGTCTGCTCCCTT#...((((((((((((((((.((#)).))))))))))).))))).	2190	2211	1.0	-31.5	0	0.0003451309	0.353	0.0	0.0	-6.514540193678739	18	21	11	3UTR		0	0
hsa-miR-4749-3p	NM_138338	POLR3H	CGCCCCTCCTGCCCCCACAG#CTGGGCATCCTGAGGCTCCCGGTAAAGGGGCTGGAGGGGCC#.((((((((.(((((.....#.))))).)))))))).	2765	2806	1.0	-32.0	1	4.812561e-08	0.324	0.0	0.0	-5.2688803859889095	13	16	8	3UTR		0	0
hsa-miR-4751	NM_138338	POLR3H	AGAGGACCCGTAGCTGCTAGAAGG#AGGGGCTGCAGGCCTCTC#(((((.((.((((((.((......#)).)))))).))))))).	3352	3370	1.0	-22.6	0	8.414639e-08	0.353	0.0	0.0	-7.127971945944087	15	18	7	3UTR		0	0
hsa-miR-4752	NM_138338	POLR3H	TTGTGGATCTCAAGGATGTGCT#GCGCTGGTGCTGAGGTCTGCGAG#(((((((((((.((.((((((.#))))..)).))))))))))))).	2237	2260	1.0	-21.4	1	0.0001810601	0.426	0.0	0.0	-8.019827316048655	19	23	13	3UTR		0	0
hsa-miR-4753-5p	NM_138338	POLR3H	CAAGGCCAAAGGAAGAGAACAG#CTGTGAGGCCCCGTGTAGCCCCCTCTCTGAGCTTTTGGCCTCTGA#((((((((((((.(((((....#.)))))...)))))))))).)).	3175	3220	1.0	-21.4	1	3.398723e-05	0.382	0.0	0.0	-5.226705058867908	17	23	10	3UTR		0	0
hsa-miR-371b-3p	NM_138338	POLR3H	AAGTGCCCCCACAGTTTGAGTGC#GCATTCGGTCATCGGGGGCCTG#.((.((((((.....((((((((#)))))))).....)))))))).	2074	2096	1.0	-23.9	0	7.955105e-06	0.441	0.0	0.0	-15.878344987760299	16	22	8	3UTR		0	0
hsa-miR-4756-3p	NM_138338	POLR3H	CCAGAGATGGTTGCCTTCCTAT#GTTATAAGGCAGAGGAGGGCACCGTCCTCACCTGTCTGGC#((((((((((.(((((((((..#.))))))))))))))........))))).	2695	2735	1.0	-27.8	1	0.001457535	0.353	0.0	0.0	-6.7623489216120145	19	29	14	3UTR		0	0
hsa-miR-4757-5p	NM_138338	POLR3H	AGGCCTCTGTGACGTCACGGTGT#GCGGCATTCGGTCATCGGGGGCCTG#(((((((((((((.....(.(((#))).).....)))).))))))))).	2071	2096	1.0	-23.7	1	7.955105e-06	0.441	0.0	0.0	-5.762913004276319	17	25	9	3UTR		0	0
hsa-miR-4768-5p	NM_138338	POLR3H	ATTCTCTCTGGATCCCATGGAT#TCTGTGGGGCCACCTGGAGAAC#.((((((.(((.(((((((((.#))))))))))))...)))))).	1796	1818	1.0	-22.2	1	3.000222e-05	0.426	0.0	0.0	-9.453763076134104	18	22	12	3UTR		0	0
hsa-miR-4772-3p	NM_138338	POLR3H	CCTGCAACTTTGCCTGATCAGA#CTGATGCCATGTTTCTGTCAGGCAAGCGGGG#(((((....((((((((.((((#.))))))))))))))))).	2659	2690	1.0	-24.3	0	0.002449027	0.412	0.0	0.0	-10.752244329692425	17	19	17	3UTR		0	0
hsa-miR-4776-5p	NM_138338	POLR3H	GTGGACCAGGATGGCAAGGGCT#GCCCGGGCAGTGACTATGGGGCCCTGGTCTGCT#((((((((((((.((..((((.#))))..)).))...........)))))))))).	2173	2206	1.0	-26.8	1	2.812994e-05	0.382	0.0	0.0	-5.459754139171521	18	33	10	3UTR		0	0
hsa-miR-4783-5p	NM_138338	POLR3H	GGCGCGCCCAGCTCCCGGGCT#GCCCCCTTCCTGGGAGCACCCTCTGCCCCACCCAGCCACCAGGGGGTGCCA#(((((.(((.(((((((((..#.)))))))))........................))).))))).	3020	3071	1.0	-32.3	0	1.176815e-08	0.294	0.0	0.0	-7.08103967572289	17	44	9	3UTR		0	0
hsa-miR-2467-5p	NM_138338	POLR3H	TGAGGCTCTGTTAGCCTTGGCTC#GGGCCTCATGCCTTCTCAGCCACAGGGAGGGGCTGCAGGCCTCT#.(((((.(((.(((((((((((.#.))))).......)))))))))))))).	3325	3369	1.0	-28.0	0	7.642076e-10	0.353	0.0	0.0	-8.161785847638786	19	28	14	3UTR		0	0
hsa-miR-4786-3p	NM_138338	POLR3H	TGAAGCCAGCTCTGGTCTGGGC#GCTCAGGCCAGGCCTTCATCCCCTCAAAGGCCTCTGGCTGCTCAG#((((((((((.(((((((((((#))))))))))))).....................)))))..))).	3879	3924	1.0	-27.2	1	8.061607e-06	0.368	0.0	0.0	-6.7623489216120145	21	45	13	3UTR		0	0
hsa-miR-4797-3p	NM_138338	POLR3H	TCTCAGTAAGTGGCACTCTGT#CAGGGGCCAGCAGCTGAGAT#(((((((...((((.(((((.#)))))))))...))))))).	3652	3672	1.0	-23.9	1	5.881144e-05	0.412	0.0	0.0	-9.285555062206871	16	20	9	3UTR		0	0
hsa-miR-4800-5p	NM_138338	POLR3H	AGTGGACCGAGGAAGGAAGGA#CCTTCCTTGTCTTTGTCTAG#..(((((.((((((((((((.#)))))))).)))).))))).	3236	3256	1.0	-21.2	0	0.01036897	0.515	0.0	0.0	-7.27063564855292	17	20	8	3UTR		0	0
hsa-miR-5001-3p	NM_138338	POLR3H	TTCTGCCTCTGTCCAGGTCCTT#GGTGCTTGGCAGAGGCAGGT#.((((((((((.((((((((..#)).)))))))))))))))).	2925	2945	1.0	-29.5	1	2.099318e-05	0.412	0.0	0.0	-7.140128146953473	18	20	16	3UTR		0	0
hsa-miR-5004-3p	NM_138338	POLR3H	CTTGGATTTTCCTGGGCCTCAG#CTGGGGCCCAGAGGGTCCT#...(((((((.(((((((((((#)))))))))))))))))).	1662	1681	1.0	-29.7	0	5.059321e-08	0.324	0.0	0.0	-9.33931466908909	18	19	18	3UTR		0	0
hsa-miR-5004-3p	NM_138338	POLR3H	CTTGGATTTTCCTGGGCCTCAG#CTGATGGCCCAGGTCAGACCCAGGT#(((((.(((.((((((((((((#)))).))))))))..))).))))).	1619	1644	1.0	-28.8	0	3.009703e-06	0.338	0.0	0.0	-7.08103967572289	20	25	8	3UTR		0	0
hsa-miR-5004-3p	NM_138338	POLR3H	CTTGGATTTTCCTGGGCCTCAG#GGGGCCCAGGAGGGGTGACAGA#.(((..((((((((((((((..#))))))))))))))....))).	3786	3808	1.0	-27.3	0	0.001326365	0.309	0.0	0.0	-9.813320773362635	17	22	14	3UTR		0	0
hsa-miR-5006-5p	NM_138338	POLR3H	TTGCCAGGGCAGGAGGTGGAA#TTCCTCGCCTGCTGCCTAAGGGCAAG#(((((.((((((.((((((((#))))..)))).))))))...))))).	2807	2833	1.0	-28.0	0	4.686835e-06	0.382	0.0	0.0	-7.127663820060954	19	26	6	3UTR		0	0
hsa-miR-5006-3p	NM_138338	POLR3H	TTTCCCTTTCCATCCTGGCAG#GCCAGTGCAGGAGGGGAAAC#((((((((((....(((((..#)))))....)))))))))).	1868	1888	1.0	-22.5	1	0.001291044	0.338	0.0	0.0	-12.25512276139502	15	20	10	3UTR		0	0
hsa-miR-5008-3p	NM_138338	POLR3H	CCTGTGCTCCCAGGGCCTCGC#CGAGGCCCCGAGGGGACAGAGGC#(((.(((((((.((((((((.#)))))))).).)))).)).))).	2859	2882	1.0	-30.6	0	0.001422153	0.426	0.0	0.0	-10.31640003075721	18	23	8	3UTR		0	0
hsa-miR-5009-5p	NM_138338	POLR3H	TTGGACTTTTTCAGATTTGGGGAT#CCCCAACTCTGAGAAGCCAC#.(((.(.((((((((.((((((..#)))))).)))))))))))).	1767	1787	1.0	-23.3	0	0.03062629	0.397	0.0	0.0	-9.689097627344522	18	20	12	3UTR		0	0
hsa-miR-5047	NM_138338	POLR3H	TTGCAGCTGCGGTTGTAAGGT#CCTTCAGGCCTCAGCTGCAAG#(((((((((.((((..((((.#))))..)))).))))))))).	3979	4000	1.0	-25.9	1	0.0003966419	0.441	0.0	0.0	-6.148579555084091	17	21	9	3UTR		0	1
hsa-miR-5088-3p	NM_138338	POLR3H	TCCCTTCTTCCTGGGCCCTCA#AGGGCCTGCGGGAAGCCGGGAA#((((..(((((((((((((..#))))))..)))))))..)))).	2346	2368	1.0	-28.4	0	4.461323e-05	0.368	0.0	0.0	-9.957570382207184	17	22	7	3UTR		0	0
hsa-miR-5093	NM_138338	POLR3H	AGGAAATGAGGCTGGCTAGGAGC#GCCTGACTAGCCTGGAGAGCTTCATTTTCTG#(((((((((((((..(((((...#.)))))..))))))))))))).	2091	2122	1.0	-25.9	1	0.01468286	0.397	0.0	0.0	-5.529863923972706	18	22	13	3UTR		0	0
hsa-miR-5189-5p	NM_138338	POLR3H	TCTGGGCACAGGCGGATGGACAGG#CCTAATCCTGCTGCCTGGGACAATGCCCGGGC#(((((((((((((((..(((.(((#)))..)))..)))))))......)))))))).	2149	2181	1.0	-28.5	1	5.607842e-07	0.368	0.0	0.0	-4.1706235265052785	21	32	8	3UTR		0	0
hsa-miR-5190	NM_138338	POLR3H	CCAGTGACTGAGCTGGAGCCA#GGCACAGACACCAATCACTCACAGAACAGTCACTGGT#((((((((((..((((((...#.))).)))..)))))))))).	953	990	1.0	-26.3	1	0.000835268	0.559	-0.2987026	-0.3495677600000001	-10.10915223120837	16	21	10	3UTR		0	0
hsa-miR-5193	NM_138338	POLR3H	TCCTCCTCTACCTCATCCCAGT#GCGGGGGTAAGGTTATAAGGCAGAGGAGGGC#(((((((((((((.(((((.((#)).))))).))))........))))))))).	2684	2715	1.0	-26.1	1	0.01319474	0.382	0.0	0.0	-4.794414363722071	20	31	9	3UTR		0	0
hsa-miR-5193	NM_138338	POLR3H	TCCTCCTCTACCTCATCCCAGT#ACTAGGGATGGGATGAGGATGGC#.(((((((..((.(((((((((#))).))))))))..))))).)).	2495	2518	1.0	-23.9	1	0.000418154	0.441	0.0	0.0	-7.381351576597303	18	23	8	3UTR		0	0
hsa-miR-5195-3p	NM_138338	POLR3H	ATCCAGTTCTCTGAGGGGGCT#GGCCACCTGGAGAACTGGGG#.(((((((((((.(((.((((#)))).)))))))))))))).	1803	1823	1.0	-27.5	1	7.291764e-06	0.412	0.0	0.0	-5.08245545002336	18	20	14	3UTR		0	0
hsa-miR-5196-3p	NM_138338	POLR3H	TCATCCTCGTCTCCCTCCCAG#TGTGGAGGGAGGTTGGGTGAG#((((((...(((((((((((.#)).)))))))))..)))))).	2948	2969	1.0	-26.2	0	0.06086278	0.338	0.0	0.0	-8.851285568499378	17	21	9	3UTR		0	0
hsa-miR-4524b-5p	NM_138338	POLR3H	ATAGCAGCATAAGCCTGTCTC#GGGACAGGTCAATGTTCGCTC#..((((((((..(((((((((#)))))))))..))))).))).	3956	3977	1.0	-21.4	1	0.03136058	0.412	0.0	0.0	-11.128578504378995	17	21	9	3UTR		0	0
hsa-miR-5571-3p	NM_138338	POLR3H	GTCCTAGGAGGCTCCTCTG#GGAGGATGGTCTCCTGGGTCC#(.((((((((((((((((.#))))))..)))))))))).).	1430	1451	1.0	-26.8	1	2.476742e-05	0.426	0.02438866666666667	-0.11576245000000007	-5.101250328216836	17	21	10	3UTR		0	0
hsa-miR-5579-5p	NM_138338	POLR3H	TATGGTACTCCTTAAGCTAAC#GGCCAGGAGTGCCC#...(((((((((...(((...#))).))))))))).	798	812	1.0	-18.3	0	1.662494e-05	0.368	0.0277402222222223	-0.567534365	-9.395960284116024	12	14	9	3UTR		0	0
hsa-miR-664b-3p	NM_138338	POLR3H	TTCATTTGCCTCCCAGCCTACA#AGGTTGGGGAGGTGTGAGG#(((((..((((((((((((...#)))))))).))))))))).	1729	1748	1.0	-22.8	0	0.01772425	0.382	0.0	0.0	-7.382219742266031	17	19	9	3UTR		0	0
hsa-miR-664b-3p	NM_138338	POLR3H	TTCATTTGCCTCCCAGCCTACA#GTGGGTGTGGGTGGAAGTGGT#.((((((.((.((((((((((.#)))))).)))).)))))))).	1495	1516	1.0	-22.8	1	0.1167037	0.338	0.08776781818181817	-0.04962981250000008	-8.9317342419481	18	21	8	3UTR		0	0
hsa-miR-5581-3p	NM_138338	POLR3H	TTCCATGCCTCCTAGAAGTTCC#GGAGGTTGGGGAGGTGTGAGGGC#(((((((((((((..((.((((#)))).)).)))))))))).))).	1727	1750	1.0	-21.6	1	0.004624077	0.382	0.0	0.0	-5.529863923972706	19	23	10	3UTR		0	0
hsa-miR-5585-3p	NM_138338	POLR3H	CTGAATAGCTGGGACTACAGGT#GCCTGGGTCCTGGCTGA#.....(((((((((((.(((((#)))))))))))))))).	4042	4059	1.0	-23.3	0	3.476209e-05	0.426	0.0	0.0	-13.6655996434504	16	17	16	3UTR		0	0
hsa-miR-5587-3p	NM_138338	POLR3H	GCCCCGGGCAGTGTGATCATC#GGGGGTCAGGGAGACAGGGCACTGCCTGGGGA#.(((((((((((((.......#.))))))))))))).	1543	1575	1.0	-28.6	1	2.330414e-06	0.353	0.0	0.0	-4.761823477911366	13	15	13	3UTR		0	0
hsa-miR-5588-5p	NM_138338	POLR3H	ACTGGCATTAGTGGGACTTTT#CCCACCTGATGCCAT#..(((((((((((((......#))))).)))))))).	2654	2669	1.0	-20.8	1	0.02674924	0.441	0.0	0.0	-5.1900497996759025	13	15	8	3UTR		0	0
hsa-miR-5589-5p	NM_138338	POLR3H	GGCTGGGTGCTCTTGTGCAGT#ATTGCGCACGGAGTTGGCCTTGCCG#(((.(((((((((((((((((#)))))))).)))))..)))).))).	3558	3583	1.0	-26.2	0	4.188407e-07	0.456	0.0	0.0	-6.969596721160855	20	25	8	3UTR		0	0
hsa-miR-5689	NM_138338	POLR3H	AGCATACACCTGTAGTCCTAGA#TCTGGGGCTCTGGGAGATGCC#.((((.(.((((.(((((((((#))))))))).)))).))))).	2128	2149	1.0	-20.9	0	1.331169e-06	0.426	0.0	0.0	-9.29704914039704	18	21	9	3UTR		0	0
hsa-miR-1199-3p	NM_138338	POLR3H	TGCGGCCGGTGCTCAACCTGC#GCAGGGACCCGGCTGTAC#(((((((((.(.((..(((((#))))))))))))))))).	3297	3315	1.0	-23.7	1	6.121665e-06	0.368	0.0	0.0	-9.49538286468045	17	18	17	3UTR		0	0
hsa-miR-1199-3p	NM_138338	POLR3H	TGCGGCCGGTGCTCAACCTGC#GCGGGAAGGTGGTATGGCCGGCTGTG#.((((((((((((...(((((#))))).....)))...))))))))).	710	736	1.0	-23.5	1	3.647239e-06	0.397	0.81667698	0.0300850212499999	-5.618663395431772	17	26	9	3UTR		0	0
hsa-miR-6070	NM_138338	POLR3H	CCGGTTCCAGTCCCTGGAG#TCAGGGACGGGGCCA#..((((((.((((((((..#)))))))))))))).	3526	3541	1.0	-24.3	1	0.0003316817	0.368	0.0	0.0	-6.013390377618052	14	15	14	3UTR		0	0
hsa-miR-6078	NM_138338	POLR3H	CCGCCTGAGCTAGCTGTGG#CCACATGGGCTCAGGCC#..(((((((((...(((((#)))))..))))))))).	3871	3888	1.0	-24.1	1	1.755048e-05	0.368	0.0	0.0	-10.449774559155296	14	17	9	3UTR		0	0
hsa-miR-6081	NM_138338	POLR3H	AGGAGCAGTGCCGGCCAAGGCGCC#GGCGGGGCGGGGAGGCACTGCCCTC#(((.((((((((..((....((((#)))).....))..))))))))))).	1324	1349	1.0	-30.5	0	1.256433e-06	0.382	0.062473125000000004	-0.009708100000000053	-9.115567251347505	17	25	11	3UTR		0	0
hsa-miR-6084	NM_138338	POLR3H	TTCCGCCAGTCGGTGGCCGG#GCCAGCGGCGGGGCGGGGA#(((((((.((((.((((...#)))).))))..))))))).	1318	1337	1.0	-26.9	1	1.206823e-05	0.338	-0.09824985714285712	0.0019860999999999768	-7.5403399880485384	15	19	7	3UTR		0	0
hsa-miR-6124	NM_138338	POLR3H	GGGAAAAGGAAGGGGGAGGA#TCCTGAGTCGGCCCCCTTCCTTGTCTT#.(((.(((((((((((..((#.))..))))))))))).))).	3222	3249	1.0	-26.0	0	0.05318291	0.485	0.0	0.0	-7.91236201216959	16	21	11	3UTR		0	0
hsa-miR-6133	NM_138338	POLR3H	TGAGGGAGGAGGTTGGGTA#CCTAATGTCCTCCCTGCAC#((((((((((.((((((..#)))))).)))))))).)).	3428	3447	1.0	-25.5	1	0.05915828	0.397	0.0	0.0	-6.7623489216120145	16	19	8	3UTR		0	0
hsa-miR-6134	NM_138338	POLR3H	TGAGGTGGTAGGATGTAGA#CTAATCCTGCTGCCTGGG#(.((((((((((((.(((.#))))))))))))))).).	2150	2168	1.0	-20.6	1	0.001109909	0.338	0.0	0.0	-5.8366998884674715	16	18	15	3UTR		0	0
hsa-miR-6165	NM_138338	POLR3H	CAGCAGGAGGTGAGGGGAG#CTCCCCTAATGTCCTCCCTGCA#..((((((((..(((((((#))))))).....))))).))).	3424	3446	1.0	-25.6	1	0.09505271	0.397	0.0	0.0	-11.128578504378995	15	22	7	3UTR		0	0
hsa-miR-6165	NM_138338	POLR3H	CAGCAGGAGGTGAGGGGAG#TTCCTCGCCTGCTGCC#..((((.((((((((((..#)))))))))).)))).	2807	2823	1.0	-25.3	0	0.001610065	0.368	0.0	0.0	-6.5006872542436085	14	16	10	3UTR		0	0
hsa-miR-6499-5p	NM_138338	POLR3H	TCGGGCGCAAGAGCACTGCAGT#CTGCACCTGCCTTGCAGGCCCC#..(((((((((.(((.(((((.#)))))..))))))))..)))).	3441	3463	1.0	-24.3	1	4.085668e-06	0.382	0.0	0.0	-8.536853109272258	17	22	8	3UTR		0	0
hsa-miR-6499-3p	NM_138338	POLR3H	AGCAGTGTTTGTTTTGCCCACA#GGGCGGGGAGGCACTGCC#.(((((((((.((((((((...#))))))))))))))))).	1328	1346	1.0	-24.5	1	6.138266e-08	0.382	0.0763627777777778	-0.010111350000000054	-6.618099312767468	17	18	17	3UTR		0	0
hsa-miR-6500-5p	NM_138338	POLR3H	AGGAGCTATCCACTCCAGGTGTCC#GGGCCACCTGGAGAACTGGGGGCCTTTCCA#.((((((.((((((((((((((((#)))).))))))))...)))))))...))).	1802	1832	1.0	-27.9	1	5.240373e-07	0.412	0.0	0.0	-6.106959766537749	22	30	8	3UTR		0	0
hsa-miR-6500-3p	NM_138338	POLR3H	ACACTTGTTGGGATGACCTGC#GCCCTGGTCTGCTCCCTTTCACTAGGGGTGCCCCTAGCAAGTGTG#((((((((((((...((((..#.))))...)))))))))))).	2193	2238	1.0	-23.4	1	4.52344e-05	0.368	0.0	0.0	-6.818994536638949	16	21	12	3UTR		0	0
hsa-miR-6501-5p	NM_138338	POLR3H	AGTTGCCAGGGCTGCCTTTGGT#GCCAGGACTTGGGTTCAGCCCTGGTTCTG#((..((((((((((((((((((#))))).....)))..)))))))))).)).	3091	3120	1.0	-25.8	0	7.963117e-06	0.485	0.0	0.0	-8.527136195467303	20	29	10	3UTR		0	0
hsa-miR-6503-5p	NM_138338	POLR3H	AGGTCTGCATTCAAATCCCCAGA#CTGGGGCTGGACAGTGGACCC#.(((((((.((((...((((((.#)))))).))))..))))))).	680	701	1.0	-23.2	1	0.001443586	0.338	0.7739661428571428	-0.012857422499999938	-6.675053053677535	17	21	7	3UTR		0	0
hsa-miR-6503-3p	NM_138338	POLR3H	GGGACTAGGATGCAGACCTCC#GGAGGATGGTCTCCTGGGTCCCG#((((((((((.((...(((((#)))))...)).)))))).)))).	1430	1453	1.0	-26.4	1	2.087338e-06	0.426	0.005651909090909099	-0.023015412500000054	-8.58768747968667	17	23	6	3UTR		0	0
hsa-miR-6508-3p	NM_138338	POLR3H	TGGGCCATGCATTTCTAGAACT#GGTTGGGGAGGTGTGAGGGCCCC#.(((((.(((((((((..((((#))))..)))))))))..))))).	1730	1753	1.0	-21.3	0	4.993162e-05	0.397	0.0	0.0	-5.337011372228436	18	23	9	3UTR		0	0
hsa-miR-6510-3p	NM_138338	POLR3H	CACCGACTCTGTCTCCTGCAG#CTGCAAGGAGAAGGTGGGTGT#((((.((.((.((((((((((#))))).))))))))).)))).	1482	1503	1.0	-24.6	0	0.2714685	0.412	0.12002772727272727	0.021745124999999962	-13.195021025605119	18	21	9	3UTR		0	0
hsa-miR-6511a-3p	NM_138338	POLR3H	CCTCACCATCCCTTCTGCCTGC#GCAGGGAGAGTGACCTTGATCACTAGGGATGGGATGAGGA#((((((((((((((((.(((((#))))).)))...............))))))))..))))).	2474	2514	1.0	-31.6	1	0.00177659	0.426	0.0	0.0	-3.937574446201665	21	40	8	3UTR		0	0
hsa-miR-6512-3p	NM_138338	POLR3H	TTCCAGCCCTTCTAATGGTAGG#CCTTCTCAGCCACAGGGAGGGGCTGC#...((((((((((..((((...#.))))...)))))))))).	3335	3361	1.0	-22.9	0	9.888126e-09	0.324	0.0	0.0	-8.10682967144978	14	19	10	3UTR		0	0
hsa-miR-6513-3p	NM_138338	POLR3H	TCAAGTGTCATCTGTCCCTAG#GGGGACAGAGGCACGTGGT#(((.(((((.(((((((((..#)))))))))))))).))).	2870	2889	1.0	-25.1	0	0.002077385	0.412	0.0	0.0	-8.212103189489033	17	19	14	3UTR		0	0
hsa-miR-6513-3p	NM_138338	POLR3H	TCAAGTGTCATCTGTCCCTAG#AGGGAGAGTGACCTTGAT#(((((.((((.((.(((((..#))))).))))))))))).	2476	2494	1.0	-22.2	0	0.0001182501	0.382	0.0	0.0	-9.520147600325469	16	18	11	3UTR		0	0
hsa-miR-6514-3p	NM_138338	POLR3H	CTGCCTGTTCTTCCACTCCAG#GGGGTGAGAGGCAGGCAA#.((((((.((((.((((((..#)))))).)))))))))).	3808	3826	1.0	-24.7	1	0.002569337	0.368	0.0	0.0	-7.396090379203992	16	18	10	3UTR		0	0
hsa-miR-6515-5p	NM_138338	POLR3H	TTGGAGGGTGTGGAAGACATC#GGTGGATGACAAGCCCTCCAGA#(((((((((.((..(..((((#))))..)..)).))))))))).	3747	3769	1.0	-23.0	1	3.120166e-05	0.265	0.0	0.0	-7.5591005250201055	16	22	9	3UTR		0	0
hsa-miR-6515-5p	NM_138338	POLR3H	TTGGAGGGTGTGGAAGACATC#ATGTTCGCTCACCCTTCAGG#((((((((((.((..(((((.#)))))..)))))))))))).	3967	3987	1.0	-20.1	1	0.01034862	0.441	0.0	0.0	-8.354638399383056	17	20	12	3UTR		0	0
hsa-miR-6715a-3p	NM_138338	POLR3H	CCAAACCAGTCGTGCCTGTGG#CAGAGGCACGTGGTTG#...(((((..(((((((.((.#)).)))))))))))).	2875	2891	1.0	-21.3	0	0.009957616	0.412	0.0	0.0	-8.81343632025268	14	16	12	3UTR		0	0
hsa-miR-6715b-5p	NM_138338	POLR3H	ACAGGCACGACTGGTTTGGCA#GACCTAAGAGGTCAGCAGGCAAACCAAATCCTAGGCCAGTCTGTGCCTGA#.((((((((((((((((((..#.))))))))))).))))))).	1573	1623	1.0	-30.3	1	1.10885e-06	0.412	0.0	0.0	-3.793324837357118	18	21	11	3UTR		0	1
hsa-miR-6511b-5p	NM_138338	POLR3H	CTGCAGGCAGAAGTGGGGCTGACA#TCAGCCCTGGTTCTGTTTGTT#..((((((((((.(((((((((..#))))))))).)))))))))).	3105	3126	1.0	-30.7	1	5.568803e-06	0.5	0.0	0.0	-6.246131332038532	19	21	10	3UTR		0	0
hsa-miR-6718-5p	NM_138338	POLR3H	TAGTGGTCAGAGGGCTTATGA#TCAAAGGCCTCTGGCTGCTC#.((((((((((((.(((.(((#)))))).)))))))))))).	3902	3922	1.0	-24.7	1	9.498312e-07	0.353	0.0	0.0	-4.650164754877524	18	20	12	3UTR		0	0
hsa-miR-6721-5p	NM_138338	POLR3H	TGGGCAGGGGCTTATTGTAGGAG#TCCTGCAGTGGGTGGGCTGTCCC#.((((((..(((((((((((((.#)))))))))))))...)))))).	1677	1700	1.0	-28.1	1	9.047418e-06	0.324	0.0	0.0	-7.163349424783512	19	23	13	3UTR		0	0
hsa-miR-6722-3p	NM_138338	POLR3H	TGCAGGGGTCGGGTGGGCCAGG#CCTGGTCTGCTCCCTTTCACTAGGGGTGCCCCTAGCAA#(((((((((.((((((((((((#))))))))))))...............)))))).))).	2195	2233	1.0	-30.5	1	2.174105e-05	0.353	0.0	0.0	-5.180080914529843	21	38	12	3UTR		0	0
hsa-miR-892c-3p	NM_138338	POLR3H	CACTGTTTCCTTTCTGAGTGGA#CCAGTGCAGGAGGGGAAACAAGGTGG#(((((((((((((((((.(((.#))).).))).))))))))))..))).	1869	1895	1.0	-21.8	1	0.0002320439	0.324	0.0	0.0	-3.937574446201665	20	26	10	3UTR		0	0
hsa-miR-6726-5p	NM_138338	POLR3H	CGGGAGCTGGGGTCTGCAGGT#CAGACTCCAGCTCACCGT#((((((((((((((((.....#))))))))))))).))).	2525	2543	1.0	-29.9	1	0.0004851836	0.426	0.0	0.0	-3.937574446201665	16	18	13	3UTR		0	0
hsa-miR-6726-5p	NM_138338	POLR3H	CGGGAGCTGGGGTCTGCAGGT#GGCTGCAGGCCTCTCCTCCCT#.(((((..(((((((((((.(#).)))))))))))..))))).	3355	3376	1.0	-31.7	0	0.002251634	0.353	0.0	0.0	-7.650646301409068	17	21	11	3UTR		0	0
hsa-miR-6727-3p	NM_138338	POLR3H	TCCTGCCACCTCCTCCGCAG#CTGCGGGAAGGTGGTATGGC#.((((((((((.(.((((((#))))))).)))))))).)).	708	728	1.0	-26.1	1	0.0001177673	0.368	0.7418580636363639	-0.013562052500000144	-7.996968064473879	17	20	8	3UTR		0	0
hsa-miR-6729-5p	NM_138338	POLR3H	TGGGCGAGGGCGGCTGAGCGGC#GCCTCTGGCTGCTCAGTCTCCCTTATGGGGCAGAGGCCGCCCAA#((((((((((.(((((((((((#.))))))))))).))))..............)))))).	3908	3952	1.0	-36.6	1	1.64642e-08	0.397	0.0	0.0	-6.7623489216120145	21	38	11	3UTR		0	0
hsa-miR-6730-3p	NM_138338	POLR3H	CCTGACACCCCATCTGCCCTCA#GAGGGGTGACAGAGGGGTGAGAGGC#(((..((((((.(((((((((.#)))))....))))))))))..))).	3795	3820	1.0	-29.4	0	0.002185647	0.338	0.0	0.0	-14.435437205569682	18	25	10	3UTR		0	0
hsa-miR-6731-3p	NM_138338	POLR3H	TCTATTCCCCACTCTCCCCAG#CTGCAAGGAGAAGGTGGGTGTGGGTGGAA#(((((((((((((((((.(((#)))...)))))..)))))...))))))).	1482	1511	1.0	-21.6	1	0.1606393	0.368	0.09509963636363637	-0.07203249305555558	-3.937574446201665	20	29	7	3UTR		0	0
hsa-miR-6732-5p	NM_138338	POLR3H	TAGGGGGTGGCAGGCTGGCC#GGCCTTCCTGCTGCACATTCATGATCAGAAAGAACCCCCTGG#((((((((((((((..((((#))))..)))))).....................)))))))).	2259	2301	1.0	-30.7	1	0.01201529	0.485	0.0	0.0	-4.906073086755913	18	42	8	3UTR		0	0
hsa-miR-6732-3p	NM_138338	POLR3H	TAACCCTGTCCTCTCCCTCCCAG#TTGGGTGGTAAGTAGAGAGGACAGAGGTC#..(((((((((((((((.(((((#))))).))......)))))))))).))).	3700	3729	1.0	-30.0	1	0.005727589	0.412	0.0	0.0	-4.95700071937229	20	29	10	3UTR		0	0
hsa-miR-6734-3p	NM_138338	POLR3H	CCCTTCCCTCACTCTTCTCTCAG#CTGGGAGAAGCTACCCTGGGGCCAGTGCAGGAGGGGA#(((((((..((((((((((((((#)))))))))).............))))..))))))).	1848	1885	1.0	-29.3	1	0.0005551797	0.338	0.0	0.0	-7.307599033628058	21	37	10	3UTR		0	0
hsa-miR-6734-3p	NM_138338	POLR3H	CCCTTCCCTCACTCTTCTCTCAG#GGGCAGGGAGAGTGACCTTGATCACTAGGGATGGGA#(((.(((((((((((((((((..#)))..))))))))))............)))).))).	2472	2508	1.0	-26.4	0	0.001634456	0.412	0.0	0.0	-6.969596721160855	20	36	10	3UTR		0	0
hsa-miR-6735-5p	NM_138338	POLR3H	CAGGGCAGAGGGCACAGGAATCTGA#GGATTCCTGGGGCCCAGAGGGTCCTGC#((((((...((((.(((((((((..#)))))))))..)))).....)))))).	1656	1683	1.0	-30.6	0	1.401068e-06	0.309	0.0	0.0	-9.708125486019785	19	27	9	3UTR		0	0
hsa-miR-6736-3p	NM_138338	POLR3H	TCAGCTCCTCTCTACCCACAG#CTGTGGGGCCACCTGGAGAACTGGGGGCC#...((((((((((((((((((#)))))))......))))))....))))).	1797	1826	1.0	-23.3	0	1.278463e-05	0.412	0.0	0.0	-6.514540193678739	18	29	7	3UTR		0	1
hsa-miR-6739-3p	NM_138338	POLR3H	ATTGTTCTGTCTTTCTCCCAG#GGGTCAGGGAGACAGGGCAC#..(((((((((((((((((..#)))..)))))))))))))).	1545	1565	1.0	-24.0	1	0.002615239	0.309	0.0	0.0	-4.95700071937229	17	20	14	3UTR		0	0
hsa-miR-6739-3p	NM_138338	POLR3H	ATTGTTCTGTCTTTCTCCCAG#GGGTGAGAGGCAGGCAAG#.(((.((((((((((.(((..#))).))))))))))))).	3809	3827	1.0	-22.4	0	0.004599386	0.382	0.0	0.0	-8.145411092473203	16	18	13	3UTR		0	0
hsa-miR-6740-3p	NM_138338	POLR3H	TGTCTTCTCTCCTCCCAAACAG#GTTGGGGAGGTGTGAGGGCC#.((((((.(.((((((.(((..#))).)))))).).)))))).	1731	1751	1.0	-24.0	1	0.0001530984	0.382	0.0	0.0	-7.349466234865927	16	20	6	3UTR		0	0
hsa-miR-6742-5p	NM_138338	POLR3H	AGTGGGGTGGGACCCAGCTGTT#GCAGGAGGGGAAACAAGGTGGCTGCCCCTCACCCCACC#.((((((((((...(((((...#.)))))...)))))))))).	1874	1912	1.0	-27.0	1	1.124557e-05	0.324	0.0	0.0	-9.286098677140124	15	20	10	3UTR		0	0
hsa-miR-6743-5p	NM_138338	POLR3H	AAGGGGCAGGGACGGGTGGCCC#GGCCCCCTTCCTTGTCTTTG#.(((((((((((.(((.((((.#))))))).))))))))))).	3231	3251	1.0	-29.9	1	0.07072847	0.485	0.0	0.0	-5.08245545002336	18	20	11	3UTR		0	1
hsa-miR-6745	NM_138338	POLR3H	TGGGTGGAAGAAGGTCTGGTT#GGCCAGGCCTTCATCCCCTCAA#((((.(((.((((((((((((#)))))))))))).))).)))).	3884	3906	1.0	-28.5	0	0.01326686	0.397	0.0	0.0	-9.113001279259901	19	22	12	3UTR		0	0
hsa-miR-6747-5p	NM_138338	POLR3H	AGGGGTGTGGAAAGAGGCAGAACA#TGGGCTTGGTCGGCCTCCTTCCCAGTTTCCACTCCCCTA#(((((.((((((((((((.((.((#.)).)).)))))........))))))).))))).	3393	3432	1.0	-28.5	0	0.345126	0.368	0.0	0.0	-5.838533207394711	21	34	7	3UTR		0	0
hsa-miR-6747-3p	NM_138338	POLR3H	TCCTGCCTTCCTCTGCACCAG#GGTGACAGAGGGGTGAGAGGCAGGC#.((((((((((((((((((..#)))).)))))).....)))))))).	3799	3824	1.0	-30.4	1	0.002263391	0.368	0.0	0.0	-3.793324837357118	18	25	8	3UTR		0	1
hsa-miR-6748-3p	NM_138338	POLR3H	TCCTGTCCCTGTCTCCTACAG#TGTGGAGGGAGGTTGGGTGAGACAGGGACGGC#..((((((((((((((((((.#))))).............))))))))))))).	2948	2980	1.0	-27.1	1	0.0009188967	0.368	0.0	0.0	-4.95700071937229	18	32	13	3UTR		0	0
hsa-miR-6748-3p	NM_138338	POLR3H	TCCTGTCCCTGTCTCCTACAG#GGGAGACAGGGCACTGCCTGGGGACCTAAGAGGTCAGCAGGC#.((((((((((((((((....#))))))))))).........................))))).	1551	1593	1.0	-25.5	1	0.0001215197	0.412	0.0	0.0	-3.793324837357118	16	42	11	3UTR		0	0
hsa-miR-6751-5p	NM_138338	POLR3H	TTGGGGGTGAGGTTGGTGTCTGG#CCGGACCTGGGCCTCATGCCTT#..(((.((((((((.(.((((((#)))))).).)))))))).))).	3317	3339	1.0	-27.9	0	0.0001770095	0.294	0.0	0.0	-7.593409040815971	18	22	8	3UTR		0	0
hsa-miR-6751-3p	NM_138338	POLR3H	ACTGAGCCTCTCTCTCTCCAG#CTGGTGAGTAAAGGGAGGTTGGGG#.((.((((((((((((.((((#)))).)))...))))))))).)).	1714	1738	1.0	-25.3	0	0.001180948	0.368	0.0	0.0	-6.825347112316308	18	24	9	3UTR		0	0
hsa-miR-6753-5p	NM_138338	POLR3H	CACCAGGGCAGAGCAGGGCTGA#TCAGACACGTGTTCTGTGGTCCTGGTGC#(((((((((((((((.((((((#)))).).).))))))))...))))))).	3830	3858	1.0	-28.6	1	5.250141e-05	0.412	0.0	0.0	-4.1706235265052785	21	28	8	3UTR		0	0
hsa-miR-6753-3p	NM_138338	POLR3H	TGGTCTGTCTCTGCCCTGGCAC#GTGCTTGGCAGAGGCAGGT#...((((((((((((..(((((#))))).)))))))))))).	2926	2945	1.0	-28.7	0	2.099318e-05	0.412	0.0	0.0	-6.747589273982352	17	19	12	3UTR		0	0
hsa-miR-6757-5p	NM_138338	POLR3H	TAGGGATGGGAGGCCAGGATGA#TGGTCCTGGTGCTTCCACCCTAA#(((((.((((((((((((((.(#).)))))))).))))))))))).	3846	3869	1.0	-29.9	0	0.0002085587	0.412	0.0	0.0	-5.838533207394711	20	23	11	3UTR		0	0
hsa-miR-6758-5p	NM_138338	POLR3H	TAGAGAGGGGAAGGATGTGATGT#CCCCTCTCTGA#((((((((((.............#)))))))))).	3194	3205	1.0	-19.3	1	0.006062155	0.368	0.0	0.0	-13.223621401949268	10	11	10	3UTR		0	0
hsa-miR-6758-3p	NM_138338	POLR3H	ACTCATTCTCCTCTGTCCAG#GGGCAGGGAGAGTGAC#..(((((((((.((((((..#))))))))))))))).	2472	2488	1.0	-25.5	1	0.0001705552	0.412	0.0	0.0	-8.303804028968646	15	16	15	3UTR		0	0
hsa-miR-6759-5p	NM_138338	POLR3H	TTGTGGGTGGGCAGAAGTCTGT#GCAGAAAAAGTCCAATCACCTCAGACCCTCTCTGCCTGCTCACT#..(((((((((((((.(((((.#.)))))....))))))))))))).	3133	3177	1.0	-27.6	1	0.02536311	0.412	0.0	0.0	-5.1900497996759025	18	24	13	3UTR		0	0
hsa-miR-6759-3p	NM_138338	POLR3H	TGACCTTTGCCTCTCCCCTCAG#TTGACCTTGGGTGGTAAGTAGAGAGGACAGAGGTCAG#((((((((((((((((((((((#.))))).))......)))))).))))))))).	3694	3731	1.0	-28.5	1	0.006539023	0.426	0.0	0.0	-3.937574446201665	22	32	9	3UTR		0	0
hsa-miR-6762-5p	NM_138338	POLR3H	CGGGGCCATGGAGCAGCCTGTGT#CAGAGGCAGGCAGCAGGCCCCGG#(((((((.((..((.((((.((.#)).))))..))..))))))))).	3765	3788	1.0	-31.4	1	0.0005351256	0.309	0.0	0.0	-13.158236720639636	17	23	9	3UTR		0	0
hsa-miR-6762-5p	NM_138338	POLR3H	CGGGGCCATGGAGCAGCCTGTGT#AGACAGGGACGGCCTCCGGGCCCCA#.((((((.((((((..(((((.(#).)))))....)).)))))))))).	2967	2992	1.0	-29.6	1	8.007361e-08	0.368	0.0	0.0	-7.075458407091997	18	25	10	3UTR		0	0
hsa-miR-6762-3p	NM_138338	POLR3H	TGGCTGCTTCCCTTGGTCTCCAG#CTTGAGCCAGGGGCCAGCAGCTG#.(((((((.(((((((.(((.((#)).))))))))))..))))))).	3645	3668	1.0	-28.1	1	5.448957e-05	0.412	0.0	0.0	-4.849714495602881	19	23	10	3UTR		0	0
hsa-miR-6763-3p	NM_138338	POLR3H	CTCCCCGGCCTCTGCCCCCAG#CTGCTCAGTCTCCCTTATGGGGCAGAGGCCGCCCAAAGTTGGGAC#.(((((((((((((((((...#.))))))))))))).........)))).	3916	3961	1.0	-35.5	1	9.278921e-06	0.412	0.0	0.0	-3.793324837357118	17	28	13	3UTR		0	0
hsa-miR-6764-5p	NM_138338	POLR3H	TCCCAGGGTCTGGTCAGAGTTG#CAACTCTGACCCACCTTGT#...((((((..(((((((((((#))))))))))).)))))).	3493	3512	1.0	-26.0	0	0.02051135	0.397	0.0	0.0	-10.581821137417268	17	19	11	3UTR		0	0
hsa-miR-6765-3p	NM_138338	POLR3H	TCACCTGGCTGGCCCGCCCAG#CTGGGCCAGGACTTGGGTTCAGCCCTGGTT#..(((.(((((((((((((((#))))))........)))).)))))..))).	3087	3117	1.0	-27.2	0	3.994263e-07	0.471	0.0	0.0	-6.857959480565336	18	30	6	3UTR		0	0
hsa-miR-6766-5p	NM_138338	POLR3H	CGGGTGGGAGCAGATCTTATTGAG#CTTCCTGGGAGCACCCTCTGCCCCACCCA#.(((((((.((((((((((..(((#)))..)))))......)))))))))))).	3025	3054	1.0	-25.8	1	0.01364458	0.309	0.0	0.0	-4.849714495602881	20	29	12	3UTR		0	0
hsa-miR-6766-3p	NM_138338	POLR3H	TGATTGTCTTCCCCCACCCTCA#GAGGGAGGTTGGGTGAGACAGG#...((((((((((((.(((((.#))))).))..))).))))))).	2952	2974	1.0	-23.4	0	0.01967112	0.353	0.0	0.0	-6.747589273982352	17	22	7	3UTR		0	0
hsa-miR-6767-3p	NM_138338	POLR3H	CCACGTGCTTCTCTTTCCGCAG#GAGGGGACAGAGGCACGTGGT#((((((((((((.(((((.(..#).))))).)))))))))))).	2868	2889	1.0	-27.9	1	0.002077385	0.412	0.0	0.0	-5.226705058867908	18	21	12	3UTR		0	0
hsa-miR-6769a-5p	NM_138338	POLR3H	AGGTGGGTATGGAGGAGCCCT#GGGTTGACTCCAACCCCCA#.((.((((.(((((.(((((.#)))))..))))))))))).	1753	1772	1.0	-25.0	0	0.0008806545	0.412	0.0	0.0	-8.617186330812707	16	19	11	3UTR		0	1
hsa-miR-6773-3p	NM_138338	POLR3H	ACTGTCACTTCTCTGCCCATAG#GGGCAGGGAGAGTGACC#...(((((((((((((((....#))))))))).)))))).	2472	2489	1.0	-26.7	0	5.800856e-05	0.397	0.0	0.0	-6.514540193678739	15	17	9	3UTR		0	0
hsa-miR-6775-3p	NM_138338	POLR3H	AGGCCCTGTCCTCTGCCCCAG#CTGACCCACCTTGTAGTAGCGGGCAGTGTCAGGGACGGGGCCA#.(((((((((((((((((...#.)))))).....))))))))))).	3498	3541	1.0	-35.0	1	0.0003316817	0.368	0.0	0.0	-3.793324837357118	17	24	11	3UTR		0	0
hsa-miR-6775-3p	NM_138338	POLR3H	AGGCCCTGTCCTCTGCCCCAG#GGGGCAAGAGGCTGACGGGCCTG#((((((.((((((((((((..#)))))).))))...)))))))).	2404	2427	1.0	-31.8	0	1.610139e-06	0.397	0.0	0.0	-5.4812609810729835	18	23	8	3UTR		0	0
hsa-miR-6776-3p	NM_138338	POLR3H	CAACCACCACTGTCTCTCCCCAG#GGGGACAGAGGCACGTGGTTGT#(((((((...(((((((((((..#)))))..)))))).))))))).	2870	2892	1.0	-27.6	1	0.005996337	0.397	0.0	0.0	-8.550105501956237	18	22	7	3UTR		0	0
hsa-miR-6777-3p	NM_138338	POLR3H	TCCACTCTCCTGGCCCCCAG#CTGTGGGGCCACCTGGAGAACTGGGG#((((.(((((((((((((((#))).)))))))...)))))..)))).	1797	1823	1.0	-28.3	0	7.291764e-06	0.412	0.0	0.0	-8.056611621014136	19	26	7	3UTR		0	0
hsa-miR-6778-3p	NM_138338	POLR3H	TGCCTCCCTGACATTCCACAG#GGCAGTGTCAGGGACGGGGCC#.((((((((((((((((....#)).)))))))))))...))).	3519	3540	1.0	-25.2	1	1.655947e-05	0.368	0.0	0.0	-3.793324837357118	16	21	11	3UTR		0	0
hsa-miR-6778-3p	NM_138338	POLR3H	TGCCTCCCTGACATTCCACAG#GGGAGGTTGGGGAGGTG#.(((((((((((.((((....#)))).))))))))))).	1726	1743	1.0	-25.0	1	0.000642564	0.353	0.0	0.0	-5.08245545002336	15	17	11	3UTR		0	0
hsa-miR-6780a-3p	NM_138338	POLR3H	CTCCTCTGTTTTCTTTCCTAG#CTCCAGAGGCAGGCAGCAGGCCCCGGGGCCCAGGAGGGGTGACAGAGGGGT#((((((((((.((((((((..#.)))))))).)))))))))).	3762	3813	1.0	-26.8	1	0.001801021	0.324	0.0	0.0	-6.7623489216120145	18	21	10	3UTR		0	0
hsa-miR-6781-3p	NM_138338	POLR3H	TGCCTCTTTTCCACGGCCTCAG#GAGGCCCCGAGGGGACAGAGGCAC#(((((((.((((..((((((..#)))))).....)))).))))))).	2860	2884	1.0	-28.6	1	0.002357667	0.426	0.0	0.0	-8.397179905568944	17	24	7	3UTR		0	1
hsa-miR-6781-3p	NM_138338	POLR3H	TGCCTCTTTTCCACGGCCTCAG#CTGGGGCCAGTGCAGGAGGGGA#..((((((((.(((((((((((#)))))))).))).)))))))).	1863	1885	1.0	-28.1	1	0.0005551797	0.338	0.0	0.0	-7.7817751947826395	19	22	8	3UTR		0	1
hsa-miR-6782-5p	NM_138338	POLR3H	TAGGGGTGGGGGAATTCAGGGGTGT#GCACCCTCTGCCCCACCCA#...((((((((.....(((((((((#)))))).))))))))))).	3035	3054	1.0	-30.7	0	0.01364458	0.309	0.0	0.0	-12.975812674015993	17	19	11	3UTR		0	0
hsa-miR-6784-5p	NM_138338	POLR3H	GCCGGGGCTTTGGGTGAGGG#CCTCACCCACCTGGCGCCTGGGCATCCTGAGGCTCCCGGTA#(((((((((((((((((((.#)))))))))....................)))).)))))).	2748	2789	1.0	-31.9	1	2.570509e-05	0.294	0.0	0.0	-3.937574446201665	19	41	9	3UTR		0	0
hsa-miR-6784-5p	NM_138338	POLR3H	GCCGGGGCTTTGGGTGAGGG#CTTTCACCCGGCTGGGCCAGGACTTGGGTTCAGCCCTGGTT#((((((((((((((((((((#)))))))))))....................))))))))).	3076	3117	1.0	-28.6	1	3.994263e-07	0.471	0.0	0.0	-3.937574446201665	20	41	11	3UTR		0	0
hsa-miR-6784-3p	NM_138338	POLR3H	TCTCACCCCAACTCTGCCCCAG#GGGGCCCAGGAGGGGTGACAGAGGGGTGAGAG#(((((((((..(((((((((..#)))))...))))..........))))))))).	3786	3818	1.0	-30.5	1	0.003914668	0.353	0.0	0.0	-8.004855389940193	18	32	9	3UTR		0	0
hsa-miR-6787-5p	NM_138338	POLR3H	TGGCGGGGGTAGAGCTGGCTGC#GTGGCGAGGCTCCAGAGCTGCATGCTCCCGGCTCGAGCCCTCGCCGT#((((((((((.(((((((..((#.))..)))))))..)))))))))).	2586	2633	1.0	-35.1	1	0.0001878049	0.338	0.0	0.0	-6.7623489216120145	19	25	10	3UTR		0	0
hsa-miR-6788-3p	NM_138338	POLR3H	TTCGCCACTTCCCTCCCTGCAG#GCAGAGGCAGGTGTGTGTGGAGGGAGGTTGGGTGAGA#((((((((((((((((((((..#.)))))........)))))))))..)))))).	2933	2970	1.0	-29.1	1	0.04579809	0.338	0.0	0.0	-3.937574446201665	20	32	9	3UTR		0	0
hsa-miR-6789-5p	NM_138338	POLR3H	GTAGGGGCGTCCCGGGCGCGCGGG#CCTGCTGCCTGGGACAATGCCCGGGCA#((..((((((((((((((.(((((#)))))))))))))))...))))..)).	2155	2182	1.0	-36.1	0	9.69113e-07	0.368	0.0	0.0	-8.527136195467303	21	27	15	3UTR		0	1
hsa-miR-6789-5p	NM_138338	POLR3H	GTAGGGGCGTCCCGGGCGCGCGGG#CTGGGGCTCTGGGAGATGCCCCTAA#.((((((((((((.((.((.(.((#)).).)).)).)).)))))))))).	2129	2154	1.0	-33.5	1	0.0001349651	0.397	0.0	0.0	-4.650164754877524	19	25	10	3UTR		0	1
hsa-miR-6791-3p	NM_138338	POLR3H	TGCCTCCTTGGTCTCCGGCAG#TGAGTAAAGGGAGGTTGGGGAGGTG#.(((((((((((((((.....#.))))))))))))))).	1718	1743	1.0	-22.2	1	0.000642564	0.353	0.0	0.0	-3.793324837357118	15	17	15	3UTR		0	0
hsa-miR-6793-3p	NM_138338	POLR3H	TCCCCAACCCCTGCCCGCAG#GCGGCGGGGCGGGGAG#(((((...(((((.((((..#))))))))).))))).	1322	1338	1.0	-26.7	0	4.368904e-06	0.353	0.213288	0.03908491250000001	-10.55269458896707	14	16	9	3UTR		0	0
hsa-miR-6794-5p	NM_138338	POLR3H	CAGGGGGACTGGGGGTGAGC#TTCATCCCCTCAAAGGCCTCTGGCTGCTCAGTCTCCCTT#.((((((((((((((((((.#)))))))))....................))))))))).	3893	3932	1.0	-26.7	1	0.002230386	0.397	0.0	0.0	-3.793324837357118	18	39	9	3UTR		0	0
hsa-miR-6794-3p	NM_138338	POLR3H	CTCACTCTCAGTCCCTCCCT#AGGGAGGGGCTGCAGGC#.....(((((((((((((((#)))))))))))).))).	3348	3365	1.0	-25.8	0	2.567601e-12	0.353	0.0	0.0	-13.6655996434504	15	17	12	3UTR		0	0
hsa-miR-6795-5p	NM_138338	POLR3H	TGGGGGGACAGGATGAGAGGCTGT#CGGCCTCCTTCCCAGTTTCCACTCCCCTAATGTCCTCCCT#.((((((((((((.(.(((((((.#)))))))).)))..................))))))))).	3403	3443	1.0	-31.0	1	0.1516138	0.382	0.0	0.0	-4.883213835181137	20	40	9	3UTR		0	0
hsa-miR-6795-5p	NM_138338	POLR3H	TGGGGGGACAGGATGAGAGGCTGT#GCAGGCCTCTCCTCCCTTCCACAGCAGTCCCCTTT#.((((((((.(((.((((((((((#)))).)))))).)))...........)))))))).	3359	3394	1.0	-29.9	1	0.03068077	0.353	0.0	0.0	-5.892671223205703	21	35	8	3UTR		0	0
hsa-miR-6796-3p	NM_138338	POLR3H	GAAGCTCTCCCCTCCCCGCAG#GCGGCATTCGGTCATCGGGGGCCTGACTAGCCTGGAGAGCTTCA#(((((((((((((((((((..#))))............)))))............)))))))))).	2071	2115	1.0	-29.5	1	0.0007101676	0.426	0.0	0.0	-3.937574446201665	19	44	10	3UTR		0	0
hsa-miR-6798-3p	NM_138338	POLR3H	CTACCCCCCATCCCCCTGTAG#CAGGGCATGGCCCTGGAGGGGTGGA#((((((((((.(((((((...#)))))...))...))).))))))).	3728	3753	1.0	-25.6	1	3.331103e-08	0.338	0.0	0.0	-6.7623489216120145	17	25	7	3UTR		0	0
hsa-miR-6800-3p	NM_138338	POLR3H	CACCTCTCCTGGCATCGCCCC#GGGGCCCAGGAGGGGTGA#((((((((((((....(((((#))))))))))))))))).	3786	3804	1.0	-33.2	1	1.345672e-05	0.309	0.0	0.0	-7.052043616942562	17	18	17	3UTR		0	0
hsa-miR-6800-3p	NM_138338	POLR3H	CACCTCTCCTGGCATCGCCCC#GGGGCCAGTGCAGGAGGGGA#..((((((((.((((.(((((#)))))..)))))))))))).	1865	1885	1.0	-29.3	1	0.0005551797	0.338	0.0	0.0	-8.014824275086253	17	20	12	3UTR		0	0
hsa-miR-6803-3p	NM_138338	POLR3H	TCCCTCGCCTTCTCACCCTCAG#GAGGTTGGGGAGGTGTGAGGGC#.((((((((((((((.((((..#)))).)))))))))..))))).	1728	1750	1.0	-28.9	1	0.004624077	0.382	0.0	0.0	-4.026373917660731	18	22	9	3UTR		0	0
hsa-miR-6803-3p	NM_138338	POLR3H	TCCCTCGCCTTCTCACCCTCAG#GGGGTGAGAGGCAGGC#..(((.(((.(((((((((...#))))))))))))))).	3808	3824	1.0	-24.8	0	0.002263391	0.368	0.0	0.0	-8.100465948893515	15	16	15	3UTR		0	0
hsa-miR-6804-3p	NM_138338	POLR3H	CGCACCTGCCTCTCACCCACAG#GTGGCAAAGAAGACAGAAGCCACCCATTGGTGCTTGGCAGAGGCAGGTGTGT#(((((((((((((((((.....#.))))......))))))))))))).	2897	2949	1.0	-29.0	1	0.0005374659	0.382	0.0	0.0	-3.937574446201665	17	25	13	3UTR		0	0
hsa-miR-6806-5p	NM_138338	POLR3H	TGTAGGCATGAGGCAGGGCCCAGG#CCTGGGTCCTGGCTGATGACTGA#..(((.(((.((.(((((((((((#))))))))))).)).))).))).	4043	4066	1.0	-32.7	0	4.556373e-06	0.412	0.0	0.0	-9.38959656155976	19	23	11	3UTR		0	0
hsa-miR-6806-3p	NM_138338	POLR3H	TGAAGCTCTGACATTCCTGCAG#GCGGGCAGTGTCAGGGA#.....(((((((((((((((..#))))).)))))))))).	3516	3533	1.0	-24.2	0	0.0002081616	0.412	0.0	0.0	-13.6655996434504	15	17	10	3UTR		0	0
hsa-miR-6807-3p	NM_138338	POLR3H	CACTGCATTCCTGCTTGGCCCAG#GGGCCTGTGGGCTGCAGTGG#(((((((..(((((..(((((..#))))).))))).))))))).	2420	2440	1.0	-29.3	1	3.092323e-06	0.353	0.0	0.0	-8.276097674182306	17	20	7	3UTR		0	0
hsa-miR-6808-5p	NM_138338	POLR3H	CAGGCAGGGAGGTGGGACCATG#GGCACCGTCCTCACCTGTCTGG#(((((((((((((((..((...#))..))).)))).)))))))).	2712	2734	1.0	-29.4	1	0.0008457785	0.353	0.0	0.0	-4.1706235265052785	17	22	8	3UTR		0	0
hsa-miR-6808-5p	NM_138338	POLR3H	CAGGCAGGGAGGTGGGACCATG#GTCCAATCACCTCAGACCCTCTCTGCCTGC#((((((((((((..((((....#)))).............)))))))))))).	3142	3172	1.0	-26.4	1	0.02141386	0.412	0.0	0.0	-6.083544976388314	16	30	12	3UTR		0	0
hsa-miR-6809-5p	NM_138338	POLR3H	TGGCAAGGAAAGAAGAGGATCA#GATTCTTGTTTTCCTTGCA#..((((((((((..(((((((.#))))))).)))))))))).	994	1013	1.0	-22.7	1	0.007416842	0.603	-0.42390919999999993	0.0782209875	-7.102971249558938	17	19	10	3UTR		0	0
hsa-miR-6809-5p	NM_138338	POLR3H	TGGCAAGGAAAGAAGAGGATCA#GGTTCTCTAGAATCCTTCAGCCAC#(((((((((....((((((((.#))))))))....)))))..)))).	1022	1046	1.0	-20.4	1	0.0006674178	0.588	0.16797581818181817	-0.11219687499999995	-12.640789312202793	17	24	8	3UTR		0	0
hsa-miR-6811-5p	NM_138338	POLR3H	ATGCAGGCCTGTGTACAGCACT#AGGCTGACGGGCCTGTG#..((((((((((...((((.((#)))))))))))))))).	2412	2429	1.0	-23.6	1	3.096724e-07	0.382	0.0	0.0	-7.838420809809573	16	17	16	3UTR		0	0
hsa-miR-6812-3p	NM_138338	POLR3H	CCGCTCTTCCCCTGACCCCAG#CTGTGTGCCCTTGGCCCCGCAGGGGGGTCAGGGAGACAGGGCA#..(((((((((((((((((..#.)))))))))).)).))))).	1521	1564	1.0	-32.2	1	0.00129637	0.294	0.2146463157894736	0.05239202499999998	-4.95700071937229	17	21	10	3UTR		0	0
hsa-miR-6814-5p	NM_138338	POLR3H	TCCCAAGGGTGAGATGCTGCCA#TGGCTGCTCAGTCTCCCTTATGGGGC#(((((((((.(((((((.((((#)))).))...))))))))).))))).	3913	3939	1.0	-24.6	1	4.453442e-06	0.397	0.0	0.0	-5.180080914529843	20	26	9	3UTR		0	0
hsa-miR-6814-3p	NM_138338	POLR3H	ACTCGCATCCTTCCCTTGGCAG#GCCACAGGGAGGGGCTGCAGG#.((.((((((((((((((((..#)))).))))))))).))))).	3343	3364	1.0	-27.2	0	1.863088e-10	0.338	0.0	0.0	-6.825347112316308	18	21	9	3UTR		0	0
hsa-miR-6815-5p	NM_138338	POLR3H	TAGGTGGCGCCGGAGGAGTCATT#ACTCCTCCTGGTGCAGGGACCCGGCTGTACCACCG#..(((((((((((((((((....#)))))))).)))))................)))).	3285	3320	1.0	-26.1	1	9.39399e-06	0.368	0.0	0.0	-4.95700071937229	17	35	8	3UTR		0	0
hsa-miR-6815-3p	NM_138338	POLR3H	TGGCTTCTCTTGCACACCCAG#TTGGGTGGTAAGTAGAGAGGACAGAGGTCAG#(((((((((((((.(((((((#))))))))))))..........)))))))).	3700	3731	1.0	-23.2	1	0.006539023	0.426	0.0	0.0	-4.794414363722071	20	31	12	3UTR		0	1
hsa-miR-6816-5p	NM_138338	POLR3H	TGGGGCGGGGCAGGTCCCTGC#GCAAGGCCAGGAGTGCCCACCAGCTTGCCCCGCTCCT#.(((((((((((((((((((.#.)))).).........)))))))))))))).	794	831	1.0	-32.8	1	0.001259626	0.338	-0.8011720793103451	-0.33070807500000005	-3.793324837357118	19	31	14	3UTR		0	0
hsa-miR-6817-3p	NM_138338	POLR3H	TCTCTCTGACTCCATGGCA#GTGGTGGGTACTGTGTGCCCTTGGCCCCGCAGGGGGGTCAGGGAGAC#(((((((((((((...((.#.))...))))))))))))).	1511	1558	1.0	-26.6	1	0.0005337331	0.338	0.20981384615384613	-0.09257581875000005	-5.762913004276319	15	20	13	3UTR		0	0
hsa-miR-6817-3p	NM_138338	POLR3H	TCTCTCTGACTCCATGGCA#GCCACGGGCAGGGAGAG#((((((((.(.((.((((.#)))).))))))))))).	2467	2484	1.0	-22.6	1	9.082025e-05	0.397	0.0	0.0	-8.675578497378185	15	17	11	3UTR		0	0
hsa-miR-6818-3p	NM_138338	POLR3H	TTGTCTCTTGTTCCTCACACAG#GGGGTGACAGAGGGGTGAGAGGCAG#.(((((((((((((((.(((..#.)))...))))))))))))))).	3797	3822	1.0	-22.0	1	0.002349519	0.353	0.0	0.0	-3.793324837357118	18	23	15	3UTR		0	0
hsa-miR-6819-5p	NM_138338	POLR3H	TTGGGGTGGAGGGCCAAGGAGC#GTTCTGTGGTCCTGGTGCTTCCACCCTAAG#(((((((((((((((.((((.(#.).))))))).)))))))))))).	3840	3870	1.0	-30.5	1	0.0002602136	0.397	0.0	0.0	-4.1706235265052785	20	24	12	3UTR		0	0
hsa-miR-6819-3p	NM_138338	POLR3H	AAGCCTCTGTCCCCACCCCAG#CTTGGGTGGTAAGTAGAGAGGACAGAGGTC#..((((((((((((((((.((#)).))))))..........)))))))))).	3699	3729	1.0	-28.7	1	0.005727589	0.412	0.0	0.0	-4.95700071937229	18	30	10	3UTR		0	0
hsa-miR-6819-3p	NM_138338	POLR3H	AAGCCTCTGTCCCCACCCCAG#GGGGACAGAGGCA#..((((((((((((.......#)))))))))))).	2870	2883	1.0	-29.0	1	0.001683126	0.441	0.0	0.0	-5.925499359926538	12	13	12	3UTR		0	0
hsa-miR-6820-5p	NM_138338	POLR3H	TGCGGCAGAGCTGGGGTCA#GACCCTCTCTGCCTGCT#.(((((((((..((((((.#))))))))))))).)).	3156	3173	1.0	-26.2	1	0.02388356	0.412	0.0	0.0	-9.964902622363823	15	17	13	3UTR		0	0
hsa-miR-6825-5p	NM_138338	POLR3H	TGGGGAGGTGTGGAGTCAGCAT#GTTGACTCCAACCCCCA#..(((.(((.((((((((((..#)))))))))))))))).	1755	1772	1.0	-27.4	0	0.0008806545	0.412	0.0	0.0	-8.100465948893515	16	17	16	3UTR		0	0
hsa-miR-6825-5p	NM_138338	POLR3H	TGGGGAGGTGTGGAGTCAGCAT#GGCTGCAGGCCTCTCCT#.((((((((.((.((((.....#)))).)).)))))))).	3355	3372	1.0	-26.3	1	1.852158e-05	0.353	0.0	0.0	-6.32496191835154	14	17	8	3UTR		0	0
hsa-miR-6827-3p	NM_138338	POLR3H	ACCGTCTCTTCTGTTCCCCAG#CTGGGGCCAGTGCAGGAGGGGA#....((((((((((.((((((#)))))).....)))))))))).	1863	1885	1.0	-21.9	0	0.0005551797	0.338	0.0	0.0	-10.282012028888563	16	22	10	3UTR		0	0
hsa-miR-6829-5p	NM_138338	POLR3H	TGGGCTGCTGAGAAGGGGCA#CCCCTGGCACATGTCCTAGATCTCAGCGGCTCAG#(((((((((((((.((((((#.))))))...))))))))))))).	2294	2328	1.0	-30.9	1	0.0004307977	0.397	0.0	0.0	-4.794414363722071	19	24	13	3UTR		0	0
hsa-miR-6830-5p	NM_138338	POLR3H	CCAAGGAAGGAGGCTGGACATC#GTCCCCTTTGGGCTTGGTCGGCCTCCTTCCC#....((((((((((((..((..#.))..)))))))))))).	3385	3416	1.0	-26.8	0	0.002355374	0.382	0.0	0.0	-9.546562468637928	14	18	12	3UTR		0	0
hsa-miR-6830-5p	NM_138338	POLR3H	CCAAGGAAGGAGGCTGGACATC#GAGTCGGCCCCCTTCCTTGT#.(((((((((.((((((.....#.)))))).))))))))).	3226	3246	1.0	-25.7	1	0.0001931102	0.5	0.0	0.0	-6.618099312767468	15	18	9	3UTR		0	0
hsa-miR-6830-3p	NM_138338	POLR3H	TGTCTTTCTTCTCTCCCTTGCAG#GGAGGGGTGACAGAGGGGTGAGAGGCAG#(((((((((((((((((((.(..#).)))))....))))))..)))))))).	3794	3822	1.0	-22.3	1	0.002349519	0.353	0.0	0.0	-3.937574446201665	20	28	8	3UTR		0	0
hsa-miR-6831-5p	NM_138338	POLR3H	TAGGTAGAGTGTGAGGAGGAGGTC#GGCCTCCTTCCCAGTTTCCACTCCCCTAATGTCCTCCCTGCACCTGCCTT#.((((((.((((((((((((((((#)))))))........................)))))...)))))))))).	3404	3454	1.0	-28.5	1	0.01250155	0.397	0.0	0.0	-6.106959766537749	22	50	10	3UTR		0	0
hsa-miR-6833-3p	NM_138338	POLR3H	TTTCTCTCTCCACTTCCTCAG#TTGGGGAGGTGTGAGGGC#.....((((((((((((((((#))))))))))).))))).	1732	1750	1.0	-22.5	0	0.004624077	0.382	0.0	0.0	-13.6655996434504	16	18	11	3UTR		0	0
hsa-miR-6833-3p	NM_138338	POLR3H	TTTCTCTCTCCACTTCCTCAG#CTGGGGCCAGTGCAGGAGGGGAAA#(((((((((.((((.((((((#))))))..))))..))))))))).	1863	1887	1.0	-21.6	1	0.0007213212	0.338	0.0	0.0	-5.915530474780478	19	24	9	3UTR		0	0
hsa-miR-6834-3p	NM_138338	POLR3H	TATGTCCCATCCCTCCATCA#GAGGTCAGGGCATGGCCCTGGAGGGGTGGATGACAA#..(((((((((((((((...#.)))))))))))..)))).	3723	3759	1.0	-25.2	1	0.008794758	0.309	0.0	0.0	-4.95700071937229	15	19	11	3UTR		0	0
hsa-miR-6835-5p	NM_138338	POLR3H	AGGGGGTAGAAAGTGGCTGAAG#CTATGGGGCCCTGGTCTGCTCCCTT#((((((((((.((.((((....#.))))))..)))))))))).	2186	2211	1.0	-23.9	1	0.0003451309	0.353	0.0	0.0	-7.619188839132421	16	20	10	3UTR		0	0
hsa-miR-6835-3p	NM_138338	POLR3H	AAAAGCACTTTTCTGTCTCCCAG#GGGAGACAGGGCACTGCC#....(((...(((((((((((..#)))))))))))...))).	1551	1569	1.0	-22.6	0	1.257161e-05	0.324	0.0	0.0	-14.159093524392503	14	18	11	3UTR		0	0
hsa-miR-6835-3p	NM_138338	POLR3H	AAAAGCACTTTTCTGTCTCCCAG#GGGAGGTTGGGGAGGTGTG#....((((((((((.((((((..#))))))..)))))))))).	1726	1745	1.0	-21.4	0	0.02982822	0.353	0.0	0.0	-10.282012028888563	16	19	10	3UTR		0	0
hsa-miR-6780b-5p	NM_138338	POLR3H	TGGGGAAGGCTTGGCAGGGAAGA#CTCAGGCCAGGCCTTCATCCCCT#.((((((((((((((.(((....#)))..)))))))))...))))).	3880	3903	1.0	-29.1	1	0.0003038024	0.382	0.0	0.0	-4.026373917660731	17	23	9	3UTR		0	0
hsa-miR-6780b-3p	NM_138338	POLR3H	TCCCTTGTCTCCTTTCCCTAG#AGGGAGGTTGGGTGAGACAGGGA#..(((((((((((((((((..#))))))....)).))))))))).	2953	2976	1.0	-23.5	1	0.01331576	0.353	0.0	0.0	-4.95700071937229	17	23	9	3UTR		0	0
hsa-miR-6837-5p	NM_138338	POLR3H	ACCAGGGCCAGCAGGGAATGT#ACGTGTTCTGTGGTCCTGGTG#((((((((((.(((((.((((#)))).))))))))))))))).	3836	3857	1.0	-25.7	1	3.230846e-05	0.412	0.0	0.0	-6.7623489216120145	19	21	15	3UTR		0	1
hsa-miR-6838-3p	NM_138338	POLR3H	AAGTCCTGCTTCTGTTGCAG#TGCTTGGCAGAGGCAGGT#....(((((((((((((((.#)))..)))))))))))).	2927	2945	1.0	-22.3	0	2.099318e-05	0.412	0.0	0.0	-9.546562468637928	15	18	12	3UTR		0	0
hsa-miR-6838-3p	NM_138338	POLR3H	AAGTCCTGCTTCTGTTGCAG#CTGCAAGATCAGCCACAGACCTCATGCTGGACACAGGAGCCCAGGACA#..((((((((((((((.(((#.))).).))))))))..))))).	3993	4041	1.0	-21.7	1	0.00011767	0.412	0.0	0.0	-4.95700071937229	17	23	8	3UTR		0	0
hsa-miR-6841-5p	NM_138338	POLR3H	TAGGGTACTCAGAGCAAGTTGT#AGAGCTTCATTTTCTGAACCCATCTGGGGCTCTGGGAGATGCCCC#..(((((((((((((.......#.))))))))...))))).	2106	2151	1.0	-20.4	1	3.654866e-05	0.412	0.0	0.0	-5.1900497996759025	13	18	8	3UTR		0	0
hsa-miR-6842-5p	NM_138338	POLR3H	TGGGGGTGGTCTCTAGCCAAGG#CCTCTGGCTGCTCAGTCTCCCTTATGGGGCAGAGGCCGCCCA#...(((((((((((.(((((((#.))))....)))))))))))))).	3909	3951	1.0	-29.2	0	3.733754e-09	0.397	0.0	0.0	-7.249989753929374	18	24	14	3UTR		0	0
hsa-miR-6842-3p	NM_138338	POLR3H	TTGGCTGGTCTCTGCTCCGCAG#GCGGGGCGGGGAGGCACTGCCC#..(((((.((((((((((((..#))))))))))))..))..))).	1325	1347	1.0	-27.6	0	1.427811e-07	0.397	-0.06253366666666667	-0.012530825000000002	-7.27063564855292	17	22	12	3UTR		0	0
hsa-miR-6845-5p	NM_138338	POLR3H	CGGGGCCAGAGCAGAGAGC#GCTCACTGTGAGGCCCCGT#(((((((...((((.((((#)))).))))..))))))).	3170	3189	1.0	-27.0	1	0.0003454629	0.382	0.0	0.0	-9.285555062206871	15	19	7	3UTR		0	0
hsa-miR-6845-3p	NM_138338	POLR3H	CCTCTCCTCCCTGTGCCCCAG#CTGGGGCCAGTGCAGGAGGGGA#((((((((.((((.(((((((#)))))))))).).)))))))).	1863	1885	1.0	-33.3	1	0.0005551797	0.338	0.0	0.0	-5.850804021967834	19	22	10	3UTR		0	0
hsa-miR-6846-5p	NM_138338	POLR3H	TGGGGGCTGGATGGGGTAGAGT#GCTCACTGTGAGGCCCCGTGTAGCCCCCT#.((((((((.(((((((.....#.))))))).)))))))).	3170	3199	1.0	-33.3	1	0.002514107	0.397	0.0	0.0	-5.035831305685297	15	18	8	3UTR		0	0
hsa-miR-6847-5p	NM_138338	POLR3H	ACAGAGGACAGTGGAGTGTGAGC#GTTTCCACTCCCCTAATGTCCTCC#...(((((((..((((((.((((#)))).)))))).....))))))).	3417	3441	1.0	-23.1	0	0.1778474	0.382	0.0	0.0	-12.686117978685445	17	24	7	3UTR		0	0
hsa-miR-6847-5p	NM_138338	POLR3H	ACAGAGGACAGTGGAGTGTGAGC#GCTCACCCTTCAGGCCTCA#...((((....(((((.((((((#)))))).)))))..)))).	3973	3992	1.0	-21.7	0	0.009822298	0.441	0.0	0.0	-13.951845724843663	15	19	6	3UTR		0	0
hsa-miR-6847-3p	NM_138338	POLR3H	GGCTCATGTGTCTGTCCTCTTC#GAGAGGACAGAGGTCAGGGCA#.((((.(((.(((((((((((.#))))))))))).).)))))).	3714	3735	1.0	-26.1	0	0.008696922	0.397	0.0	0.0	-6.936790066878343	18	21	11	3UTR		0	0
hsa-miR-6849-5p	NM_138338	POLR3H	GAGTGGATAGGGGAGTGTGTGGA#TCCACAGCAGTCCCCTTTGGGCTTGGTCGGCCTCCTTCCCAGTTTCCACTCC#(((((((.((((((.((((((((#)))))).)).))))))............................))))))).	3376	3428	1.0	-30.3	1	0.280771	0.397	0.0	0.0	-6.9866589356329305	21	52	7	3UTR		0	0
hsa-miR-6852-5p	NM_138338	POLR3H	CCCTGGGGTTCTGAGGACATG#TGGACACAGGAGCCCAGGA#.((((((.(((((.(..((..#))..).))))).)))))).	4020	4039	1.0	-23.8	1	0.0002071487	0.426	0.0	0.0	-7.196848764361768	14	19	6	3UTR		0	0
hsa-miR-6852-5p	NM_138338	POLR3H	CCCTGGGGTTCTGAGGACATG#CATGTCCTAGATCTCAGCGGC#((((((((.(((.((((((((#))))))))))))))))).)).	2303	2324	1.0	-23.3	1	0.005656481	0.441	0.0	0.0	-6.283094717113671	19	21	17	3UTR		0	0
hsa-miR-6852-3p	NM_138338	POLR3H	TGTCCTCTGTTCCTCAG#GAGAGGACAGAGGTCAG#((.((((((((((((..#))).))))))))).)).	3714	3731	1.0	-21.6	0	0.006539023	0.426	0.0	0.0	-5.728163000811725	14	17	9	3UTR		0	0
hsa-miR-6853-5p	NM_138338	POLR3H	AGCGTGGGATGTCCATGAAGTCAG#CTGGCCTCACCCACCTGGCGCCTGGGCATCCTGAGGCTC#(((.(((((((((((.(..(((((#.)))))..))))))))))).).))).	2744	2783	1.0	-26.1	0	8.302805e-08	0.294	0.0	0.0	-7.202645801464468	20	26	11	3UTR		0	0
hsa-miR-6854-3p	NM_138338	POLR3H	TGCGTTTCTCCTCTTGAGCAG#GCTACCCTGGGGCCAGTGCAGGAGGGGAAACA#...(((((((((((((.((..#.)).))))))))))))).	1857	1889	1.0	-23.0	0	0.001450644	0.338	0.0	0.0	-6.514540193678739	15	18	13	3UTR		0	0
hsa-miR-6857-5p	NM_138338	POLR3H	TTGGGGATTGGGTCAGGCCAGT#CTGGCTGCTCAGTCTCCC#..(((((((((((..((((((.#))))))))))))))))).	3912	3930	1.0	-26.0	1	0.000256267	0.382	0.0	0.0	-6.549290197143331	17	18	17	3UTR		0	0
hsa-miR-6858-5p	NM_138338	POLR3H	GTGAGGAGGGGCTGGCAGGGAC#CTGGAGGGGCCCTTCCTCGCC#(((((((((((((..(((....#)))....))))))))))))).	2795	2816	1.0	-29.2	1	1.69218e-05	0.338	0.0	0.0	-5.529863923972706	16	21	13	3UTR		0	0
hsa-miR-6858-5p	NM_138338	POLR3H	GTGAGGAGGGGCTGGCAGGGAC#CCTTGCAGGCCCCTTCA#....(((((((((.((((((..#)))))).))))))))).	3450	3467	1.0	-29.1	0	0.0001446184	0.412	0.0	0.0	-10.403402386158335	15	17	9	3UTR		0	0
hsa-miR-6859-5p	NM_138338	POLR3H	GAGAGGAACATGGGCTCAGGACA#GTCTCCGATCACCACCCACCTGATGCCATGTTTCTGTCA#((.((((((((((..(((((...#.)))))..)))))))))).)).	2640	2679	1.0	-28.0	0	0.001843224	0.456	0.0	0.0	-7.087403398279154	17	22	10	3UTR		0	0
hsa-miR-6769b-5p	NM_138338	POLR3H	TGGTGGGTGGGGAGGAGAAGTGC#TCTCCGATCACCACCCACCT#.(((((((((((.(((((.....#)))))..)).))))))))).	2641	2661	1.0	-29.2	1	0.04578046	0.382	0.0	0.0	-5.08245545002336	16	20	9	3UTR		0	1
hsa-miR-6769b-3p	NM_138338	POLR3H	CCCTCTCTGTCCCACCCATAG#GGCGGGGCGGGGAGGC#.((((((((((((.((.....#)).)))))))))))).	1324	1340	1.0	-26.6	1	1.126112e-06	0.368	0.020804250000000014	-0.011724325	-4.650164754877524	14	16	12	3UTR		0	1
hsa-miR-6862-5p	NM_138338	POLR3H	CGGGCATGCTGGGAGAGACTTT#AGTCTCTTCTGTCACAGGGGTGCCTGG#(((((((.((((((((((((..#))))))))))......)).))))))).	4068	4095	1.0	-26.8	1	1.120309e-06	0.574	0.0	0.0	-6.251209375382295	19	27	10	3UTR		0	0
hsa-miR-6862-5p	NM_138338	POLR3H	CGGGCATGCTGGGAGAGACTTT#CTCCCGGCTCGAGCCCT#.((((..((((((((.......#))))))))....)))).	2610	2627	1.0	-23.8	0	9.063675e-05	0.324	0.0	0.0	-7.4710192137250955	12	17	8	3UTR		0	0
hsa-miR-6865-5p	NM_138338	POLR3H	TAGGTGGCAGAGGAGGGACTTCA#TGAGGCTCCCGGTAAAGGGGCTGGAGGGGCCCTTCCTCGCCTGCTGCCTAA#(((((((((((((((((.((((.#.)))).))))))))...))))))))).	2775	2826	1.0	-30.3	1	0.0006037382	0.382	0.0	0.0	-3.937574446201665	21	27	9	3UTR		0	0
hsa-miR-6867-5p	NM_138338	POLR3H	TGTGTGTGTAGAGGAAGAAGGGA#TCTGCGAGGCCTTCCTGCTGCACATTCAT#((.((((((((((((((......#.)))))).)))))))).)).	2252	2281	1.0	-21.7	0	0.005859806	0.426	0.0	0.0	-5.495113920508112	16	20	8	3UTR		0	0
hsa-miR-6872-5p	NM_138338	POLR3H	TCTCGCATCAGGAGGCAAGG#CCTAAGATATCTCTCACTAACTCCTCCTGGTGCAGGGAC#(((((((((((((((.....#.))))))))))).)))).	3266	3305	1.0	-24.7	1	1.23541e-05	0.412	0.0	0.0	-4.1706235265052785	15	18	11	3UTR		0	0
hsa-miR-6873-3p	NM_138338	POLR3H	TTCTCTCTGTCTTTCTCTCTCAG#GGGGGTCAGGGAGACAGGGC#....(((((((((((((((((..#)))))..)))))))))))).	1543	1563	1.0	-21.9	0	0.0003606146	0.309	0.0	0.0	-9.546562468637928	17	20	12	3UTR		0	0
hsa-miR-6874-5p	NM_138338	POLR3H	ATGGAGCTGGAACCAGATCAGGC#GCCTGGGTACAGACTCCAGCTCA#...((((((((......((((((#))))))........)))))))).	2516	2539	1.0	-23.0	0	0.0004432036	0.426	0.0	0.0	-12.975812674015993	14	23	8	3UTR		0	0
hsa-miR-6875-5p	NM_138338	POLR3H	TGAGGGACCCAGGACAGGAGA#TCCTGGGTCCCG#...(((((((((((.......#))))))))))).	1441	1453	1.0	-25.0	0	2.087338e-06	0.426	0.005651909090909099	-0.023015412500000054	-7.483038834232987	11	12	11	3UTR		0	0
hsa-miR-6875-3p	NM_138338	POLR3H	ATTCTTCCTGCCCTGGCTCCAT#AGCCACGGGCAGGGAGAGTG#((((((((((((((((((....#))))).))))))))))))).	2466	2486	1.0	-31.7	1	0.0004455174	0.426	0.0	0.0	-3.937574446201665	18	20	13	3UTR		0	0
hsa-miR-6875-3p	NM_138338	POLR3H	ATTCTTCCTGCCCTGGCTCCAT#GTGGAGCTGAACTTGACGCCAGCGGCGGGGCGGGGAGGC#..((((((((((((((((((((#)))))))..................))))))))))))).	1301	1340	1.0	-31.5	1	1.126112e-06	0.368	0.06608123684210519	-0.07342131249999999	-4.95700071937229	20	39	13	3UTR		0	0
hsa-miR-6878-3p	NM_138338	POLR3H	CTGGCCTCTTCTTTCTCCTAG#TTGGGTGGTAAGTAGAGAGGACAGAGGTCAGG#((((((((((((((((.((..#.)).)))))))..))))))))).	3700	3732	1.0	-22.9	1	0.006929431	0.426	0.0	0.0	-3.937574446201665	18	23	9	3UTR		0	0
hsa-miR-6879-5p	NM_138338	POLR3H	CAGGGCAGGGAAGGTGGGAGAG#CTCCTTCCCAGTTTCCACTCCCCTAATGTCCTCCCTGCACCTGC#((((((((((.(((((((.(((#.))).))))....))))))))).)))).	3407	3451	1.0	-28.5	1	0.02505911	0.397	0.0	0.0	-6.7623489216120145	20	28	9	3UTR		0	0
hsa-miR-6879-3p	NM_138338	POLR3H	TGTCACCCGCTCCTTGCCCAG#GGGCAGGGAGAGTGACC#.(((((...((((((((((..#)))))))))).))))).	2472	2489	1.0	-27.6	0	5.800856e-05	0.397	0.0	0.0	-8.707035959654831	15	17	10	3UTR		0	0
hsa-miR-6887-3p	NM_138338	POLR3H	TCCCCTCCACTTTCCTCCTAG#AGGTTGGGGAGGTGTGAGGGC#..(((((((((((((((((..#)))..))))))))).))))).	1729	1750	1.0	-24.7	1	0.004624077	0.382	0.0	0.0	-4.95700071937229	17	21	9	3UTR		0	1
hsa-miR-6887-3p	NM_138338	POLR3H	TCCCCTCCACTTTCCTCCTAG#AGGAGGGGTGACAGAGGGGT#.((((((((((..((((((..#))))))))))...)))))).	3793	3813	1.0	-24.3	1	0.001801021	0.324	0.0	0.0	-8.429258759619717	16	20	10	3UTR		0	1
hsa-miR-6888-5p	NM_138338	POLR3H	AAGGAGATGCTCAGGCAGAT#GCCTGGGTACAGACTCCA#..((((.(((((((((....#)))))))))....)))).	2516	2534	1.0	-20.4	0	4.841806e-05	0.426	0.0	0.0	-6.5006872542436085	13	18	9	3UTR		0	0
hsa-miR-6890-5p	NM_138338	POLR3H	CATGGGGTAGGGCAGAGTAGG#CCTGCTCACTGTGAGGCCCCGTGT#((((((((...((((((((((#)))))))..)))...)))))))).	3167	3191	1.0	-26.9	1	6.211122e-05	0.382	0.0	0.0	-9.06124504818596	18	24	8	3UTR		0	0
hsa-miR-6890-3p	NM_138338	POLR3H	CCACTGCCTATGCCCCACAG#TGGGGCTGGACAGTGGA#((((((.(((.((((((...#))))))))).)))))).	681	698	1.0	-25.1	0	2.197313e-05	0.353	1.2293343333333333	-0.029795322500000054	-8.306035456483334	15	17	9	3UTR		0	0
hsa-miR-6894-3p	NM_138338	POLR3H	TTGCCTGCCCTCTTCCTCCAG#GAGGGGTGAGAGGCAGGCAAG#((((((((((((((((((...#)))))).))).))))))))).	3806	3827	1.0	-29.7	1	0.004599386	0.382	0.0	0.0	-3.937574446201665	18	21	9	3UTR		0	1
hsa-miR-6895-5p	NM_138338	POLR3H	CAGGGCCAGGCACAGAGTAAG#CTGAGTGCCAGGTCCTGG#(((((((.(((((..((....#))..))))).))))))).	1700	1718	1.0	-24.4	1	1.098075e-05	0.368	0.0	0.0	-7.843498853153337	14	18	7	3UTR		0	0
hsa-miR-7106-5p	NM_138338	POLR3H	TGGGAGGAGGGGATCTTGGG#CCACAGGGAGGGGCTGCAGGCCTCTCCTCCCT#.(((((((((((..((((.(#.).))))))))))))))).	3344	3376	1.0	-25.9	1	0.002251634	0.353	0.0	0.0	-5.9392953675437665	16	19	15	3UTR		0	0
hsa-miR-7106-3p	NM_138338	POLR3H	AGCTCCCTGAATCCCTGTCCCAG#GCAGGGGGGTCAGGGAGA#..((((((((.(((((((.....#)))))))..)))))))).	1539	1557	1.0	-26.7	1	0.0002228423	0.324	0.0	0.0	-7.7817751947826395	15	18	8	3UTR		0	0
hsa-miR-7108-5p	NM_138338	POLR3H	GTGTGGCCGGCAGGCGGGTGG#CACAGATTGGAGGCCTCTGGCCACACC#((((((((((.((((..(((.#))).........)))))))))))))).	4130	4157	1.0	-28.0	1	2.145078e-06	0.568	0.0	0.0	-6.995398001915627	17	27	14	3UTR		0	1
hsa-miR-7111-3p	NM_138338	POLR3H	ATCCTCTCTTCCCTCCTCCCAG#GGGCCCAGGAGGGGTGACAGAGGGGT#..((((((((((((((((((..#)))...))))))))....))))))).	3787	3813	1.0	-28.1	1	0.001801021	0.324	0.0	0.0	-4.95700071937229	18	26	8	3UTR		0	0
hsa-miR-7112-5p	NM_138338	POLR3H	ACGGGCAGGGCAGTGCACCCTG#CGGGGAGGCACTGCCCTCACTGTT#((((..((((((((((.(((((#)))))..))))))))))..)))).	1331	1355	1.0	-33.5	0	0.004180004	0.353	0.0939265	0.003195837499999958	-9.957570382207184	19	24	10	3UTR		0	0
hsa-miR-7112-3p	NM_138338	POLR3H	TGCATCACAGCCTTTGGCCCTAG#GGGGCAAGAGGCTGACGGGCC#.((....((((((((.(((((..#))))).))))))))....)).	2404	2425	1.0	-24.6	0	6.840328e-06	0.397	0.0	0.0	-14.62207866349676	15	21	8	3UTR		0	0
hsa-miR-7113-3p	NM_138338	POLR3H	CCTCCCTGCCCGCCTCTCTGCAG#GCCAGCGGCGGGGCGGGGAGGC#((((((((((((((.((..((..#)).)).)))))).)))))))).	1318	1340	1.0	-33.7	1	1.126112e-06	0.368	-0.010380266666666655	-0.012530825000000002	-4.6730240064523	18	22	8	3UTR		0	0
hsa-miR-7114-3p	NM_138338	POLR3H	TGACCCACCCCTCTCCACCAG#TGTGTGGAGGGAGGTTGGGTGAG#(.(((((.((((((((((((.#)).)))))))).)).))))).).	2946	2969	1.0	-27.0	0	0.06086278	0.338	0.0	0.0	-7.414885257397467	18	23	8	3UTR		0	0
hsa-miR-7150	NM_138338	POLR3H	CTGGCAGGGGGAGAGGTA#GCCTCTCCTCCCTTCCAC#.(((.((((((((((((.#)))))))).)))).))).	3363	3381	1.0	-26.8	0	0.02841605	0.324	0.0	0.0	-7.91236201216959	15	18	8	3UTR		0	0
hsa-miR-7151-3p	NM_138338	POLR3H	CTACAGGCTGGAATGGGCTCA#GGGCCCTTCCTCGCCTGC#...(((((.((((.((((((.#))))))))))..))))).	2801	2819	1.0	-26.6	0	0.0002982556	0.353	0.0	0.0	-8.427769769444907	15	18	10	3UTR		0	0
hsa-miR-7152-3p	NM_138338	POLR3H	TCTGGTCCTGGACAGGAGGC#CTTCCTGAGTCGGCCCCCTTCCTTGTCTTTGTCTAGGGCCAGAT#((((((((((((((((.(((#.))).)))...........))))))))))))).	3220	3264	1.0	-29.3	1	2.55735e-05	0.5	0.0	0.0	-3.937574446201665	19	33	13	3UTR		0	0
hsa-miR-7152-3p	NM_138338	POLR3H	TCTGGTCCTGGACAGGAGGC#GCCTCCTGGGAGAAGCTACCCTGGGGCCAGT#.((((((((((.((((((((#))))))))............)))))))))).	1843	1874	1.0	-28.2	1	8.307852e-05	0.368	0.0	0.0	-7.140128146953473	18	31	10	3UTR		0	0
hsa-miR-7155-5p	NM_138338	POLR3H	TCTGGGGTCTTGGGCCATC#GATGGCCCAGGTCAGACCCAGGT#((((((..(((((((((((#))))))))))).....)))))).	1621	1644	1.0	-29.7	0	3.009703e-06	0.338	0.0	0.0	-7.794895910253615	17	23	11	3UTR		0	0
hsa-miR-7155-3p	NM_138338	POLR3H	TGGCCCAAGACCTCAGACC#GGCTGTGGCTGTTGGGCCT#.(((((((.(((.(((.((#))))).)).).))))))).	881	900	1.0	-23.0	1	7.920424e-06	0.441	0.3631026428571428	-0.4839035500000003	-6.138845108269123	15	19	7	3UTR		0	0
hsa-miR-7156-5p	NM_138338	POLR3H	TTGTTCTCAAACTGGCTGTCAGA#CTGACTAGCCTGGAGAGCT#..((((((.....(((((((((.#))))).))))..)))))).	2093	2112	1.0	-21.6	1	0.001284159	0.412	0.0	0.0	-14.71660524361918	15	19	6	3UTR		0	0
hsa-miR-7158-5p	NM_138338	POLR3H	GGCTCAATCTCTGGTCCTGCAGCC#CTGTGGGGCCACCTGGAGAACTGGGGGCCT#(((((..(((((((((((((((..#)))))))))))....)))).....))))).	1797	1827	1.0	-28.0	0	1.690773e-05	0.412	0.0	0.0	-7.382219742266031	20	30	11	3UTR		0	0
hsa-miR-7160-5p	NM_138338	POLR3H	TGCTGAGGTCCGGGCTGTGCC#GGCACATGTCCTAGATCTCAGCGG#((((((((((.((((((((((#)))))).))))..)))))))))).	2299	2323	1.0	-31.4	1	0.007691597	0.426	0.0	0.0	-6.7623489216120145	20	24	10	3UTR		0	0
hsa-miR-7160-3p	NM_138338	POLR3H	CAGGGCCCTGGCTTTAGCAGA#GCTGGGCCAGGACTTGGGTTCAGCCCTGG#((((((((((((.(((((...#)))))))))))...........)))))).	3086	3115	1.0	-27.6	1	4.017963e-06	0.485	0.0	0.0	-5.226705058867908	17	29	11	3UTR		0	0
hsa-miR-7706	NM_138338	POLR3H	TGAAGCGCCTGTGCTCTGCCGAGA#CTTGGCAGAGGCAGGTGTG#....((((((((.((((((((((.#)))))))))))))))))).	2929	2948	1.0	-31.3	0	0.0004265956	0.397	0.0	0.0	-10.835693081304171	18	19	18	3UTR		0	0
hsa-miR-7843-5p	NM_138338	POLR3H	GAGGGCAGAGCCAGCTTCCTGA#CGTGGAGCTGAACTTGACGCCAGCGGCGGGGCGGGGAGGCACTGCCCTCA#((((((((.(((..(((((((.#.)))))..))..))).)))))))).	1300	1350	1.0	-30.3	1	6.573072e-06	0.368	-0.07463112499999998	0.018115949999999985	-7.139934634634077	18	25	8	3UTR		0	0
hsa-miR-7844-5p	NM_138338	POLR3H	AAAACTAGGACTGTGTGGTGTA#ACGGCACAGACACCAATCACTCACAGAACAGTCACTGGTTTTG#((((((((((((((.((((((.#.))))))............)))))).)))))))).	951	994	1.0	-22.0	1	0.00157885	0.588	-0.1178483333333333	0.03648542750000007	-4.6730240064523	20	35	8	3UTR		0	0
hsa-miR-7845-5p	NM_138338	POLR3H	AAGGGACAGGGAGGGTCGTGG#TCACCTCAGACCCTCTCTGCCTG#..(((.(((((((((((((((#))))....)))))))))))))).	3148	3171	1.0	-26.1	0	0.01157843	0.412	0.0	0.0	-6.857959480565336	18	23	14	3UTR		0	0
hsa-miR-7847-3p	NM_138338	POLR3H	CGTGGAGGACGAGGAGGAGGC#GCCCTTCCTCGCCTGCTGCC#.(((((((.((((((((.(((#)))))))))))))).)))).	2803	2823	1.0	-26.4	1	0.001610065	0.368	0.0	0.0	-4.849714495602881	18	20	14	3UTR		0	0
hsa-miR-8070	NM_138338	POLR3H	ATGTGATTGACGGCTGACTCCA#GGAGTTGGCCTTGCCGTTTTCAATGTTGATGGCAC#.(((.((((((((((((((((.#))))))))))..............)))))).))).	3567	3602	1.0	-23.1	0	0.0003824249	0.5	0.0	0.0	-7.91236201216959	19	35	10	3UTR		0	0
hsa-miR-8072	NM_138338	POLR3H	GGCGGCGGGGAGGTAGGCAG#CTGCGAGGCCTTCCTGCTGCA#.(((((((((((((..((((#))))...))))))))))))).	2253	2274	1.0	-30.6	1	0.0006416929	0.412	0.0	0.0	-4.761823477911366	17	21	13	3UTR		0	0
hsa-miR-8072	NM_138338	POLR3H	GGCGGCGGGGAGGTAGGCAG#CTGGAGGGGCCCTTCCTCGCCTGCTGCCT#(((((((((((((..(((..#.)))...)))).))))))))).	2795	2824	1.0	-30.6	1	0.001380821	0.382	0.0	0.0	-5.529863923972706	16	22	9	3UTR		0	0
hsa-miR-8073	NM_138338	POLR3H	ACCTGGCAGCAGGGAGCGTCGT#GCGAGGCCTTCCTGCTGCACAT#...((((((((((((((.((((#)))).)).)))))))))).)).	2255	2277	1.0	-29.0	0	0.001177721	0.426	0.0	0.0	-6.514540193678739	18	22	10	3UTR		0	1
hsa-miR-8074	NM_138338	POLR3H	CTATGGCGAGACTGGCATGTACTC#GAGGCTCCAGAGCTGCATGCTCCCGGCTCGAGCCCTCGCCGTAGT#((((((((((.(((((((((((((#.))).)))))))).........))..)))))))))).	2591	2636	1.0	-27.7	1	0.0008637902	0.353	0.0	0.0	-6.7623489216120145	23	37	10	3UTR		0	0
hsa-miR-8078	NM_138338	POLR3H	GGTCTAGGCCCGGTGAGAGACTC#CACCGGACCTGGGCCT#((((((((.((((((........#)))))).)))))))).	3315	3331	1.0	-26.8	1	2.444489e-05	0.309	0.0	0.0	-5.227013184751041	14	16	8	3UTR		0	0
hsa-miR-8079	NM_138338	POLR3H	CAGTGATCGTCTCTGCTGGC#GCCACGGGCAGGGAGAGTGACCTTGATCACTA#.(((((((((((((((((((#))))...))))))).........)))))))).	2467	2499	1.0	-22.8	1	0.0001894605	0.412	0.0	0.0	-3.793324837357118	19	32	8	3UTR		0	0
hsa-miR-8089	NM_138338	POLR3H	CCTGGGGACAGGGGATTGGGGCAG#CTGCCCCACCCAGCCACCAGGG#(((((((.(..(((..((((((((#))))))))))).))).))))).	3042	3064	1.0	-32.2	1	4.410084e-06	0.294	0.0	0.0	-11.286988959675073	19	22	11	3UTR		0	0
hsa-miR-8089	NM_138338	POLR3H	CCTGGGGACAGGGGATTGGGGCAG#GCCCCCTTCCTTGTCTTTGTCTAGGG#(((((((((((((((..(((((..#))))).))))))))))....))))).	3232	3258	1.0	-31.2	1	0.0006529731	0.515	0.0	0.0	-4.1706235265052785	20	26	10	3UTR		0	0
hsa-miR-9718	NM_138338	POLR3H	TTGCTGACCTGGGTGGTGGT#TCAGCCGGGTCAGCGAA#((((((((((((.(((....#))).)))))))))))).	2005	2022	1.0	-26.3	1	0.000623024	0.441	0.0	0.0	-5.226705058867908	15	17	12	3UTR		0	0
hsa-miR-9899	NM_138338	POLR3H	CGGGCGCCGCGCTCCCGCCCGC#GCGGCGGGGCGGGGAGGCACTGCCCT#.(((((((.(((.((((.((((#))))))))))).))......))))).	1322	1348	1.0	-32.3	1	4.292646e-07	0.382	0.11799730769230769	0.01529327499999994	-6.138845108269123	18	26	11	3UTR		0	0
hsa-miR-9900	NM_138338	POLR3H	ACAGGTCCTAAGAGACTGCAT#GCAGTCCCCTTTGGGCTTGG#.(((((((.(((.((((((..#))))))..))).))))))).	3382	3402	1.0	-23.0	1	4.871014e-06	0.368	0.0	0.0	-6.138845108269123	16	20	7	3UTR		0	0
hsa-miR-1843	NM_138338	POLR3H	TATGGAGGTCTCTGTCTGGC#TGGGGCAGAGGCCGCCCAA#..(((.(((((((((((.(.#).)))))))))))..))).	3933	3952	1.0	-23.3	0	1.64642e-08	0.397	0.0	0.0	-6.857959480565336	15	19	11	3UTR		0	0
hsa-miR-10394-5p	NM_138338	POLR3H	TCTGCAGGTCCTGGTGAACGCCAT#TGGAAGCAGGGCCTGCGGGA#(((((((((((((.......(((.#)))...))))))))))))).	2339	2359	1.0	-26.0	1	1.94577e-05	0.353	0.0	0.0	-5.762913004276319	16	20	13	3UTR		0	0
hsa-miR-10396a-5p	NM_138338	POLR3H	GGCGGGGCTCGGAGCCGGG#CCCGGCTCGAGCCCTCGCCG#((((((((((.((((((((#)))))))))))))).)))).	2612	2632	1.0	-39.5	1	3.576181e-05	0.338	0.0	0.0	-6.7623489216120145	18	20	14	3UTR		0	0
hsa-miR-10397-5p	NM_138338	POLR3H	TCCTTGACCTGATGCTGTAGGG#CCCTTGGCCCCGCAGGGGGGTCAGGGAG#((((((((((....((((.(((#.))).))))..)))))))))).	1528	1556	1.0	-27.1	1	2.328173e-05	0.324	0.0	0.0	-12.25512276139502	17	22	10	3UTR		0	0
hsa-miR-10398-3p	NM_138338	POLR3H	GCCCGGAGAGCTGGGAGCCAG#CTGGCTGCTCAGTCTCCCTTATGGGGCA#(((((((((.(((((((((((#)))))).))))))))))......)))).	3912	3940	1.0	-31.2	1	3.666771e-06	0.412	0.0	0.0	-5.180080914529843	20	28	10	3UTR		0	0
hsa-miR-10400-5p	NM_138338	POLR3H	CGGCGGCGGCGGCTCTGGGCG#GCCCCCAAGGTGGCGAGGCTCCAGAGCTGCATGCTCCCGG#(((.((((((((((((((((.#.)).)))))))))).)))).))).	2577	2617	1.0	-33.7	0	3.823428e-06	0.309	0.0	0.0	-6.969596721160855	19	24	10	3UTR		0	0
hsa-miR-10401-3p	NM_138338	POLR3H	ACCTCGCCGTCCCGCCCGCCG#TGGCACACGTGGAGCTGAACTTGACGCCAGCGGCGGGGCGGGGAGGC#.((((.((((((((.((((..#.)))))))))))).)))).	1293	1340	1.0	-35.4	0	1.126112e-06	0.368	0.20764250000000004	-0.00809522499999999	-6.429733158800799	16	19	12	3UTR		0	0
hsa-miR-10526-3p	NM_138338	POLR3H	AAAAGGGGGCTGAGGTGGAG#TTCCACAGCAGTCCCCTTTG#.(((((((((((..((((((#))))))..))))))))))).	3375	3395	1.0	-29.3	1	0.002968294	0.368	0.0	0.0	-5.9392953675437665	17	20	11	3UTR		0	0
hsa-miR-10526-3p	NM_138338	POLR3H	AAAAGGGGGCTGAGGTGGAG#TTCCTGAGTCGGCCCCCTTC#..(((((((((((...((((#))))....))))))))))).	3221	3241	1.0	-25.6	1	0.0001822067	0.471	0.0	0.0	-6.782339277446944	15	20	11	3UTR		0	0
hsa-miR-11181-5p	NM_138338	POLR3H	GTCTGACCAACCTCCTCCCGC#GTGGAGGGAGGTTGGGTGAGACA#((((.(((((((((((.((((#)))).)))))))))).).)))).	2949	2972	1.0	-31.1	0	0.02772949	0.338	0.0	0.0	-8.056611621014136	19	23	10	3UTR		0	0
hsa-miR-11399	NM_138338	POLR3H	TTCAGGTCTGGGGCTGAAACCT#GGGTTCAGCCCTGGTTCTGT#..((((.(((((((((.(((((#)))))))))))))).)))).	3101	3121	1.0	-25.5	0	5.439748e-06	0.471	0.0	0.0	-6.5006872542436085	18	20	14	3UTR		0	0
hsa-miR-11400	NM_138338	POLR3H	TCGGCTGTGTATCTCTGTGTC#GGCTGCAGTGGACACAGCCT#..((((((((.((.(((((((#))).)))).)))))))))).	2429	2449	1.0	-22.1	1	0.0006219826	0.338	0.0	0.0	-8.638615112303047	17	20	10	3UTR		0	0
hsa-miR-11401	NM_138338	POLR3H	TCACGTCTGCGGCTGTCACG#TGGCAGAGGCAGGTGTGT#.(((((((((..((((((..#))))))..))))))))).	2931	2949	1.0	-20.7	1	0.0005374659	0.382	0.0	0.0	-9.964902622363823	15	18	9	3UTR		0	0
hsa-miR-11401	NM_138338	POLR3H	TCACGTCTGCGGCTGTCACG#GTGACGGCATTGCGCACGGAG#((.(((.((((((((((((.#))))))))..)))).))))).	3550	3571	1.0	-21.2	0	8.553495e-06	0.426	0.0	0.0	-7.038800455379432	17	21	8	3UTR		0	0
hsa-miR-3059-5p	NM_138338	POLR3H	TTTCCTCTCTGCCCCATAGGGTGT#CCTTATGGGGCAGAGGCCGCCCAAAGTTGGGAC#..(((((((((((((((((((...#))))))))))))))).............)))).	3928	3961	1.0	-31.3	1	9.278921e-06	0.412	0.0	0.0	-4.95700071937229	19	33	15	3UTR		0	0
hsa-miR-3085-5p	NM_138338	POLR3H	AGGTGCCATTCTGAGGGCCAGGAGT#TCCTAGGCCAGTCTGTGCCTGATGGCCCAGGTCAGACCCAGGTGGCACCTA#((((((((((((((((((((..((.#.))..))))))...))))).....))))))))).	1601	1652	1.0	-33.5	1	2.554107e-05	0.338	0.0	0.0	-3.937574446201665	22	34	9	3UTR		0	0
hsa-miR-3085-3p	NM_138338	POLR3H	TCTGGCTGCTATGGCCCCCTC#GGGGGCCTTTCCAGCTGGAA#((((((((....(((((((..#)))))))....)))))))).	1819	1839	1.0	-29.5	1	2.569143e-05	0.368	0.0	0.0	-12.408048357782313	15	20	8	3UTR		0	0
hsa-miR-3085-3p	NM_138338	POLR3H	TCTGGCTGCTATGGCCCCCTC#GAGCCAGGGGCCAGCAGCTGAGAT#(((((((((..((((((((((#)))...))))))))))))).))).	3648	3672	1.0	-27.5	1	5.881144e-05	0.412	0.0	0.0	-8.004855389940193	19	24	13	3UTR		0	0
hsa-miR-3085-3p	NM_138338	POLR3H	TCTGGCTGCTATGGCCCCCTC#GGGGGCCTGACTAGCCTGGAG#((((((((.(..(((((((..#)))))))..).))))).))).	2087	2108	1.0	-27.1	1	0.0002313501	0.412	0.0	0.0	-11.165541889454133	16	21	7	3UTR		0	0
hsa-miR-6529-3p	NM_138338	POLR3H	CCTGTGCCTTTTACTTCTTTAA#AGAGGGGTGAGAGGCAGGC#..(.((((((((((((((((..#)))))))))))))))).).	3805	3824	1.0	-22.4	0	0.002263391	0.368	0.0	0.0	-7.98902299433148	17	19	16	3UTR		0	1
hsa-miR-9851-3p	NM_138338	POLR3H	TGGCACCAGCACTGGCGGTGTC#CGCTGGTGCTGAGGTCT#.(((..(((((((((((.....#)))))))))))..))).	2238	2255	1.0	-25.0	0	0.0002279184	0.397	0.0	0.0	-9.813320773362635	14	17	11	3UTR		0	0
hsa-miR-12126	NM_138338	POLR3H	GACTTGGGGACCAGACCTTTTCTT#GAGTGCCAGGTCCTGGTGAGTAAAGGGAGGTTGGGGAGGTGTGAGGGCCCCGGGTTG#(((((((((.(((.((((((((..#.)))))))).)).)..))))))))).	1702	1759	1.0	-27.3	1	0.0003241053	0.397	0.0	0.0	-6.03692083205025	20	26	9	3UTR		0	0
hsa-miR-12128	NM_138338	POLR3H	TTCAGGGATGGCGCATGAAGAGGAGA#CTCCCTTTCACTAGGGGTGCCCCTAGCAAGTGTGCGCTGGTGCTGAGG#(((((.(.((((((((((((.((((.#)))))))).......................)))))))).).))))).	2204	2252	1.0	-23.3	0	0.0001886813	0.397	0.0	0.0	-8.152168136575343	22	48	8	3UTR		0	0
hsa-let-7a-5p	NM_001018050	POLR3H	TGAGGTAGTAGGTTGTATAGTT#CTTCCTCGCCTGCTGCCTA#..(((((((((((.........#.))))))))))).	3112	3131	1.0	-19.0	1	0.001095396	0.382	0.0	0.0	-6.782339277446944	11	13	11	3UTR		0	0
hsa-let-7a-2-3p	NM_001018050	POLR3H	CTGTACAGCCTCCTAGCTTTCC#GGGAGGTTGGGGAGGTGTGAGGG#((.((((.((((((((((((((#))))))))))).))))))).)).	2032	2055	1.0	-23.4	0	0.01136181	0.368	0.0	0.0	-7.808748849688744	20	23	11	3UTR		0	0
hsa-let-7c-5p	NM_001018050	POLR3H	TGAGGTAGTAGGTTGTATGGTT#GGCCCTTCCTCGCCTGCTGCCTA#..(((((((((((.(...((((#))))...)...))))))))))).	3108	3131	1.0	-20.3	1	0.001095396	0.382	0.0	0.0	-6.046889717196309	16	23	11	3UTR		0	0
hsa-let-7e-3p	NM_001018050	POLR3H	CTATACGGCCTCCTAGCTTTCC#GGGAGGTTGGGGAGGTGTGAGGG#((.(((.(((((((((((((((#))))))))))).))))))).)).	2032	2055	1.0	-23.0	0	0.01136181	0.368	0.0	0.0	-7.038800455379432	20	23	11	3UTR		0	0
hsa-miR-15a-3p	NM_001018050	POLR3H	CAGGCCATATTGTGCTGCCTCA#GAGGTCAGGGCATGGCCCTGG#(((((((...(((.(((((((.#)))).))).)))))))).)).	4029	4050	1.0	-24.8	1	6.343942e-09	0.397	0.0	0.0	-9.406945419476644	17	21	8	3UTR		0	0
hsa-miR-17-3p	NM_001018050	POLR3H	ACTGCAGTGAAGGCACTTGTAG#CTGCGAGGCCTTCCTGCTGCAC#..((((((((((((.(((((((#)))))))))))))..)))))).	2559	2581	1.0	-27.0	1	0.0006196489	0.412	0.0	0.0	-5.692450279622925	19	22	13	3UTR		0	0
hsa-miR-17-3p	NM_001018050	POLR3H	ACTGCAGTGAAGGCACTTGTAG#CCTTCACTGCAGTG#(((((((((((((.........#))))))))))))).	1159	1173	1.0	-23.5	1	6.870809e-05	0.412	0.0	0.0	-5.762913004276319	13	14	13	3UTR		0	0
hsa-miR-19a-3p	NM_001018050	POLR3H	TGTGCAAATCTATGCAAAACTGA#CAGTTGCATGGAGCTGCT#...(((..((((((((..((((.#))))))))))))..))).	1413	1431	1.0	-19.1	0	0.0006406397	0.662	0.0	0.0	-10.371861657730689	15	18	12	3UTR		0	0
hsa-miR-19b-3p	NM_001018050	POLR3H	TGTGCAAATCCATGCAAAACTGA#CAGTTGCATGGAGCTGCT#...(((..((((((((..((((.#))))))))))))..))).	1413	1431	1.0	-21.4	0	0.0006406397	0.662	0.0	0.0	-10.371861657730689	15	18	12	3UTR		0	0
hsa-miR-22-5p	NM_001018050	POLR3H	AGTTCTTCAGTGGCAAGCTTTA#GTGGGGCCACCTGGAGAACTG#((((((((((((((..((....#))...))))).))))))))).	2105	2126	1.0	-22.0	1	0.0001304874	0.412	0.0	0.0	-4.906073086755913	16	21	9	3UTR		0	0
hsa-miR-23a-5p	NM_001018050	POLR3H	GGGGTTCCTGGGGATGGGATTT#TCCCTTTCACTAGGGGTGCCCCT#((((((((((((((.((((...#)))).))).))))))..))))).	2511	2534	1.0	-26.3	1	3.368894e-07	0.353	0.0	0.0	-4.6730240064523	18	23	6	3UTR		0	0
hsa-miR-25-5p	NM_001018050	POLR3H	AGGCGGAGACTTGGGCAATTG#TGCCTGGGTCCTGGCTG#((.(((.((((((((((....#))))))))))))).)).	4347	4364	1.0	-21.6	0	1.129656e-05	0.426	0.0	0.0	-7.038800455379432	15	17	13	3UTR		0	0
hsa-miR-27a-5p	NM_001018050	POLR3H	AGGGCTTAGCTGCTTGTGAGCA#GCCGGGTCAGCGAAGGTCAGAGGCAGCAGGCCCTG#(((((((.(((((((.(((.(.#.).))).)))))))))))))).	2314	2349	1.0	-31.0	1	2.40674e-06	0.397	0.0	0.0	-6.484258455685908	18	22	14	3UTR		0	0
hsa-miR-27a-3p	NM_001018050	POLR3H	TTCACAGTGGCTAAGTTCCGC#GTGGTATGGCCGGCTGTGAAG#(((((((((((((....((((#))))..)))))).))))))).	1024	1045	1.0	-21.8	1	0.0001122371	0.397	0.0	0.0	-5.762913004276319	17	21	7	3UTR		0	0
hsa-miR-92a-1-5p	NM_001018050	POLR3H	AGGTTGGGATCGGTTGCAATGCT#GGCATTGCCCCTATCAACTCTGACCCACCTT#(((.((((.((((..((((((((#))))))))...........))))))))))).	3785	3816	1.0	-21.7	0	0.02204216	0.397	0.0	0.0	-9.61827585717766	19	31	11	3UTR		0	0
hsa-miR-96-5p	NM_001018050	POLR3H	TTTGGCACTAGCACATTTTTGCT#AGCAAGTGTGCGCTGGTGCTGAGG#((((((((((((.(((.((((((#)))))).))).)))))))))))).	2534	2558	1.0	-27.1	1	0.0001886813	0.397	0.0	0.0	-5.226705058867908	21	24	12	3UTR		0	0
hsa-miR-29b-1-5p	NM_001018050	POLR3H	GCTGGTTTCATATGGTGGTTTAGA#AAGCTACCCTGGGGCCAGTG#((((((((((...((((((((...#)))))))).)))))))))).	2161	2181	1.0	-23.0	1	0.0001048813	0.368	0.0	0.0	-11.398282843874613	18	20	10	3UTR		0	0
hsa-miR-105-5p	NM_001018050	POLR3H	TCAAATGCTCAGACTCCTGTGGT#GCCTGCGGGAAGCCGGGAAGCTGAGCGTCGGAT#((..((((((((..((((..(((#.)))))))..))))))))..)).	2655	2688	1.0	-22.2	0	0.002369539	0.368	0.0	0.0	-10.673106725653954	17	23	8	3UTR		0	0
hsa-miR-196a-5p	NM_001018050	POLR3H	TAGGTAGTTTCATGTTGTTGGG#ACAGTTGCATGGAGCTGCTTAA#(((((((((((((((.......#.))))))))))))))).	1412	1434	1.0	-19.5	1	0.001910044	0.647	0.0	0.0	-4.1706235265052785	15	17	15	3UTR		0	0
hsa-miR-197-3p	NM_001018050	POLR3H	TTCACCACCTTCTCCACCCAGC#GTTGGGGTGCTTGATGATGCACTTCAGGGGCTGCAAGGAGAAGGTGGG#....(((((((((((...((((#.))))...))))))))))).	1758	1806	1.0	-27.2	0	0.247925	0.426	0.0	0.0	-9.779611548941542	15	20	11	3UTR		0	0
hsa-miR-208a-5p	NM_001018050	POLR3H	GAGCTTTTGGCCCGGGTTATAC#ATGGCCTGGGTACAGACTCCAGCTCA#((((((((((((((((((((..#))))))))))).))))....))))).	2819	2845	1.0	-25.9	1	0.0004432036	0.426	0.0	0.0	-3.937574446201665	20	26	11	3UTR		0	0
hsa-miR-129-1-3p	NM_001018050	POLR3H	AAGCCCTTACCCCAAAAAGTAT#GTGACAGAGGGGTGAGAGGCA#..(((((((((((.........#.)))))))).))).	4106	4127	1.0	-21.6	1	0.002430263	0.353	0.0	0.0	-6.782339277446944	11	14	8	3UTR		0	0
hsa-miR-139-5p	NM_001018050	POLR3H	TCTACAGTGCACGTGTCTCCAGT#GCAGGCAAGTCTTCAGACACGTGTTCTGTGGT#.((((((.((((((((((.....#.)))))))))).)))))).	4124	4156	1.0	-25.7	1	0.0003108521	0.426	0.0	0.0	-6.106959766537749	16	19	10	3UTR		0	0
hsa-miR-34a-5p	NM_001018050	POLR3H	TGGCAGTGTCTTAGCTGGTTGT#GCACACGTGGAGCTGAACTTGACGCCAGCGGCGGGGCGGGGAGGCACTGCCC#.(((((((((((..((.(((((#.))))).)).....))))))))))).	1601	1653	1.0	-26.7	1	1.427811e-07	0.397	0.0	0.0	-5.9392953675437665	18	26	11	3UTR		1	0
hsa-miR-34a-5p	NM_001018050	POLR3H	TGGCAGTGTCTTAGCTGGTTGT#ACAACAGCAGCTGAGGCCGATGCTAA#(((((..(((((((((((((((#)))))..))))))))))...))))).	1045	1071	1.0	-24.8	0	0.0005070128	0.426	0.0	0.0	-7.382219742266031	20	26	10	3UTR		1	0
hsa-miR-181a-2-3p	NM_001018050	POLR3H	ACCACTGACCGTTGACTGTACC#GTGCCCACGGAACTTGAGCCAGGGGCCAGCAGCTGAGATGTGGTCAGTGGTA#((((((((((((((.(((..((#.))..)))))))........)))))))))).	3939	3991	1.0	-25.8	1	8.974748e-05	0.456	0.0	0.0	-4.6730240064523	19	31	10	3UTR		0	0
hsa-miR-187-5p	NM_001018050	POLR3H	GGCTACAACACAGGACCCGGGC#GCCTGGGTCCTGGCTGATGACTGATTAGTCT#(((((((.(.((((((((((((#))))))))))))).)).........))))).	4348	4379	1.0	-28.5	1	0.0006657712	0.412	0.0	0.0	-7.493715843710474	20	31	13	3UTR		0	0
hsa-miR-204-5p	NM_001018050	POLR3H	TTCCCTTTGTCATCCTATGCCT#GGCCCAGGAGGGGTGACAGAGGGGT#.(((((((((((((((...(((#.))).))))))))))))))).	4094	4119	1.0	-27.4	1	0.001801021	0.324	0.0	0.0	-3.793324837357118	18	21	15	3UTR		0	0
hsa-miR-211-5p	NM_001018050	POLR3H	TTCCCTTTGTCATCCTTCGCCT#GAGGGGTGACAGAGGGGT#.(((((((((((((((((....#))))))))))))))))).	4101	4119	1.0	-29.9	1	0.001801021	0.324	0.0	0.0	-3.793324837357118	17	18	17	3UTR		0	0
hsa-miR-211-3p	NM_001018050	POLR3H	GCAGGGACAGCAAAGGGGTGC#CTCCCCTAATGTCCTCCCTGCA#(((((((..(((.(((((.(.#).)))))..)))..))))))).	3730	3752	1.0	-25.0	1	0.09505271	0.397	0.0	0.0	-8.596729646294301	16	22	7	3UTR		0	0
hsa-miR-211-3p	NM_001018050	POLR3H	GCAGGGACAGCAAAGGGGTGC#GCCCCCTTCCTTGTCTTTGTC#((((((((((..((((((.((#))))))))..)))))))))).	3538	3559	1.0	-23.8	1	0.3515284	0.5	0.0	0.0	-10.10915223120837	18	21	10	3UTR		0	0
hsa-miR-211-3p	NM_001018050	POLR3H	GCAGGGACAGCAAAGGGGTGC#GCCACTTTGCTTTCTCTGTG#(((((((.(((((((.(((..#))).))))))).))))))).	2088	2108	1.0	-23.9	1	0.0002977669	0.412	0.0	0.0	-6.484258455685908	17	20	7	3UTR		0	0
hsa-miR-212-3p	NM_001018050	POLR3H	TAACAGTCTCCAGTCACGGCC#GGATCCATCTGTGGCTGTGGCTGTTGG#((((((((..(((((((((..#.))))))))).)))))))).	1175	1202	1.0	-23.5	1	2.018727e-06	0.441	0.0	0.0	-6.236470572775607	17	20	9	3UTR		0	0
hsa-miR-214-5p	NM_001018050	POLR3H	TGCCTGTCTACACTTGCTGTGC#GCAGGCAGCAGGCCCCGGGGCCCAGGAGGGGTGACAGAGGGGTGAGAGGCAGGCAA#(((((((((.(((((.((((..#.))))..)))))..))))))))).	4076	4132	1.0	-25.5	1	0.002569337	0.368	0.0	0.0	-5.413129994833456	18	24	9	3UTR		0	0
hsa-miR-214-3p	NM_001018050	POLR3H	ACAGCAGGCACAGACAGGCAGT#CTAAGAGGTCAGCAGGCAAACCAAATCCTAGGCCAGTCTGTGCCTGATGG#.((.(((((((((((.(((...#.))).))))))))))).)).	1882	1932	1.0	-29.6	0	4.46805e-07	0.397	0.0	0.0	-7.058396192619921	16	20	11	3UTR		0	1
hsa-miR-217-5p	NM_001018050	POLR3H	TACTGCATCAGGAACTGATTGGA#TCCGATCACCACCCACCTGATGCC#....((((((((...((((((((#)))))))).......)))))))).	2949	2973	1.0	-21.1	0	0.02464098	0.412	0.0	0.0	-12.427982559075213	16	24	8	3UTR		0	0
hsa-miR-221-3p	NM_001018050	POLR3H	AGCTACATTGTCTGCTGGGTTTC#GGGGCCAGCAGCTGAGATGTGGTC#.((((((((..(((((((.(((.#))).)))))))....)))))))).	3960	3984	1.0	-22.6	1	0.0009851053	0.426	0.0	0.0	-7.8606057810956464	18	24	8	3UTR		0	0
hsa-miR-224-3p	NM_001018050	POLR3H	AAAATGGTGCCCTAGTGACTACA#GTCACAGGGGTGCCT#.....((((((((.(((((....#))))).)))))))).	4384	4399	1.0	-21.7	0	4.743603e-05	0.544	0.0	0.0	-14.522439560970808	13	15	8	3UTR		0	0
hsa-miR-200b-3p	NM_001018050	POLR3H	TAATACTGCCTGGTAATGATGA#TAGCGGGCAGTGTC#..((((((((((.((.......#)).)))))))))).	3820	3834	1.0	-18.1	1	0.0001680173	0.412	0.0	0.0	-6.479180412342145	12	14	10	3UTR		0	0
hsa-miR-23b-5p	NM_001018050	POLR3H	TGGGTTCCTGGCATGCTGATTT#TCAGCTGCAAGATCAGCCACAGACCTCATGCTGGACACAGGAGCCCAG#((((((((((((((((((((((#.))))))))..........))))......)))))))))).	4295	4343	1.0	-27.5	1	2.099466e-05	0.412	0.0	0.0	-3.937574446201665	22	40	10	3UTR		0	0
hsa-miR-122-3p	NM_001018050	POLR3H	AACGCCATTATCACACTAAATA#GTGATGATGGCC#...(((((((((((........#))))))))))).	2869	2881	1.0	-18.7	0	0.000330571	0.353	0.0	0.0	-7.483038834232987	11	12	11	3UTR		0	0
hsa-miR-124-3p	NM_001018050	POLR3H	TAAGGCACGCGGTGAATGCCAA#TGGTGGGTACTGTGTGCCC#...(((((((((((..(((((.#)))))..))))))))))).	1818	1837	1.0	-24.2	0	3.260067e-07	0.338	0.0	0.0	-7.483038834232987	16	19	11	3UTR		0	0
hsa-miR-124-3p	NM_001018050	POLR3H	TAAGGCACGCGGTGAATGCCAA#GGCATTCGGTCATCGGGGGCCTG#..((((.(.(((((((((((..#)))))....)))))).).)))).	2379	2402	1.0	-23.8	0	7.955105e-06	0.441	0.0	0.0	-7.5570769124893715	16	23	6	3UTR		0	0
hsa-miR-125b-5p	NM_001018050	POLR3H	TCCCTGAGACCCTAACTTGTGA#CGCAGGGGGGTCAGGGAG#(((((..((((((..((((((.#))))))))))))))))).	1844	1862	1.0	-23.8	0	2.328173e-05	0.324	0.0	0.0	-8.974509220037072	17	18	17	3UTR		1	0
hsa-miR-132-5p	NM_001018050	POLR3H	ACCGTGGCTTTCGATTGTTACT#GGAAGCATGTCTGGTCACACCATCTTGGAATAGGAAGCCATGGC#.(((((((((((.(((.(....#.).))).))))))))))).	1534	1578	1.0	-19.2	1	0.001169837	0.456	0.0	0.0	-5.08245545002336	15	19	11	3UTR		0	0
hsa-miR-132-3p	NM_001018050	POLR3H	TAACAGTCTACAGCCATGGTCG#GCTCCTCCTTCACTGCAGTGATGGATCCATCTGTGGCTGTGGCTGTTGG#((((((.((((((((((((...#.)))))))))))))))))).	1153	1202	1.0	-26.3	0	2.018727e-06	0.441	0.0	0.0	-5.4812609810729835	18	20	18	3UTR		0	0
hsa-miR-135a-3p	NM_001018050	POLR3H	TATAGGGATTGGAGCCGTGGCG#GCCATGGCTGGACGGATCGGATCCACTGA#..((((((((.((((((((((.#))))))))........)).))))).))).	1570	1599	1.0	-25.0	1	0.0002870184	0.426	0.0	0.0	-7.7817751947826395	18	29	8	3UTR		0	0
hsa-miR-137-5p	NM_001018050	POLR3H	ACGGGTATTCTTGGGTGGATAAT#CCACCCATTGGTGCTTGG#.((((((((..(((((((.....#)))))))..)))))))).	3222	3240	1.0	-22.6	1	0.0004373699	0.426	0.0	0.0	-7.8606057810956464	15	18	8	3UTR		0	0
hsa-miR-138-5p	NM_001018050	POLR3H	AGCTGGTGTTGTGAATCAGGCCG#CGGCTGTGAAGACAACAGCAGCTG#(((((.((((((...((((((((#))))).)))..)))))).))))).	1034	1058	1.0	-25.9	0	2.057946e-05	0.441	0.0	0.0	-8.719953297831996	19	24	6	3UTR		0	0
hsa-miR-141-3p	NM_001018050	POLR3H	TAACACTGTCTGGTAAAGATGG#CCTGGGGCTGGACAGTGG#...(((((((((((........#.))))))))))).	985	1003	1.0	-17.6	0	1.635675e-05	0.353	0.0	0.0	-7.483038834232987	11	13	11	3UTR		0	0
hsa-miR-143-5p	NM_001018050	POLR3H	GGTGCAGTGCTGCATCTCTGGT#CCTGAGTGACGGCATTGCGCA#.(((((((((((((.(((.((.#)).))))).))))))))))).	3851	3872	1.0	-25.8	1	0.0004073188	0.412	0.0	0.0	-4.528774397607753	18	21	11	3UTR		0	0
hsa-miR-143-3p	NM_001018050	POLR3H	TGAGATGAAGCACTGTAGCTC#GAGCTGCATGCTCCCGGCTCGAGCCCTCGCCGTAGTTCTCGTCTCC#.(((((((((((.((((((((#))))))))))))..........................))))))).	2906	2952	1.0	-22.4	1	0.02635942	0.397	0.0	0.0	-5.08245545002336	19	46	12	3UTR		0	0
hsa-miR-145-5p	NM_001018050	POLR3H	GTCCAGTTTTCCCAGGAATCCCT#GGGGCCACCTGGAGAACTGGGG#.(((((((((.(((((...((((#))))...)))))))))))))).	2107	2129	1.0	-25.8	1	7.291764e-06	0.412	0.0	0.0	-6.618099312767468	18	22	14	3UTR		0	0
hsa-miR-125a-5p	NM_001018050	POLR3H	TCCCTGAGACCCTTTAACCTGTGA#CGCAGGGGGGTCAGGGAG#(((((..((((((....((((((.#))))))))))))))))).	1844	1862	1.0	-25.7	0	2.328173e-05	0.324	0.0	0.0	-9.207558300340686	17	18	17	3UTR		1	0
hsa-miR-125a-5p	NM_001018050	POLR3H	TCCCTGAGACCCTTTAACCTGTGA#GGAGGTTGGGGAGGTGTGAGGGC#.((((.(.((((((((((((.(..#).))))))))).))).).)))).	2033	2056	1.0	-25.0	0	0.004624077	0.382	0.0	0.0	-8.007918527730794	18	23	9	3UTR		1	0
hsa-miR-125a-3p	NM_001018050	POLR3H	ACAGGTGAGGTTCTTGGGAGCC#GGCATCCTGAGGCTCCCGGTAAAGGGGCTGGAGGGGCCCTTCCTCGCCTGC#.(((((((((...(((((((((#.)))))))))......................))))))))).	3074	3125	1.0	-29.5	1	0.0002982556	0.353	0.0	0.0	-11.254033235030066	18	42	9	3UTR		0	0
hsa-miR-125b-2-3p	NM_001018050	POLR3H	TCACAAGTCAGGCTCTTGGGAC#GTCTCTGGAAAGCAGGCGGCATTCGGTCATCGGGGGCCTGACTA#.....(((((((((((((((((#.))).)))))))))))))).	2362	2406	1.0	-26.0	0	3.550748e-05	0.441	0.0	0.0	-13.6655996434504	17	20	14	3UTR		0	0
hsa-miR-127-5p	NM_001018050	POLR3H	CTGAAGCTCAGAGGGCTCTGAT#CAGTCCCCTTTGGGCTTGGTCGGC#(((((((((((((((..(((..#)))..)))))))))))...)))).	3689	3713	1.0	-24.9	1	1.70112e-06	0.412	0.0	0.0	-4.1706235265052785	18	24	11	3UTR		0	0
hsa-miR-129-2-3p	NM_001018050	POLR3H	AAGCCCTTACCCCAAAAAGCAT#GTGACAGAGGGGTGAGAGGCA#..(((((((((((.........#.)))))))).))).	4106	4127	1.0	-21.6	1	0.002430263	0.353	0.0	0.0	-6.782339277446944	11	14	8	3UTR		0	0
hsa-miR-149-3p	NM_001018050	POLR3H	AGGGAGGGACGGGGGCTGTGC#GCTGCAGGCCTCTCCTCCCTTCCA#.((((((((.((((.((((((#)).)))).))))...)))))))).	3662	3686	1.0	-28.5	1	0.05965877	0.324	0.0	0.0	-5.771280865935932	18	24	8	3UTR		0	0
hsa-miR-150-3p	NM_001018050	POLR3H	CTGGTACAGGCCTGGGGGACAG#CTGTCCCCTGAGTGCCAGGTCCT#..((..(.((((((((((((((#))))))))).)).))).)..)).	1999	2022	1.0	-27.3	0	1.270545e-06	0.368	0.0	0.0	-13.290631584558438	17	23	9	3UTR		0	0
hsa-miR-185-5p	NM_001018050	POLR3H	TGGAGAGAAAGGCAGTTCCTGA#AGGGGCTGCAGGCCTCTCCT#.((((((....(((((((((..#)))))))))....)))))).	3658	3678	1.0	-25.6	1	1.852158e-05	0.353	0.0	0.0	-11.230630368522041	15	20	9	3UTR		0	0
hsa-miR-185-3p	NM_001018050	POLR3H	AGGGGCTGGCTTTCCTCTGGTC#TCAGGGGGACCCGGGCCCCTA#(((((((.(..(((((((((..#)))))))))..).))))))).	2221	2242	1.0	-28.8	1	3.699457e-06	0.294	0.0	0.0	-10.318490319120825	17	21	9	3UTR		0	0
hsa-miR-188-3p	NM_001018050	POLR3H	CTCCCACATGCAGGGTTTGCA#GTGAAGCCTGCGTGAATGAGA#(((...((((((((.(((((.#))))).))))))))...))).	3138	3159	1.0	-22.8	0	0.01332484	0.368	0.0	0.0	-13.725042217417007	16	21	8	3UTR		0	0
hsa-miR-320a-5p	NM_001018050	POLR3H	GCCTTCTCTTCCCGGTTCTTCC#AGCGGCGGGGCGGGGAGGCA#((((((((.(((((.(.((...#)).).))))).)))))))).	1627	1647	1.0	-24.2	1	1.009014e-06	0.368	0.0	0.0	-5.729413664698063	16	20	8	3UTR		0	0
hsa-miR-320a-3p	NM_001018050	POLR3H	AAAAGCTGGGTTGAGAGGGCGA#TGCCTTCTCAGCCACAGG#.....((((((((((((((((.#))))))))))))).))).	3639	3657	1.0	-27.5	0	0.0001076657	0.338	0.0	0.0	-13.6655996434504	16	18	13	3UTR		0	0
hsa-miR-200c-5p	NM_001018050	POLR3H	CGTCTTACCCAGCAGTGTTTGG#GTTGGGTGAGACA#.((((((((((((.........#)))))))))))).	3265	3278	1.0	-22.1	1	0.02772949	0.338	0.0	0.0	-5.618663395431772	12	13	12	3UTR		0	0
hsa-miR-194-3p	NM_001018050	POLR3H	CCAGTGGGGCTGCTGTTATCTG#ACAGCAGTCCCCTTTGGG#((((.(((((((((((......#)))))))))))..)))).	3685	3703	1.0	-25.2	0	0.0001982983	0.382	0.0	0.0	-8.056611621014136	15	18	11	3UTR		0	0
hsa-miR-106b-5p	NM_001018050	POLR3H	TAAAGTGCTGACAGTGCAGAT#CTGTTGCAGTTCCTTCATTCTGTTGAGGGCACTGCCAGCGCG#....((((((.((((((....#.)))))).)))))).	1656	1698	1.0	-21.6	0	5.832963e-05	0.456	0.0	0.0	-12.371336944048279	12	15	6	3UTR		0	0
hsa-miR-106b-3p	NM_001018050	POLR3H	CCGCACTGTGGGTACTTGCTGC#GCAGGTTGTTGGAGATGTTATCCAAGTGCCCACGGAACTTGAGCCAGGGGCCAGCAGCTGAGATGTGGT#((((((((((((((((((((((#))))..................)))))))))))))............................))))).	3914	3983	1.0	-26.6	1	0.001650469	0.426	0.0	0.0	-3.937574446201665	22	69	13	3UTR		0	0
hsa-miR-34c-5p	NM_001018050	POLR3H	AGGCAGTGTAGTTAGCTGATTGC#CATTCTGTTGAGGGCACTGCCA#.((((((((..(((((.((.((.#)).)).)))))..)))))))).	1671	1693	1.0	-21.2	1	7.135898e-06	0.456	0.0	0.0	-7.8606057810956464	17	22	8	3UTR		1	0
hsa-miR-363-5p	NM_001018050	POLR3H	CGGGTGGATCACGATGCAATTT#GGATCGGATCCACTG#..((((((((.((((.(.....#).)))))))))))).	1583	1598	1.0	-20.3	1	0.0001347099	0.426	0.0	0.0	-8.014824275086253	13	15	12	3UTR		0	0
hsa-miR-363-3p	NM_001018050	POLR3H	AATTGCACGGTATCCATCTGTA#TGCAAGGAGAAGGTGGGTGTGGGTGGAAGTGGTGGGTACTGTGTG#....((((((((((((((....#.)))))))))))))).	1789	1834	1.0	-22.4	0	0.003610881	0.338	0.0	0.0	-9.546562468637928	14	16	14	3UTR		0	0
hsa-miR-365b-5p	NM_001018050	POLR3H	AGGGACTTTCAGGGGCAGCTGT#GCAGTGGGTGGGCTGTCCCCTGAGTGCCAGGTCCTG#.(((((((((((((((((((..#.))))).)))))))).....)))))).	1987	2023	1.0	-29.7	1	4.478833e-06	0.368	0.0	0.0	-3.793324837357118	19	27	8	3UTR		0	0
hsa-miR-371a-3p	NM_001018050	POLR3H	AAGTGCCGCCATCTTTTGAGTGT#GCAGGCCCTGTTTCTTCAGGTTGGTCTCTGGAAAGCAGGCGGCATTC#.(((((((((..(((((.((.(.#.).)).)))))..))))))))).	2339	2386	1.0	-23.7	1	0.0008286979	0.426	0.0	0.0	-9.964902622363823	17	23	9	3UTR		0	0
hsa-miR-373-3p	NM_001018050	POLR3H	GAAGTGCTTCGATTTTGGGGTGT#AGGCCCCGAGGGGACAGAGGCACG#...(((((((..(((((((((.(#).))))))))).....))))))).	3167	3191	1.0	-23.9	0	0.001165804	0.441	0.0	0.0	-12.686117978685445	17	24	9	3UTR		0	0
hsa-miR-379-5p	NM_001018050	POLR3H	TGGTAGACTATGGAACGTAGG#CTATGGGGCCCTGGTCTGCTC#.(((((((((.((..(((((.#)))))...)).))))))))).	2492	2513	1.0	-19.5	1	1.23573e-05	0.382	0.0	0.0	-8.21038879053851	16	21	9	3UTR		0	0
hsa-miR-383-3p	NM_001018050	POLR3H	ACAGCACTGCCTGGTCAGA#TCTGACCCACCTTGTAGTAGCGGGCAGTGTC#...((((((((((((((((#)))))))..............))))))))).	3803	3834	1.0	-24.1	0	0.0001680173	0.412	0.0	0.0	-6.514540193678739	16	31	9	3UTR		0	0
hsa-miR-330-5p	NM_001018050	POLR3H	TCTCTGGGCCTGTGTCTTAGGC#GCCTGATGGCCCAGGTCAGACCCAGGTGGCACCTACAGGGGATTCCTGGGGCCCAGAGGG#((((((((((((((((((((((#)))))).....................)))))................))))))))))).	1923	1983	1.0	-29.1	1	3.068218e-08	0.324	0.0	0.0	-3.937574446201665	22	60	11	3UTR		0	0
hsa-miR-330-3p	NM_001018050	POLR3H	GCAAAGCACACGGCCTGCAGAGA#TCTGTGGCTGTGGCTGTTGG#.((((((.(((((((.(((((..#))))))))))))))).))).	1182	1202	1.0	-23.9	1	2.018727e-06	0.441	0.0	0.0	-6.340008846841362	18	20	15	3UTR		0	0
hsa-miR-135b-5p	NM_001018050	POLR3H	TATGGCTTTTCATTCCTATGTGA#TGACAGAGGGGTGAGAGGCA#....(((((((((((((.(((.(#).))).))))))))))))).	4107	4127	1.0	-21.2	0	0.002430263	0.353	0.0	0.0	-9.546562468637928	17	20	13	3UTR		0	0
hsa-miR-331-5p	NM_001018050	POLR3H	CTAGGTATGGTCCCAGGGATCC#CCCTGGGGCCAGTGCA#....((((((((((((((....#))))))))))).))).	2167	2183	1.0	-26.0	0	9.61542e-05	0.368	0.0	0.0	-9.546562468637928	14	16	11	3UTR		0	0
hsa-miR-331-5p	NM_001018050	POLR3H	CTAGGTATGGTCCCAGGGATCC#GGAGCCCAGGACATGCCTGGG#((((((((.((((..(((.(((#))).))).)))))))))))).	4334	4355	1.0	-25.3	1	5.449077e-09	0.441	0.0	0.0	-6.586253582218469	18	21	12	3UTR		0	0
hsa-miR-338-3p	NM_001018050	POLR3H	TCCAGCATCAGTGATTTTGTTG#TAGCAAGTGTGCGCTGGTGCTGA#..(((((((((((..(((((((#)))))))....))))))))))).	2533	2556	1.0	-22.8	1	0.0002368777	0.382	0.0	0.0	-6.549290197143331	18	23	11	3UTR		0	1
hsa-miR-338-3p	NM_001018050	POLR3H	TCCAGCATCAGTGATTTTGTTG#CAACAAACGGCACAGACACCAATCACTCACAGAACAGTCACTGGTTTTGGAT#(((((.((((((((((((((..#.)))))...))))))))).))))).	1251	1303	1.0	-19.8	0	0.001147969	0.603	0.0	0.0	-5.838533207394711	19	25	9	3UTR		0	1
hsa-miR-339-3p	NM_001018050	POLR3H	TGAGCGCCTCGACGACAGAGCCG#TGGTCTCCTGGGTCCCGTTGGGGTGCTTG#.(((((((((((((...((.(((#.))).)).))))))))))))).	1742	1771	1.0	-26.9	1	3.063469e-06	0.426	0.0	0.0	-4.761823477911366	18	22	13	3UTR		0	0
hsa-miR-325	NM_001018050	POLR3H	CCTAGTAGGTGTCCAGTAAGTGT#ACACAGATTGGAGGCCTCTGGC#.((((.((((.((((((..((((#))))..)))))).)))))))).	4435	4457	1.0	-23.8	0	0.0001025478	0.58	0.0	0.0	-8.519058073960514	18	22	8	3UTR		0	0
hsa-miR-345-3p	NM_001018050	POLR3H	GCCCTGAACGAGGGGTCTGGAG#CTTCAGGCCCTGAATGGTCAGCTTGTCCACAGGGTG#((((((.(((((((((((((((#))))))))))...........)))))...)))))).	2262	2298	1.0	-28.1	0	2.475974e-05	0.441	0.0	0.0	-5.4812609810729835	21	36	10	3UTR		0	0
hsa-miR-345-3p	NM_001018050	POLR3H	GCCCTGAACGAGGGGTCTGGAG#CCAGGCCCAACTCAGCCACGGGCA#((((((...(((((((((((..#))))))))..)))...)).)))).	2759	2783	1.0	-26.9	0	0.0003450048	0.397	0.0	0.0	-8.851285568499378	17	24	8	3UTR		0	0
hsa-miR-345-3p	NM_001018050	POLR3H	GCCCTGAACGAGGGGTCTGGAG#CTCCGGGCCCCACACAAGATGCATCTGTGAAGCTCAAGGCG#(((.(((.(..(((((((((((#)))))))))))....................).))).))).	3286	3327	1.0	-26.2	0	0.000169347	0.338	0.0	0.0	-13.350512594080016	18	41	11	3UTR		0	0
hsa-miR-423-5p	NM_001018050	POLR3H	TGAGGGGCAGAGAGCGAGACTTT#AAAGTCCAATCACCTCAGACCCTCTCTGCCTGCTCAC#((((((((((((((...((((((#))))))...............)))))))))).)))).	3445	3482	1.0	-24.1	1	0.03702393	0.426	0.0	0.0	-4.906073086755913	20	37	10	3UTR	MIRT038118	0	0
hsa-miR-431-5p	NM_001018050	POLR3H	TGTCTTGCAGGCCGTCATGCA#TGCGCTGGTGCTGAGGTCTGCGAGGCC#.((((((((((((.(((.(((#.)))))))))))))))))).	2542	2569	1.0	-26.7	1	5.490785e-06	0.441	0.0	0.0	-4.650164754877524	18	20	18	3UTR		0	0
hsa-miR-433-3p	NM_001018050	POLR3H	ATCATGATGGGCTCCTCGGTGT#ATGCTGGACACAGGAGCCCAGGACATGC#..((((.(((((((((..((((#.)))))))))))))...)))).	4322	4350	1.0	-23.8	0	1.852966e-05	0.426	0.0	0.0	-6.5006872542436085	17	22	13	3UTR		0	0
hsa-miR-329-5p	NM_001018050	POLR3H	GAGGTTTTCTGGGTTTCTGTTTC#GCGGGAAGCCGGGAAGCTG#..((((((((((.(((((((...#))))))).)))))))))).	2659	2678	1.0	-22.3	1	0.0001175501	0.368	0.0	0.0	-6.246131332038532	17	19	10	3UTR		0	0
hsa-miR-329-3p	NM_001018050	POLR3H	AACACACCTGGTTAACCTCTTT#AGGGAGGTTGGGGAGGTGTGA#..(((((((..(((((((((((#)))))))))))..))))))).	2031	2052	1.0	-23.3	1	0.02777518	0.368	0.0	0.0	-9.02428166311082	18	21	11	3UTR		0	0
hsa-miR-412-3p	NM_001018050	POLR3H	ACTTCACCTGGTCCACTAGCCGT#GGGGCTGGACAGTGGACCCTACCAGCCTGCGGGAAGGTGGT#...((((((((((((((((((.(#).))))....))))))))................)))))).	988	1029	1.0	-24.0	0	8.084702e-05	0.368	0.0	0.0	-6.514540193678739	19	41	8	3UTR		0	0
hsa-miR-486-5p	NM_001018050	POLR3H	TCCTGTACTGAGCTGCCCCGAG#CTGGGGGCCTTTCCAGCTGGAATGAAGCCTCCTGGGAGAAGCTACCCTGGGGCCAGTGCAGGAG#((((((((((....((((((..#.)))))))))))))))).	2123	2187	1.0	-27.6	1	2.9015e-05	0.338	0.0	0.0	-12.25512276139502	16	18	16	3UTR		0	0
hsa-miR-486-3p	NM_001018050	POLR3H	CGGGGCAGCTCAGTACAGGAT#TCCTGGGGCCCAGAGGGTCCTGCAGTGGGTGGGCTGTCCCC#.(((((((((((.(.((((((#.)))))).....).))))))))))).	1966	2007	1.0	-27.7	1	7.848766e-06	0.338	0.0	0.0	-5.8179050102739955	18	26	11	3UTR		0	0
hsa-miR-490-5p	NM_001018050	POLR3H	CCATGGATCTCCAGGTGGGT#GGCCACCTGGAGAACTGGGGG#((..((.(((((((((((.(#).))))))))))).))..)).	2109	2130	1.0	-26.6	0	4.042073e-06	0.412	0.0	0.0	-10.070822730338621	16	21	11	3UTR		0	0
hsa-miR-490-3p	NM_001018050	POLR3H	CAACCTGGAGGACTCCATGCTG#GGTGTGAGGGCCCCGGGTTGA#((((((((.((.(((((((((.#)))))).))))))))))))).	2045	2066	1.0	-25.8	1	0.0003270102	0.397	0.0	0.0	-8.340767414043784	19	21	13	3UTR		0	0
hsa-miR-490-3p	NM_001018050	POLR3H	CAACCTGGAGGACTCCATGCTG#GGGGTGAAGTCCTTCAGGC#...(((((((((((.(((.((.#)).))).))))))))))).	2251	2270	1.0	-25.4	0	3.030027e-05	0.382	0.0	0.0	-7.249989753929374	16	19	11	3UTR		0	0
hsa-miR-491-3p	NM_001018050	POLR3H	CTTATGCAAGATTCCCTTCTAC#AGAAAAACTTTAGATGGGAGTCTTGTCATC#...(((((((((((((.((((.#.)))).)))))))))).))).	1372	1402	1.0	-22.4	0	0.003840902	0.603	0.0	0.0	-6.514540193678739	17	21	10	3UTR		0	0
hsa-miR-146b-3p	NM_001018050	POLR3H	GCCCTGTGGACTCAGTTCTGGT#TCAGGCCCTGAATGGTCAGCTTGTCCACAGGGTG#(((((((((((((((.(((((.#)))))..))))...........))))))))))).	2264	2298	1.0	-27.0	1	2.475974e-05	0.441	0.0	0.0	-4.1706235265052785	20	34	11	3UTR		0	1
hsa-miR-432-3p	NM_001018050	POLR3H	CTGGATGGCTCCTCCATGTCT#GGGCATCCTGAGGCTCCCGGTAAAGGGGCTGGAGGGGCCCTTCCT#..(((.((((((((((.((((#.))))))))))))))..))).	3073	3118	1.0	-28.4	0	1.384282e-06	0.338	0.0	0.0	-6.857959480565336	17	21	14	3UTR		0	0
hsa-miR-494-5p	NM_001018050	POLR3H	AGGTTGTCCGTGTTGTCTTCTCT#GGGTGAGACAGGGACGGCCTC#(((((((((.((((.((.(((..#))).)))))).))))))))).	3268	3289	1.0	-21.5	1	2.766757e-05	0.382	0.0	0.0	-5.915530474780478	18	21	9	3UTR		0	0
hsa-miR-193b-5p	NM_001018050	POLR3H	CGGGGTTTTGAGGGCGAGATGA#CGGCCTCCGGGCCCCA#.(((((((.((((.((......#)).)))).))))))).	3282	3298	1.0	-23.2	1	8.007361e-08	0.368	0.0	0.0	-5.706554413123287	13	16	7	3UTR		0	0
hsa-miR-498-5p	NM_001018050	POLR3H	TTTCAAGCCAGGGGGCGTTTTTC#GAAAGAACCCCCTGGCA#......(((((((((..((((((#)))))).))))))))).	2592	2609	1.0	-24.6	0	0.01689055	0.485	0.0	0.0	-15.799607484947062	15	17	9	3UTR		0	0
hsa-miR-524-3p	NM_001018050	POLR3H	GAAGGCGCTTCCCTTTGGAGT#CCAGGGGTGAAGTCCTTCA#(((((.((((((((((((...#))))))).)))))))))).	2248	2267	1.0	-24.4	0	0.0001768037	0.368	0.0	0.0	-5.838533207394711	17	19	10	3UTR		0	0
hsa-miR-519d-3p	NM_001018050	POLR3H	CAAAGTGCCTCCCTTTAGAGTG#GGGGAGGCACTG#...(((((((((((........#))))))))))).	1638	1650	1.0	-22.4	0	5.3267e-06	0.382	0.0	0.0	-7.483038834232987	11	12	11	3UTR		0	0
hsa-miR-521	NM_001018050	POLR3H	AACGCACTTCCCTTTAGAGTGT#GGGGAGGTGTGA#..(((((((((((.........#))))))))))).	2040	2052	1.0	-18.6	1	0.02777518	0.368	0.0	0.0	-6.782339277446944	11	12	11	3UTR		0	0
hsa-miR-501-5p	NM_001018050	POLR3H	AATCCTTTGTCCCTGGGTGAGA#TCTCCCTTATGGGGCAGAGGC#...((((((((((.(((.((((#)))))))...)))))))))).	4230	4251	1.0	-24.7	0	2.793723e-08	0.397	0.0	0.0	-7.371380111199145	17	21	10	3UTR		0	0
hsa-miR-501-5p	NM_001018050	POLR3H	AATCCTTTGTCCCTGGGTGAGA#GCCCCGAGGGGACAGAGGC#...(((((((((((((((....#))))...))))))))))).	3169	3188	1.0	-24.7	0	0.001422153	0.426	0.0	0.0	-6.514540193678739	15	19	11	3UTR		0	0
hsa-miR-502-5p	NM_001018050	POLR3H	ATCCTTGCTATCTGGGTGCTA#TGGCCCAGGTCAGACCCAGGTGGCACCTACAGGGGATT#(((((((((((((((((.((.#.)))))))))))))).......))))).	1929	1967	1.0	-24.3	1	0.0001978925	0.338	0.0	0.0	-3.937574446201665	19	28	14	3UTR		0	0
hsa-miR-503-5p	NM_001018050	POLR3H	TAGCAGCGGGAACAGTTCTGCAG#TGCGCTGGTGCTGAGGTCTGCGAGGCCTTCCTGCTGCA#..((((((((((..(((.(((((#.))))).))).)))))))))).	2542	2580	1.0	-25.7	1	0.0006416929	0.412	0.0	0.0	-7.102971249558938	18	22	10	3UTR		0	0
hsa-miR-503-3p	NM_001018050	POLR3H	GGGGTATTGTTTCCGCTGCCAGG#CGGGGCGGGGAGGCACTGCCCTC#((((((.(((((((.(((((...#.)))))))))))).)))))).	1632	1655	1.0	-28.3	0	1.256433e-06	0.382	0.0	0.0	-6.216710541323619	18	21	12	3UTR		0	0
hsa-miR-504-3p	NM_001018050	POLR3H	GGGAGTGCAGGGCAGGGTTTC#GCACCTGCCTTGCAGGCCCC#(((..(((((((((((((...#)).)))))))))))..))).	3749	3769	1.0	-29.1	0	4.085668e-06	0.382	0.0	0.0	-11.088633895973327	16	20	11	3UTR		0	0
hsa-miR-513a-5p	NM_001018050	POLR3H	TTCACAGGGAGGTGTCAT#GAGGCCTTCCTGC#....(((((((((.((..#)).))))))))).	2563	2576	1.0	-20.0	0	4.7886e-05	0.441	0.0	0.0	-10.403402386158335	11	13	9	3UTR		0	0
hsa-miR-513a-5p	NM_001018050	POLR3H	TTCACAGGGAGGTGTCAT#GACCCTTCCTGGAC#.((.((((((((.(((..#))))))))))))).	1226	1240	1.0	-19.5	0	0.007469365	0.456	0.0	0.0	-8.114477724982551	13	14	13	3UTR		0	0
hsa-miR-506-5p	NM_001018050	POLR3H	TATTCAGGAAGGTGTTACTTAA#GACCCTTCCTGGAC#..((((((((((.(((......#))))))))))))).	1226	1240	1.0	-18.2	1	0.007469365	0.456	0.0	0.0	-6.246131332038532	13	14	13	3UTR		0	0
hsa-miR-506-3p	NM_001018050	POLR3H	TAAGGCACCCTTCTGAGTAGA#TCTGTCACAGGGGTGCCTG#..((((((((((.(((.((((#))))))).)))))))))).	4381	4400	1.0	-24.1	1	2.364764e-06	0.559	0.0	0.0	-6.246131332038532	17	19	10	3UTR		0	0
hsa-miR-509-5p	NM_001018050	POLR3H	TACTGCAGACAGTGGCAATCA#GTGGTTGTTTGCAGTGG#(((((((((((((.((.....#)).))))))))))))).	3190	3207	1.0	-19.5	1	5.306273e-05	0.397	0.0	0.0	-4.794414363722071	15	17	13	3UTR		0	0
hsa-miR-509-3p	NM_001018050	POLR3H	TGATTGGTACGTCTGTGGGTAG#ACCCTGGACTTGACAACAAACGGCACAGACACCAATCAC#((((((((..(((((((.((..#.))..))))))))))))))).	1238	1277	1.0	-21.4	1	0.05198165	0.529	0.0	0.0	-6.236470572775607	17	21	15	3UTR		0	1
hsa-miR-514a-3p	NM_001018050	POLR3H	ATTGACACTTCTGTGAGTAGA#TCACTCACAGAACAGTCAC#..((((..((((((((((.((#))))))))))))..)))).	1273	1292	1.0	-19.7	0	0.02621266	0.559	0.0	0.0	-8.81432218342424	16	19	12	3UTR		0	0
hsa-miR-532-3p	NM_001018050	POLR3H	CCTCCCACACCCAAGGCTTGCA#TGCAAGGAGAAGGTGGGTGTGGGTGGA#((.((((((((((...((((((#)))))).......)))))))))).)).	1789	1816	1.0	-30.6	0	0.2258926	0.368	0.0	0.0	-7.320452478582767	18	27	10	3UTR		0	0
hsa-miR-455-5p	NM_001018050	POLR3H	TATGTGCCTTTGGACTACATCG#GGGACAGAGGCACGTGG#((((((((((((..((......#))..)))))))))))).	3177	3194	1.0	-22.0	1	0.0007647509	0.412	0.0	0.0	-6.083544976388314	14	17	12	3UTR		0	0
hsa-miR-455-3p	NM_001018050	POLR3H	GCAGTCCATGGGCATATACAC#GTGCACTGTGTGAGCCTAAGAAGGGGCAAGAGGCTGACGGGCCTGTGGGCTGCA#(((((((((((((........#.))))))))))))).	2688	2742	1.0	-25.9	1	7.661581e-07	0.382	0.0	0.0	-5.762913004276319	13	15	13	3UTR		0	0
hsa-miR-554	NM_001018050	POLR3H	GCTAGTCCTGACTCAGCCAGT#GGCTGGGCCAGGACTTGGG#.(((((((((.(((((((...#))))))).))))))).)).	3391	3410	1.0	-26.5	1	4.73179e-09	0.441	0.0	0.0	-6.618099312767468	16	19	7	3UTR		0	0
hsa-miR-92b-5p	NM_001018050	POLR3H	AGGGACGGGACGCGGTGCAGTG#GCTGCATGCTCCCGGCTCG#.(((.(((((.((.(((((((.#)))))))))))))).))).	2908	2927	1.0	-24.9	0	5.511415e-06	0.338	0.0	0.0	-11.593976405100348	17	19	14	3UTR		0	0
hsa-miR-92b-3p	NM_001018050	POLR3H	TATTGCACTCGTCCCGGCCTCC#GGAGGTTGGGGAGGTGTGAG#..((((((.(.(((((((((((#))))))))))).))))))).	2033	2053	1.0	-27.3	1	0.0232668	0.368	0.0	0.0	-8.838164853028402	18	20	11	3UTR		0	0
hsa-miR-555	NM_001018050	POLR3H	AGGGTAAGCTGAACCTCTGAT#GTCAGAGGCAGCAGGCCCTG#(((((..((((..((((((((#))))))))))))..))))).	2329	2349	1.0	-25.1	0	2.40674e-06	0.397	0.0	0.0	-12.01815366452863	17	20	12	3UTR		0	0
hsa-miR-558	NM_001018050	POLR3H	TGAGCTGCTGTACCAAAAT#GGTACAGACTCCAGCTCAC#((((((((((((((.....#)))))))....))))))).	2827	2846	1.0	-21.4	1	0.0001798626	0.426	0.0	0.0	-4.906073086755913	14	19	7	3UTR		0	0
hsa-miR-558	NM_001018050	POLR3H	TGAGCTGCTGTACCAAAAT#CAGCGGCTCAG#((((((((((.........#)))))))))).	2623	2634	1.0	-17.9	1	0.0004307977	0.397	0.0	0.0	-13.223621401949268	10	11	10	3UTR		0	0
hsa-miR-567	NM_001018050	POLR3H	AGTATGTTCTTCCAGGACAGAAC#CTGGGGGCCTTTCCAGCTGGAATGAAGCCTCCTGGGAGAAGCTACC#.(((..(((((((((((......#.)))))))))))..))).	2123	2169	1.0	-21.2	0	7.154341e-06	0.397	0.0	0.0	-9.813320773362635	14	18	11	3UTR		0	0
hsa-miR-551b-3p	NM_001018050	POLR3H	GCGACCCATACTTGGTTTCAG#GAAGGTGGGTGTGGGTGGA#.(.(((((((((((.((((..#)))).))))))))))).).	1797	1816	1.0	-22.7	0	0.2258926	0.368	0.0	0.0	-6.086313871914201	16	19	11	3UTR		0	0
hsa-miR-584-5p	NM_001018050	POLR3H	TTATGGTTTGCCTGGGACTGAG#GGTCAGCAGGCAAACCAA#...(((((((((((.((((...#))))..))))))))))).	1888	1906	1.0	-24.4	0	0.003192546	0.397	0.0	0.0	-7.249989753929374	15	18	11	3UTR		0	0
hsa-miR-585-5p	NM_001018050	POLR3H	CTAGCACACAGATACGCCCAGA#TGGTGGGTACTGTGTGCC#...((((((((.(((.((((..#))).).))))))))))).	1818	1836	1.0	-22.4	0	1.41414e-05	0.338	0.0	0.0	-10.094392583578708	15	18	11	3UTR		0	0
hsa-miR-550a-3p	NM_001018050	POLR3H	TGTCTTACTCCCTCAGGCACAT#GTGCTTGGCAGAGGCAGGTGTGTGTGGAGGGAGGTTGGGTGAGACAG#(((((((((((((((.((((((#.)))))).)).)))))......)))))))).	3232	3279	1.0	-27.3	1	0.02441625	0.338	0.0	0.0	-4.1706235265052785	21	31	8	3UTR		0	0
hsa-miR-590-5p	NM_001018050	POLR3H	GAGCTTATTCATAAAAGTGCAG#CTGCAGTGGGTGGGCTG#.(((((((((((.....(((((#)))))))))))))))).	1985	2002	1.0	-17.3	1	7.138252e-05	0.353	0.0	0.0	-6.907794008098015	16	17	16	3UTR		0	0
hsa-miR-596	NM_001018050	POLR3H	AAGCCTGCCCGGCTCCTCGGG#CCCAGGAGGGGTGACAGAGGGGTGAGAGGCAGGCA#..((((((((.(((((((...#.)))))))..).))))))).	4096	4131	1.0	-27.9	1	0.002216705	0.368	0.0	0.0	-7.7817751947826395	15	20	7	3UTR		0	0
hsa-miR-597-5p	NM_001018050	POLR3H	TGTGTCACTCGATGACCACTGT#GGTCATCGGGGGCC#...(((.((((((((((.....#))))))))))))).	2386	2400	1.0	-21.4	0	9.337664e-06	0.426	0.0	0.0	-8.058226728550057	13	14	13	3UTR		0	0
hsa-miR-597-3p	NM_001018050	POLR3H	TGGTTCTCTTGTGGCTCAAGCGT#TGTGGGGCCACCTGGAGAACTG#.((((((((.(((((((..(((.#))).)))))))..)))))))).	2104	2126	1.0	-24.9	1	0.0001304874	0.412	0.0	0.0	-5.035831305685297	18	22	8	3UTR		0	0
hsa-miR-602	NM_001018050	POLR3H	GACACGGGCGACAGCTGCGGCCC#GGCTGTGGCTGTTGGGCCTC#.....(((((((((((((((((.#)))))))))))))..)))).	1187	1207	1.0	-27.9	0	3.007094e-06	0.456	0.0	0.0	-13.6655996434504	17	20	13	3UTR		0	0
hsa-miR-609	NM_001018050	POLR3H	AGGGTGTTTCTCTCATCTCT#GGGGGCCTTTCCAGCTGGAATGAAGCCTCCTGGGAGAAGCTACCCTG#(((((((((((((((.....#.)))))))))).))))).	2125	2172	1.0	-22.2	1	0.0001026494	0.397	0.0	0.0	-4.1706235265052785	15	18	10	3UTR		0	0
hsa-miR-611	NM_001018050	POLR3H	GCGAGGACCCCTCGGGGTCTGAC#AGGCCCCGAGGGGACAGAGGCA#((...(.(((((((((((((...#))))))))))))).)....)).	3167	3189	1.0	-32.3	0	0.001683126	0.441	0.0	0.0	-14.189859905151096	16	22	13	3UTR		0	0
hsa-miR-614	NM_001018050	POLR3H	GAACGCCTGTTCTTGCCAGGTGG#CCACCTGGAGAACTGGGGGCCT#(..(.((.(((((..((((((((#))))))))))))).)).)..).	2111	2133	1.0	-25.7	0	1.690773e-05	0.412	0.0	0.0	-14.683751384287428	17	22	13	3UTR		0	0
hsa-miR-615-5p	NM_001018050	POLR3H	GGGGGTCCCCGGTGCTCGGATC#CCGGGCAGTGACTATGGGGCCCTG#.((((((((((.(((((((...#))))))).)).....)))))))).	2481	2505	1.0	-29.5	1	0.0001363148	0.353	0.0	0.0	-7.140128146953473	17	24	8	3UTR		0	0
hsa-miR-617	NM_001018050	POLR3H	AGACTTCCCATTTGAAGGTGGC#CTTTAGATGGGAGTCTT#((((.((((((((((((.....#)))))))))))))))).	1379	1396	1.0	-21.2	0	0.002005019	0.647	0.0	0.0	-8.056611621014136	16	17	16	3UTR		0	0
hsa-miR-619-5p	NM_001018050	POLR3H	GCTGGGATTACAGGCATGAGCC#GCTGGACACAGGAGCCCAGGACATGCCTGGGTCCTGGCT#(((((((((.((((((((..((#.)).))))))))))))))))).	4324	4363	1.0	-27.1	1	2.745432e-05	0.426	0.0	0.0	-5.180080914529843	19	22	17	3UTR		0	0
hsa-miR-619-5p	NM_001018050	POLR3H	GCTGGGATTACAGGCATGAGCC#GGCACATGTCCTAGATCTCAGCG#(((((((((...((((((.(((#))).))))))...))))))))).	2605	2628	1.0	-26.0	1	0.002372393	0.441	0.0	0.0	-11.35165869953655	18	23	9	3UTR		0	0
hsa-miR-624-5p	NM_001018050	POLR3H	TAGTACCAGTACCTTGTGTTCA#GCAAGTGTGCGCTGGTGCTGA#(((((((((((((((((.....#))))).))..)))))))))).	2535	2556	1.0	-20.7	1	0.0002368777	0.382	0.0	0.0	-3.937574446201665	17	21	10	3UTR		0	0
hsa-miR-629-5p	NM_001018050	POLR3H	TGGGTTTACGTTGGGAGAACT#AGGCTCCAGAGCTGCATGCTCCCGGCTCGAGCCCT#.((((((..((((((((....#.))))))))..)))))).	2898	2933	1.0	-22.8	1	9.063675e-05	0.324	0.0	0.0	-7.163349424783512	14	18	8	3UTR		0	0
hsa-miR-631	NM_001018050	POLR3H	AGACCTGGCCCAGACCTCAGC#GCTGAGGTCTGCGAGGCCT#......(((((((((((((((#)))))))))))...)))).	2551	2570	1.0	-28.1	0	2.76721e-06	0.456	0.0	0.0	-15.566558404643448	15	19	11	3UTR		0	0
hsa-miR-632	NM_001018050	POLR3H	GTGTCTGCTTCCTGTGGGA#CCTGCGGGAAGCCGGGAAGCT#((.(((((((((((((((.#))))))))))))..))).)).	2656	2677	1.0	-23.2	0	7.773927e-05	0.368	0.0	0.0	-5.495113920508112	17	21	12	3UTR		0	0
hsa-miR-633	NM_001018050	POLR3H	CTAATAGTATCTACCACAATAAA#GTGGTGGGTACTGTG#...((((((((((((((......#)))))))))))))).	1817	1832	1.0	-22.0	0	0.00588146	0.338	0.0	0.0	-6.514540193678739	14	15	14	3UTR		0	0
hsa-miR-634	NM_001018050	POLR3H	AACCAGCACCCCAACTTTGGAC#GTTCAGGAGGATGGTCTCCTGGGTCCCGTTGGGGTGCTT#....(((((((((((...((((#.)))).))))))))))).	1731	1770	1.0	-26.5	0	3.620882e-06	0.412	0.0	0.0	-9.779611548941542	15	18	11	3UTR		0	0
hsa-miR-636	NM_001018050	POLR3H	TGTGCTTGCTCGTCCCGCCCGCA#GTGGAGCTGAACTTGACGCCAGCGGCGGGGCGGGGAGGCACT#.((((((.(((((((((.((((.#.))))))))))))).)))))).	1607	1649	1.0	-38.1	1	1.448352e-06	0.368	0.0	0.0	-6.106959766537749	19	22	13	3UTR		0	0
hsa-miR-637	NM_001018050	POLR3H	ACTGGGGGCTTTCGGGCTCTGCGT#TGGGGAGGTGTGAGGGCCCCGGGTT#(((.((((((((((.(((((.((.#)).)))).).)))))))))).))).	2039	2064	1.0	-30.4	0	0.0003171068	0.382	0.0	0.0	-7.70504628141149	20	25	10	3UTR		0	0
hsa-miR-640	NM_001018050	POLR3H	ATGATCCAGGAACCTGCCTCT#GGAGGATGGTCTCCTGGGTCC#..((((((((((((..(((((#)))))..))).))))))))).	1736	1757	1.0	-25.8	1	2.476742e-05	0.426	0.0	0.0	-5.925499359926538	17	21	9	3UTR		0	0
hsa-miR-644a	NM_001018050	POLR3H	AGTGTGGCTTTCTTAGAGC#CTCTGAGAAGCCACT#...(((((.(((((((((.#)))))))))))))).	2079	2094	1.0	-21.1	0	0.04160356	0.412	0.0	0.0	-7.570929851924502	14	15	14	3UTR		0	0
hsa-miR-661	NM_001018050	POLR3H	TGCCTGGGTCTCTGGCCTGCGCGT#GCCCTCCAGAGGCAGGCAGCAGGCCCCGGGGCCCAGGA#..((((((((((.(((((((((.(#.).)).)))))))..)))))))))).	4065	4103	1.0	-37.4	1	1.031905e-06	0.279	0.0	0.0	-6.246131332038532	20	26	10	3UTR		0	0
hsa-miR-662	NM_001018050	POLR3H	TCCCACGTTGTGGCCCAGCAG#CTTTCACCCGGCTGGGCCAGGACTTGGGT#.((((.(((.(((((((((..#.))))))))).))).)))).	3382	3411	1.0	-32.7	0	8.257549e-09	0.441	0.0	0.0	-6.936790066878343	16	20	9	3UTR		0	0
hsa-miR-654-3p	NM_001018050	POLR3H	TATGTCTGCTGACCATCACCTT#AGGGAGACAGGGCACTGCCTGGGGACCTAAGAGGTCAGCAGGCAA#..((((((((((((.((.....#.)))))))))))))).	1856	1901	1.0	-24.2	1	0.0002380206	0.426	0.0	0.0	-5.692450279622925	14	16	14	3UTR		0	0
hsa-miR-659-5p	NM_001018050	POLR3H	AGGACCTTCCCTGAACCAAGGA#TCGTTGAAGGTGTGGTTCAGGAGGATGGTCTC#.(((((((((((((((((....#.))))))))).))).))))).	1717	1749	1.0	-25.4	1	9.814835e-05	0.412	0.0	0.0	-3.793324837357118	17	21	9	3UTR		0	0
hsa-miR-660-5p	NM_001018050	POLR3H	TACCCATTGCATATCGGAGTTG#GGCCCAGAGGGTCCTGCAGTGGGTGG#(((((((((((....(((.((.#.)).)))))))))))))).	1972	1998	1.0	-20.5	1	2.387271e-06	0.324	0.0	0.0	-10.165797846235305	16	19	14	3UTR		0	0
[truncated: 7,483 more rows]
