# Supplementary material for: Identification and validation of metabolism-related hub genes in idiopathic pulmonary fibrosis
Source: Front Genet. 2023 Feb 27;14:1058582. doi: 10.3389/fgene.2023.1058582 (PMC10010493; doi:10.3389/fgene.2023.1058582)
Supplement: Supplementary file 3 [file DataSheet4.ZIP › 5.Predicted miRNAs that interact with downregulated key DEMRGs.txt]

hsa-miR-4505
hsa-miR-203a-5p
hsa-miR-125b-2-3p
hsa-miR-495-3p
hsa-miR-637
hsa-miR-646
hsa-miR-216b-3p
hsa-miR-920
hsa-miR-1193
hsa-miR-4304
hsa-miR-3916
hsa-miR-4639-5p
hsa-miR-2467-3p
hsa-miR-6731-5p
hsa-miR-12120
hsa-miR-412-5p
hsa-miR-33b-5p
hsa-miR-1911-5p
hsa-miR-4297
hsa-miR-4724-5p
hsa-miR-4727-3p
hsa-miR-2467-5p
hsa-miR-5685
hsa-miR-6133
hsa-miR-6770-3p
hsa-miR-7855-5p
hsa-miR-9900
hsa-miR-3713
hsa-miR-129-5p
hsa-miR-1224-5p
hsa-miR-10392-5p
hsa-miR-3147
hsa-miR-4267
hsa-miR-3918
hsa-miR-4429
hsa-miR-6513-3p
hsa-miR-3127-3p
hsa-miR-4726-5p
hsa-miR-6814-3p
hsa-miR-4422
hsa-miR-4436b-3p
hsa-miR-6808-3p
hsa-miR-329-5p
hsa-miR-541-5p
hsa-miR-1304-3p
hsa-miR-323b-5p
hsa-miR-4430
hsa-miR-6784-5p
hsa-miR-6800-5p
hsa-miR-6802-5p
hsa-miR-6859-3p
hsa-miR-7150
hsa-miR-149-5p
hsa-miR-330-3p
hsa-miR-619-3p
hsa-miR-4512
hsa-miR-4514
hsa-miR-5189-5p
hsa-miR-6754-3p
hsa-miR-6884-3p
hsa-miR-12114
hsa-miR-1234-3p
hsa-miR-4740-3p
hsa-miR-6794-5p
hsa-miR-7112-5p
hsa-miR-877-5p
hsa-miR-6820-5p
hsa-let-7a-5p
hsa-miR-15a-3p
hsa-miR-17-3p
hsa-miR-23a-5p
hsa-miR-25-5p
hsa-miR-29a-3p
hsa-miR-92a-1-5p
hsa-miR-96-5p
hsa-miR-99a-3p
hsa-miR-197-3p
hsa-miR-198
hsa-miR-208a-5p
hsa-miR-129-1-3p
hsa-miR-139-5p
hsa-miR-181a-2-3p
hsa-miR-181b-5p
hsa-miR-187-5p
hsa-miR-204-5p
hsa-miR-210-5p
hsa-miR-211-5p
hsa-miR-211-3p
hsa-miR-214-5p
hsa-miR-214-3p
hsa-miR-224-3p
hsa-miR-200b-3p
hsa-let-7i-5p
hsa-miR-23b-5p
hsa-miR-122-3p
hsa-miR-124-3p
hsa-miR-125b-5p
hsa-miR-125b-1-3p
hsa-miR-132-5p
hsa-miR-137-5p
hsa-miR-138-5p
hsa-miR-143-5p
hsa-miR-145-5p
hsa-miR-125a-5p
hsa-miR-125a-3p
hsa-miR-127-5p
hsa-miR-129-2-3p
hsa-miR-149-3p
hsa-miR-185-5p
hsa-miR-186-3p
hsa-miR-194-5p
hsa-miR-320a-5p
hsa-miR-320a-3p
hsa-miR-200c-5p
hsa-miR-194-3p
hsa-miR-30c-1-3p
hsa-miR-200a-3p
hsa-miR-99b-3p
hsa-miR-296-3p
hsa-miR-363-3p
hsa-miR-302c-5p
hsa-miR-370-5p
hsa-miR-373-3p
hsa-miR-383-5p
hsa-miR-135b-5p
hsa-miR-331-5p
hsa-miR-338-3p
hsa-miR-339-3p
hsa-miR-325
hsa-miR-345-3p
hsa-miR-423-5p
hsa-miR-431-5p
hsa-miR-431-3p
hsa-miR-433-3p
hsa-miR-329-3p
hsa-miR-485-5p
hsa-miR-486-3p
hsa-miR-490-3p
hsa-miR-202-3p
hsa-miR-493-3p
hsa-miR-432-3p
hsa-miR-494-5p
hsa-miR-495-5p
hsa-miR-512-5p
hsa-miR-515-3p
hsa-miR-524-3p
hsa-miR-521
hsa-miR-520g-3p
hsa-miR-500a-3p
hsa-miR-501-5p
hsa-miR-502-3p
hsa-miR-503-5p
hsa-miR-504-3p
hsa-miR-506-5p
hsa-miR-506-3p
hsa-miR-507
hsa-miR-509-5p
hsa-miR-509-3p
hsa-miR-455-5p
hsa-miR-455-3p
hsa-miR-92b-5p
hsa-miR-92b-3p
hsa-miR-555
hsa-miR-557
hsa-miR-558
hsa-miR-591
hsa-miR-593-3p
hsa-miR-596
hsa-miR-605-5p
hsa-miR-608
hsa-miR-611
hsa-miR-615-5p
hsa-miR-619-5p
hsa-miR-623
hsa-miR-631
hsa-miR-632
hsa-miR-633
hsa-miR-640
hsa-miR-645
hsa-miR-661
hsa-miR-654-3p
hsa-miR-657
hsa-miR-659-5p
hsa-miR-660-5p
hsa-miR-660-3p
hsa-miR-668-3p
hsa-miR-320b
hsa-miR-320c
hsa-miR-1468-5p
hsa-miR-1271-3p
hsa-miR-454-5p
hsa-miR-449c-5p
hsa-miR-449c-3p
hsa-miR-766-5p
hsa-miR-766-3p
hsa-miR-670-5p
hsa-miR-770-5p
hsa-miR-298
hsa-miR-892a
hsa-miR-888-3p
hsa-miR-875-5p
hsa-miR-885-5p
hsa-miR-885-3p
hsa-miR-873-3p
hsa-miR-301b-5p
hsa-miR-208b-5p
hsa-miR-921
hsa-miR-933
hsa-miR-936
hsa-miR-937-5p
hsa-miR-937-3p
hsa-miR-939-5p
hsa-miR-939-3p
hsa-miR-940
hsa-miR-1183
hsa-miR-1184
hsa-miR-1225-3p
hsa-miR-1226-5p
hsa-miR-1226-3p
hsa-miR-1228-3p
hsa-miR-1229-5p
hsa-miR-1233-5p
hsa-miR-1238-3p
hsa-miR-1285-5p
hsa-miR-1286
hsa-miR-548k
hsa-miR-1293
hsa-miR-1295a
hsa-miR-1303
hsa-miR-1247-3p
hsa-miR-1270
hsa-miR-1275
hsa-miR-1284
hsa-miR-1288-5p
hsa-miR-1288-3p
hsa-miR-1255b-2-3p
hsa-miR-664a-3p
hsa-miR-1306-5p
hsa-miR-1909-5p
hsa-miR-1909-3p
hsa-miR-1910-5p
hsa-miR-1911-3p
hsa-miR-1914-5p
hsa-miR-1914-3p
hsa-miR-2117
hsa-miR-2276-5p
hsa-miR-2277-5p
hsa-miR-2277-3p
hsa-miR-2278
hsa-miR-2681-5p
hsa-miR-2682-3p
hsa-miR-3120-5p
hsa-miR-3121-5p
hsa-miR-3121-3p
hsa-miR-3122
hsa-miR-3126-5p
hsa-miR-3126-3p
hsa-miR-3130-3p
hsa-miR-3132
hsa-miR-3136-3p
hsa-miR-3149
hsa-miR-3152-5p
hsa-miR-3154
hsa-miR-3155a
hsa-miR-3157-5p
hsa-miR-3160-5p
hsa-miR-1260b
hsa-miR-3170
hsa-miR-3176
hsa-miR-3181
hsa-miR-3183
hsa-miR-3184-5p
hsa-miR-3187-5p
hsa-miR-3187-3p
hsa-miR-3189-3p
hsa-miR-3190-3p
hsa-miR-3191-3p
hsa-miR-3196
hsa-miR-3198
hsa-miR-514b-5p
hsa-miR-378c
hsa-miR-4301
hsa-miR-4298
hsa-miR-4300
hsa-miR-4302
hsa-miR-4309
hsa-miR-4312
hsa-miR-4316
hsa-miR-4259
hsa-miR-4326
hsa-miR-4269
hsa-miR-4270
hsa-miR-4274
hsa-miR-4284
hsa-miR-4290
hsa-miR-500b-5p
hsa-miR-500b-3p
hsa-miR-3605-3p
hsa-miR-3617-3p
hsa-miR-3619-5p
hsa-miR-3621
hsa-miR-3648
hsa-miR-3652
hsa-miR-3675-5p
hsa-miR-3677-5p
hsa-miR-3679-5p
hsa-miR-3680-5p
hsa-miR-3681-3p
hsa-miR-3689a-5p
hsa-miR-3689a-3p
hsa-miR-3690
hsa-miR-3692-5p
hsa-miR-3714
hsa-miR-3689b-5p
hsa-miR-3917
hsa-miR-3150b-5p
hsa-miR-3928-3p
hsa-miR-3934-5p
hsa-miR-3938
hsa-miR-3940-5p
hsa-miR-3940-3p
hsa-miR-3944-5p
hsa-miR-3945
hsa-miR-550b-3p
hsa-miR-4418
hsa-miR-4420
hsa-miR-4421
hsa-miR-4423-5p
hsa-miR-4425
hsa-miR-4428
hsa-miR-4435
hsa-miR-4436a
hsa-miR-4441
hsa-miR-4446-5p
hsa-miR-4452
hsa-miR-4453
hsa-miR-4454
hsa-miR-4456
hsa-miR-3135b
hsa-miR-4462
hsa-miR-4463
hsa-miR-4472
hsa-miR-4474-3p
hsa-miR-3689e
hsa-miR-4481
hsa-miR-4484
hsa-miR-4485-3p
hsa-miR-4487
hsa-miR-4488
hsa-miR-4489
hsa-miR-548al
hsa-miR-4491
hsa-miR-4492
hsa-miR-4494
hsa-miR-4504
hsa-miR-4507
hsa-miR-4520-5p
hsa-miR-4522
hsa-miR-4524a-5p
hsa-miR-4524a-3p
hsa-miR-4526
hsa-miR-378i
hsa-miR-4535
hsa-miR-1587
hsa-miR-4537
hsa-miR-4538
hsa-miR-4632-5p
hsa-miR-4633-3p
hsa-miR-4646-3p
hsa-miR-4647
hsa-miR-4649-5p
hsa-miR-4649-3p
hsa-miR-4652-3p
hsa-miR-4653-3p
hsa-miR-4655-5p
hsa-miR-4657
hsa-miR-4659a-5p
hsa-miR-4660
hsa-miR-4661-3p
hsa-miR-4659b-5p
hsa-miR-4664-3p
hsa-miR-4669
hsa-miR-4673
hsa-miR-4682
hsa-miR-4685-5p
hsa-miR-4686
hsa-miR-1343-5p
hsa-miR-4688
hsa-miR-4689
hsa-miR-4690-5p
hsa-miR-4690-3p
hsa-miR-4691-5p
hsa-miR-4691-3p
hsa-miR-4692
hsa-miR-4695-3p
hsa-miR-4697-5p
hsa-miR-4699-3p
hsa-miR-4700-5p
hsa-miR-4707-3p
hsa-miR-4708-3p
hsa-miR-4709-3p
hsa-miR-4711-5p
hsa-miR-4713-3p
hsa-miR-4714-3p
hsa-miR-4721
hsa-miR-4722-5p
hsa-miR-4723-3p
hsa-miR-4724-3p
hsa-miR-4726-3p
hsa-miR-4727-5p
hsa-miR-4728-5p
hsa-miR-4731-5p
hsa-miR-4732-3p
hsa-miR-4733-3p
hsa-miR-4734
hsa-miR-4740-5p
hsa-miR-4742-5p
hsa-miR-4743-5p
hsa-miR-4743-3p
hsa-miR-4745-5p
hsa-miR-4746-5p
hsa-miR-4746-3p
hsa-miR-4748
hsa-miR-4751
hsa-miR-4752
hsa-miR-4754
hsa-miR-4756-5p
hsa-miR-4756-3p
hsa-miR-4759
hsa-miR-4764-5p
hsa-miR-4772-3p
hsa-miR-4776-5p
hsa-miR-1245b-5p
hsa-miR-4786-3p
hsa-miR-4787-3p
hsa-miR-4793-3p
hsa-miR-4797-3p
hsa-miR-4800-5p
hsa-miR-5001-5p
hsa-miR-5001-3p
hsa-miR-5004-3p
hsa-miR-5008-3p
hsa-miR-5009-5p
hsa-miR-5047
hsa-miR-5093
hsa-miR-5193
hsa-miR-5196-3p
hsa-miR-4524b-5p
hsa-miR-5571-3p
hsa-miR-5585-3p
hsa-miR-5587-3p
hsa-miR-5588-5p
hsa-miR-5589-5p
hsa-miR-5704
hsa-miR-5787
hsa-miR-6078
hsa-miR-6084
hsa-miR-6089
hsa-miR-6124
hsa-miR-6134
hsa-miR-6499-3p
hsa-miR-6500-3p
hsa-miR-548az-5p
hsa-miR-6501-5p
hsa-miR-6503-3p
hsa-miR-6510-3p
hsa-miR-6512-3p
hsa-miR-6514-3p
hsa-miR-6515-5p
hsa-miR-6715b-5p
hsa-miR-6511b-5p
hsa-miR-6718-5p
hsa-miR-6721-5p
hsa-miR-6726-5p
hsa-miR-6727-5p
hsa-miR-6728-5p
hsa-miR-6729-5p
hsa-miR-6730-5p
hsa-miR-6730-3p
hsa-miR-6731-3p
hsa-miR-6732-5p
hsa-miR-6732-3p
hsa-miR-6734-3p
hsa-miR-6735-5p
hsa-miR-6736-5p
hsa-miR-6738-3p
hsa-miR-6739-3p
hsa-miR-6741-3p
hsa-miR-6743-5p
hsa-miR-6744-5p
hsa-miR-6745
hsa-miR-6747-5p
hsa-miR-6747-3p
hsa-miR-6751-5p
hsa-miR-6753-5p
hsa-miR-6753-3p
hsa-miR-6757-5p
hsa-miR-6758-5p
hsa-miR-6758-3p
hsa-miR-6759-3p
hsa-miR-6762-5p
hsa-miR-6762-3p
hsa-miR-6763-3p
hsa-miR-6764-5p
hsa-miR-6766-5p
hsa-miR-6767-3p
hsa-miR-6768-3p
hsa-miR-6769a-5p
hsa-miR-6771-5p
hsa-miR-6772-5p
hsa-miR-6775-3p
hsa-miR-6776-3p
hsa-miR-6778-3p
hsa-miR-6780a-3p
hsa-miR-6781-5p
hsa-miR-6781-3p
hsa-miR-6782-5p
hsa-miR-6784-3p
hsa-miR-6785-5p
hsa-miR-6785-3p
hsa-miR-6788-5p
hsa-miR-6788-3p
hsa-miR-6789-5p
hsa-miR-6790-5p
hsa-miR-6791-3p
hsa-miR-6792-3p
hsa-miR-6794-3p
hsa-miR-6795-5p
hsa-miR-6796-5p
hsa-miR-6799-3p
hsa-miR-6800-3p
hsa-miR-6801-5p
hsa-miR-6803-3p
hsa-miR-6804-3p
hsa-miR-6806-5p
hsa-miR-6806-3p
hsa-miR-6808-5p
hsa-miR-6811-5p
hsa-miR-6813-3p
hsa-miR-6814-5p
hsa-miR-6815-3p
hsa-miR-6817-3p
hsa-miR-6818-3p
hsa-miR-6819-5p
hsa-miR-6830-5p
hsa-miR-6830-3p
hsa-miR-6834-3p
hsa-miR-6835-3p
hsa-miR-6780b-5p
hsa-miR-6780b-3p
hsa-miR-6837-5p
hsa-miR-6838-3p
hsa-miR-6841-3p
hsa-miR-6842-5p
hsa-miR-6845-5p
hsa-miR-6846-3p
hsa-miR-6847-5p
hsa-miR-6847-3p
hsa-miR-6848-5p
hsa-miR-6848-3p
hsa-miR-6851-3p
hsa-miR-6852-5p
hsa-miR-6852-3p
hsa-miR-6853-5p
hsa-miR-6855-5p
hsa-miR-6857-5p
hsa-miR-6857-3p
hsa-miR-6858-5p
hsa-miR-6769b-5p
hsa-miR-6769b-3p
hsa-miR-6862-5p
hsa-miR-6862-3p
hsa-miR-6865-5p
hsa-miR-6867-3p
hsa-miR-6869-3p
hsa-miR-6870-3p
hsa-miR-6871-5p
hsa-miR-6875-5p
hsa-miR-6875-3p
hsa-miR-6878-3p
hsa-miR-6879-5p
hsa-miR-6881-5p
hsa-miR-6882-3p
hsa-miR-6887-3p
hsa-miR-6889-5p
hsa-miR-6890-5p
hsa-miR-6893-3p
hsa-miR-6894-3p
hsa-miR-6895-5p
hsa-miR-7106-5p
hsa-miR-7108-5p
hsa-miR-7108-3p
hsa-miR-7110-3p
hsa-miR-7111-3p
hsa-miR-7152-3p
hsa-miR-7154-3p
hsa-miR-7155-5p
hsa-miR-7155-3p
hsa-miR-7158-5p
hsa-miR-7160-5p
hsa-miR-7160-3p
hsa-miR-7706
hsa-miR-7843-5p
hsa-miR-7843-3p
hsa-miR-1273h-3p
hsa-miR-7845-5p
hsa-miR-7846-3p
hsa-miR-7847-3p
hsa-miR-7849-3p
hsa-miR-8070
hsa-miR-8072
hsa-miR-8073
hsa-miR-8079
hsa-miR-8089
hsa-miR-9718
hsa-miR-1843
hsa-miR-10394-5p
hsa-miR-10396a-5p
hsa-miR-10397-5p
hsa-miR-10398-3p
hsa-miR-10400-5p
hsa-miR-10526-3p
hsa-miR-10527-5p
hsa-miR-11181-5p
hsa-miR-11399
hsa-miR-11401
hsa-miR-3059-5p
hsa-miR-3085-3p
hsa-miR-6529-5p
hsa-miR-6529-3p
hsa-miR-12121
hsa-miR-12126
hsa-let-7a-2-3p
hsa-let-7b-3p
hsa-let-7c-5p
hsa-let-7e-3p
hsa-miR-19a-3p
hsa-miR-19b-3p
hsa-miR-22-5p
hsa-miR-27a-5p
hsa-miR-92a-3p
hsa-miR-29b-1-5p
hsa-miR-105-5p
hsa-miR-196a-5p
hsa-miR-34a-5p
hsa-miR-217-5p
hsa-miR-221-3p
hsa-miR-132-3p
hsa-miR-138-2-3p
hsa-miR-143-3p
hsa-miR-138-1-3p
hsa-miR-150-3p
hsa-miR-185-3p
hsa-miR-188-3p
hsa-miR-106b-5p
hsa-miR-363-5p
hsa-miR-365b-5p
hsa-miR-371a-3p
hsa-miR-379-5p
hsa-miR-383-3p
hsa-miR-330-5p
hsa-miR-323a-5p
hsa-miR-423-3p
hsa-miR-486-5p
hsa-miR-490-5p
hsa-miR-146b-3p
hsa-miR-193b-5p
hsa-miR-498-5p
hsa-miR-519d-3p
hsa-miR-502-5p
hsa-miR-513a-5p
hsa-miR-514a-3p
hsa-miR-532-3p
hsa-miR-554
hsa-miR-567
hsa-miR-551b-3p
hsa-miR-584-5p
hsa-miR-585-5p
hsa-miR-588
hsa-miR-550a-3p
hsa-miR-590-5p
hsa-miR-597-5p
hsa-miR-597-3p
hsa-miR-602
hsa-miR-609
hsa-miR-614
hsa-miR-617
hsa-miR-624-5p
hsa-miR-629-5p
hsa-miR-634
hsa-miR-636
hsa-miR-644a
hsa-miR-662
hsa-miR-663a
hsa-miR-767-3p
hsa-miR-1271-5p
hsa-miR-378d
hsa-miR-675-3p
hsa-miR-891a-3p
hsa-miR-892b
hsa-miR-744-3p
hsa-miR-216b-5p
hsa-miR-1180-3p
hsa-miR-1227-5p
hsa-miR-1227-3p
hsa-miR-1229-3p
hsa-miR-1200
hsa-miR-663b
hsa-miR-1207-3p
hsa-miR-1249-5p
hsa-miR-1250-5p
hsa-miR-1268a
hsa-miR-1281
hsa-miR-1307-5p
hsa-miR-103b
hsa-miR-1825
hsa-miR-1913
hsa-miR-2115-5p
hsa-miR-2116-5p
hsa-miR-3117-3p
hsa-miR-3124-5p
hsa-miR-3124-3p
hsa-miR-3127-5p
hsa-miR-3130-5p
hsa-miR-3137
hsa-miR-3139
hsa-miR-3141
hsa-miR-3150a-5p
hsa-miR-3151-3p
hsa-miR-3156-5p
hsa-miR-3157-3p
hsa-miR-3162-5p
hsa-miR-3169
hsa-miR-3180-5p
hsa-miR-3182
hsa-miR-3190-5p
hsa-miR-3194-3p
hsa-miR-514b-3p
hsa-miR-4320
hsa-miR-4317
hsa-miR-4321
hsa-miR-4257
hsa-miR-4268
hsa-miR-3614-3p
hsa-miR-3615
hsa-miR-3616-5p
hsa-miR-3622a-3p
hsa-miR-3622b-5p
hsa-miR-3654
hsa-miR-3663-5p
hsa-miR-3664-5p
hsa-miR-3665
hsa-miR-3674
hsa-miR-3677-3p
hsa-miR-3679-3p
hsa-miR-3685
hsa-miR-3909
hsa-miR-3922-3p
hsa-miR-3927-5p
hsa-miR-676-5p
hsa-miR-3934-3p
hsa-miR-3937
hsa-miR-3939
hsa-miR-3943
hsa-miR-374c-5p
hsa-miR-1268b
hsa-miR-378f
hsa-miR-4433a-3p
hsa-miR-4437
hsa-miR-4439
hsa-miR-4447
hsa-miR-4448
hsa-miR-4458
hsa-miR-4478
hsa-miR-3689d
hsa-miR-4486
hsa-miR-4496
hsa-miR-4498
hsa-miR-4515
hsa-miR-4516
hsa-miR-4521
hsa-miR-4529-5p
hsa-miR-4638-5p
hsa-miR-4638-3p
hsa-miR-4640-3p
hsa-miR-4641
hsa-miR-4646-5p
hsa-miR-4664-5p
hsa-miR-4676-5p
hsa-miR-4685-3p
hsa-miR-4697-3p
hsa-miR-4701-5p
hsa-miR-4708-5p
hsa-miR-4713-5p
hsa-miR-4715-3p
hsa-miR-4716-5p
hsa-miR-3529-5p
hsa-miR-4717-3p
hsa-miR-4739
hsa-miR-4745-3p
hsa-miR-4747-5p
hsa-miR-4747-3p
hsa-miR-4749-5p
hsa-miR-4749-3p
hsa-miR-4753-5p
hsa-miR-371b-3p
hsa-miR-4757-5p
hsa-miR-4768-5p
hsa-miR-4783-5p
hsa-miR-5006-5p
hsa-miR-5006-3p
hsa-miR-5088-3p
hsa-miR-5190
hsa-miR-5195-3p
hsa-miR-5579-5p
hsa-miR-664b-3p
hsa-miR-5581-3p
hsa-miR-5689
hsa-miR-1199-3p
hsa-miR-6070
hsa-miR-6081
hsa-miR-6165
hsa-miR-6499-5p
hsa-miR-6500-5p
hsa-miR-6503-5p
hsa-miR-6508-3p
hsa-miR-6511a-3p
hsa-miR-6715a-3p
hsa-miR-6722-3p
hsa-miR-892c-3p
hsa-miR-6727-3p
hsa-miR-6736-3p
hsa-miR-6740-3p
hsa-miR-6742-5p
hsa-miR-6748-3p
hsa-miR-6751-3p
hsa-miR-6759-5p
hsa-miR-6765-3p
hsa-miR-6766-3p
hsa-miR-6773-3p
hsa-miR-6777-3p
hsa-miR-6787-5p
hsa-miR-6793-3p
hsa-miR-6796-3p
hsa-miR-6798-3p
hsa-miR-6807-3p
hsa-miR-6809-5p
hsa-miR-6812-3p
hsa-miR-6815-5p
hsa-miR-6816-5p
hsa-miR-6819-3p
hsa-miR-6825-5p
hsa-miR-6827-3p
hsa-miR-6829-5p
hsa-miR-6831-5p
hsa-miR-6833-3p
hsa-miR-6835-5p
hsa-miR-6841-5p
hsa-miR-6842-3p
hsa-miR-6845-3p
hsa-miR-6846-5p
hsa-miR-6849-5p
hsa-miR-6854-3p
hsa-miR-6859-5p
hsa-miR-6867-5p
hsa-miR-6872-5p
hsa-miR-6873-3p
hsa-miR-6874-5p
hsa-miR-6879-3p
hsa-miR-6888-5p
hsa-miR-6890-3p
hsa-miR-7106-3p
hsa-miR-7112-3p
hsa-miR-7113-3p
hsa-miR-7114-3p
hsa-miR-7151-3p
hsa-miR-7156-5p
hsa-miR-7844-5p
hsa-miR-8074
hsa-miR-8078
hsa-miR-9899
hsa-miR-10401-3p
hsa-miR-11400
hsa-miR-3085-5p
hsa-miR-9851-3p
hsa-miR-12128
hsa-miR-27a-3p
hsa-miR-212-3p
hsa-miR-135a-3p
hsa-miR-141-3p
hsa-miR-106b-3p
hsa-miR-34c-5p
hsa-miR-412-3p
hsa-miR-491-3p
hsa-miR-503-3p
hsa-miR-541-3p
hsa-miR-938
hsa-miR-1202
hsa-miR-1915-5p
hsa-miR-718
hsa-miR-548v
hsa-miR-3173-3p
hsa-miR-4258
hsa-miR-3907
hsa-miR-4466
hsa-miR-4684-3p
hsa-miR-4717-5p
hsa-miR-499b-3p
hsa-miR-4436b-5p
hsa-miR-5002-3p
hsa-miR-5004-5p
hsa-miR-5088-5p
hsa-miR-5090
hsa-miR-6090
hsa-miR-6502-3p
hsa-miR-6504-3p
hsa-miR-6514-5p
hsa-miR-6740-5p
hsa-miR-6761-5p
hsa-miR-6777-5p
hsa-miR-6779-5p
hsa-miR-6828-3p
hsa-miR-6838-5p
hsa-miR-6843-3p
hsa-miR-6860
hsa-miR-6870-5p
hsa-miR-6880-5p
hsa-miR-7107-5p
hsa-miR-7162-5p
hsa-miR-4433b-3p
hsa-miR-6516-5p
hsa-miR-8071
hsa-miR-8080
hsa-miR-12118
hsa-miR-520a-3p
hsa-miR-508-3p
hsa-miR-922
hsa-miR-4701-3p
hsa-miR-12131
hsa-miR-1260a
hsa-miR-4278
hsa-miR-3125
hsa-miR-3150a-3p
hsa-miR-6856-5p
hsa-miR-7515
hsa-miR-518e-3p
hsa-miR-579-5p
hsa-miR-1251-5p
hsa-miR-2392
hsa-let-7b-5p
hsa-let-7d-5p
hsa-miR-24-3p
hsa-miR-31-5p
hsa-miR-92a-2-5p
hsa-miR-30c-2-3p
hsa-miR-188-5p
hsa-miR-296-5p
hsa-miR-365a-5p
hsa-miR-370-3p
hsa-miR-371a-5p
hsa-miR-331-3p
hsa-miR-487a-5p
hsa-miR-489-5p
hsa-miR-202-5p
hsa-miR-432-5p
hsa-miR-525-3p
hsa-miR-518c-5p
hsa-miR-532-5p
hsa-miR-539-5p
hsa-miR-551a
hsa-miR-574-3p
hsa-miR-575
hsa-miR-550a-5p
hsa-miR-598-3p
hsa-miR-603
hsa-miR-33b-3p
hsa-miR-650
hsa-miR-654-5p
hsa-miR-658
hsa-miR-671-5p
hsa-miR-1301-5p
hsa-miR-874-3p
hsa-miR-876-5p
hsa-miR-887-3p
hsa-miR-873-5p
hsa-miR-1236-5p
hsa-miR-1237-5p
hsa-miR-1207-5p
hsa-miR-1208
hsa-miR-1285-3p
hsa-miR-1307-3p
hsa-miR-1321
hsa-miR-2114-5p
hsa-miR-2114-3p
hsa-miR-711
hsa-miR-2861
hsa-miR-378b
hsa-miR-3166
hsa-miR-3177-5p
hsa-miR-3177-3p
hsa-miR-3197
hsa-miR-4306
hsa-miR-4253
hsa-miR-4266
hsa-miR-2355-3p
hsa-miR-3617-5p
hsa-miR-3620-3p
hsa-miR-3622a-5p
hsa-miR-3622b-3p
hsa-miR-3936
hsa-miR-378e
hsa-miR-4440
hsa-miR-4443
hsa-miR-4450
hsa-miR-4510
hsa-miR-4518
hsa-miR-4519
hsa-miR-4536-5p
hsa-miR-3978
hsa-miR-4634
hsa-miR-4644
hsa-miR-4651
hsa-miR-4654
hsa-miR-4663
hsa-miR-4675
hsa-miR-4683
hsa-miR-4687-3p
hsa-miR-4704-5p
hsa-miR-4707-5p
hsa-miR-4710
hsa-miR-4722-3p
hsa-miR-4725-3p
hsa-miR-4750-5p
hsa-miR-4769-5p
hsa-miR-4778-3p
hsa-miR-4787-5p
hsa-miR-5011-3p
hsa-miR-5087
hsa-miR-5092
hsa-miR-5580-5p
hsa-miR-5591-3p
hsa-miR-6069
hsa-miR-6075
hsa-miR-6088
hsa-miR-6127
hsa-miR-6131
hsa-miR-6506-5p
hsa-miR-6510-5p
hsa-miR-6717-5p
hsa-miR-6720-3p
hsa-miR-6735-3p
hsa-miR-6746-5p
hsa-miR-6746-3p
hsa-miR-6749-5p
hsa-miR-6750-3p
hsa-miR-6752-5p
hsa-miR-6752-3p
hsa-miR-6754-5p
hsa-miR-6755-5p
hsa-miR-6756-5p
hsa-miR-6760-5p
hsa-miR-6760-3p
hsa-miR-6763-5p
hsa-miR-6776-5p
hsa-miR-6780a-5p
hsa-miR-6783-5p
hsa-miR-6783-3p
hsa-miR-6797-5p
hsa-miR-6803-5p
hsa-miR-6805-5p
hsa-miR-6807-5p
hsa-miR-6813-5p
hsa-miR-6822-5p
hsa-miR-6833-5p
hsa-miR-6861-5p
hsa-miR-6872-3p
hsa-miR-6877-3p
hsa-miR-6881-3p
hsa-miR-6883-5p
hsa-miR-6886-5p
hsa-miR-6887-5p
hsa-miR-6891-5p
hsa-miR-6892-5p
hsa-miR-7110-5p
hsa-miR-7151-5p
hsa-miR-7157-5p
hsa-miR-4433b-5p
hsa-miR-1273h-5p
hsa-miR-7848-3p
hsa-miR-7854-3p
hsa-miR-8085
hsa-miR-8485
hsa-miR-10226
hsa-miR-4271
hsa-miR-4781-5p
hsa-miR-6505-5p
hsa-miR-6716-5p
hsa-miR-6792-5p
hsa-miR-6823-5p
hsa-miR-6827-5p
hsa-miR-6836-5p
hsa-miR-7114-5p
hsa-miR-6748-5p
