# Supplementary material for: Identification and validation of metabolism-related hub genes in idiopathic pulmonary fibrosis
Source: Front Genet. 2023 Feb 27;14:1058582. doi: 10.3389/fgene.2023.1058582 (PMC10010493; doi:10.3389/fgene.2023.1058582)
Supplement: Supplementary file 4 [file DataSheet1.ZIP]

Archive with 4 entries (4 files):
- DEMRGs(GSE110147).csv
- DEMRGs(GSE150910).csv
- DEMRGs(GSE32537).csv
- DEMRGs(GSE92592).csv
