# Supplementary material for: Identification and validation of metabolism-related hub genes in idiopathic pulmonary fibrosis
Source: Front Genet. 2023 Feb 27;14:1058582. doi: 10.3389/fgene.2023.1058582 (PMC10010493; doi:10.3389/fgene.2023.1058582)
Supplement: Supplementary file 4 [file DataSheet1.ZIP › DEMRGs(GSE110147).csv]

	logFC	AveExpr	t	P.Value	adj.P.Val	B
AGPS	2.09764302114601	8.83200034352434	28.8059529353786	4.4011698782263e-26	2.76642867979045e-23	49.5030072782561
EPRS1	2.59984791563499	8.94377081842608	26.8441944788159	4.75484416110954e-25	1.63021993356441e-22	47.1475172229898
ENOPH1	1.63337002320386	8.63483453136731	25.3947758812306	3.06137857370318e-24	8.13076278370715e-22	45.2969718705808
DLD	2.21733814688567	9.2122428735326	25.0690351260028	4.71410835987728e-24	1.13744882242866e-21	44.8671591795662
GMPR	-2.0933272851343	7.51685606647521	-24.127942493548	1.68877372790327e-23	3.15299071159129e-21	43.5949721644509
CMAS	1.19987750076997	8.43306545180257	23.8545920264102	2.46686793276389e-23	4.18184408710579e-21	43.216691254213
POLR2B	2.43772577857576	10.0081583367833	23.5618899567284	3.71736714512644e-23	5.69905628094709e-21	42.8071104557363
GNPAT	1.66006910272865	9.18374420773921	23.1769672274901	6.41852328381611e-23	9.03239504200899e-21	42.261216015244
ETNK1	1.80579086252755	8.93099505103765	22.9691554868263	8.64849392881422e-23	1.13253229177535e-20	41.9629974853208
SUCLA2	1.6841962736708	9.09098089063453	22.6270871738335	1.42026700846538e-22	1.6532083320143e-20	41.4666536664421
ADSS2	1.63739493166667	8.33350426821028	22.5300510423237	1.63682069266484e-22	1.85936914467355e-20	41.3245979113049
UCKL1	-1.16991265273003	7.48251249563453	-21.5653682087044	6.91212441546636e-22	5.6917873407183e-20	39.8811770688661
OXCT1	1.52307299315565	8.21811520962167	21.5553421312965	7.01842955651209e-22	5.75419678900646e-20	39.8658704467945
POLA1	1.65067405939945	7.75164359572635	20.6556601491565	2.83209126950585e-21	1.94199072978443e-19	38.4656545337184
PAFAH1B1	1.42880486662534	10.0933627839899	20.2238420076505	5.6356496142726e-21	3.46161057903382e-19	37.7742387875973
NNT	1.52928198208402	9.4135580343921	19.757985187972	1.2007431485952e-20	6.46926101515992e-19	37.0136238393526
CDS2	-0.93572620514876	9.74297425868595	-19.3619751795265	2.31129847301383e-20	1.12912319444616e-18	36.3546725121324
HYI	-1.56656173356611	7.91651777432782	-19.2976255049714	2.57352501818142e-20	1.234833620047e-18	36.2464974843005
ALDH18A1	1.98935293372727	8.58293137115978	19.2242961969337	2.90985771549715e-20	1.36835877658678e-18	36.1228479049804
PNPT1	1.89477804400276	8.29889351448393	19.0637973302271	3.81257882185635e-20	1.72821631835926e-18	35.8507905557696
ACADM	1.25878976074656	9.37058635564095	18.6263737499485	8.0396157057534e-20	3.27095882774023e-18	35.0992614522805
AGL	2.3291311103595	8.36047130146556	18.5941978012926	8.49798061779914e-20	3.43140086744836e-18	35.0433900805681
ITPK1	-1.18442917156956	8.24938936680211	-18.504618501046	9.92058449934334e-20	3.88924037222697e-18	34.8874095112896
MAT2B	1.29480271746006	8.71934254712902	18.3842963099777	1.22250082432372e-19	4.70463225393315e-18	34.6768910095142
GBE1	1.75740129064325	8.77042172591644	18.3101796596491	1.3911309228488e-19	5.25702521285767e-18	34.5466363407044
HIBCH	1.66748278755372	7.84846938407989	18.0627023053432	2.14832590887934e-19	7.6148461773943e-18	34.108483009731
NIT2	-1.07688518042149	8.80079844811295	-17.9788461810025	2.49187957506324e-19	8.65365987973618e-18	33.9588786534053
POLD4	-1.32784248610193	8.64619407143893	-17.9392156062566	2.67337574425519e-19	9.23293890282419e-18	33.8879728794379
AKR1B1	-1.35361350416253	9.00856834110101	-17.8396588225992	3.19156434858565e-19	1.07741167937203e-17	33.7092725983199
RRM2B	1.81393710868182	8.49578372671074	17.7100368577272	4.02442621364085e-19	1.31068402609025e-17	33.4753625620086
UCK1	-1.20243285168595	8.78271189181267	-17.4020391964521	7.0206139583233e-19	2.13873533783687e-17	32.913843460414
PLA2G1B	-3.61965397512672	8.22210061969789	-17.2440665321625	9.36821344614932e-19	2.74311181605648e-17	32.6226685708187
NUDT9	1.2754614690978	8.08110091023324	17.066069833226	1.29991706555128e-18	3.65313503801795e-17	32.2919681824196
MTMR6	1.37980482371625	8.41294053452158	17.061938812808	1.30987896993223e-18	3.67565293690655e-17	32.2842599451542
PIK3CA	1.51655456130579	8.69194674861157	16.9217573334944	1.69870192387463e-18	4.60235950840574e-17	32.0217896358283
MMAB	-1.18207457679614	7.68063182300643	-16.8386127743734	1.98344755584575e-18	5.25220516834358e-17	31.8652822237971
DGUOK	-1.24896415774105	7.35438414682553	-16.8279038280215	2.02352389287577e-18	5.33672588083334e-17	31.8450789750662
PLA2G15	-1.58419380197796	7.92996060513315	-16.7463004190682	2.35750078958286e-18	6.0981333867166e-17	31.6907873993063
UGP2	1.58627637306336	9.42719384856841	16.7345784228494	2.40992000096413e-18	6.19970824804647e-17	31.6685744712425
NME7	1.70086373207851	7.27729252715427	16.5211033725458	3.60460855548843e-18	8.65886669182742e-17	31.2618487463111
PEMT	-2.02485772226859	8.69748031024518	-16.3651974379674	4.84924429958598e-18	1.11514877752796e-16	30.9621526805566
PIP5K1C	-0.992959251455923	8.19408178950321	-16.3327041521089	5.15989780714544e-18	1.17229148131737e-16	30.8994062426349
PGM2	1.13941007022039	8.64833821724059	16.0984231899166	8.09678960230324e-18	1.74892510344367e-16	30.4440558105271
ME2	1.25098858430165	8.91765588925344	16.0559471569121	8.79069434427815e-18	1.87943450396886e-16	30.360941798474
PCK2	-1.13794427265565	7.59813258434527	-16.0239194071484	9.35400052097432e-18	1.9914789910102e-16	30.2981582551171
OAT	1.39656179243802	9.76665036850413	16.0095123257985	9.61932727215923e-18	2.04128166802422e-16	30.2698842350351
PIKFYVE	1.44325638065289	8.4911379044022	15.8605382593868	1.28601043401641e-17	2.65030587478113e-16	29.9763506807434
FAH	-1.21306712819215	7.65724892081129	-15.8593027290146	1.28912218940059e-17	2.65381846348548e-16	29.9739072702516
LDHB	1.29461133030854	10.8399412355032	15.727431187681	1.66985644553251e-17	3.32309275756948e-16	29.7122618314737
PDHA1	0.939762813477961	8.97823024499633	15.7098157723823	1.72880356157147e-17	3.42797568460077e-16	29.677182685059
GCLC	1.93336959617355	8.59682289905234	15.6365136992888	1.99792330269934e-17	3.88883694928329e-16	29.5308826984567
CYB5R3	-1.33759014363636	9.92786668719008	-15.5510704124616	2.36646847444867e-17	4.56750215175829e-16	29.3596822029978
CHPT1	-1.50334302291736	9.5349931780551	-15.543662922729	2.40153559264417e-17	4.62099557862154e-16	29.3448059746293
MPI	-1.04942760323278	7.74865784286272	-15.3799535446054	3.32859987983286e-17	6.22706971394005e-16	29.0146387587784
IMPA1	1.51637032571832	8.39720269145684	15.0236705049339	6.83505950690707e-17	1.17921973578908e-15	28.2867481753868
PAPSS1	1.27435586606612	8.79955272166116	14.9856277476853	7.38637659969531e-17	1.25821954417755e-15	28.2082596396338
MDH1	1.28645834290909	8.29961121311708	14.909018736847	8.63902957137758e-17	1.4340437031798e-15	28.0497485208512
ACSL3	1.51807542503237	9.09869927444858	14.8362922958367	1.0029714662882e-16	1.64461155998231e-15	27.8987069396858
TRMT11	1.04600414778375	7.73286495551974	14.6338965231878	1.52378010102553e-16	2.37078559117478e-15	27.4754471007179
GLS	1.31996391669697	9.99853754185308	14.5573047766598	1.78703797121179e-16	2.73746344623402e-15	27.3141468078625
POLR2K	-1.04857984111846	9.758559014764	-14.5224938243434	1.92166453342364e-16	2.922798391798e-15	27.240629608994
SPTLC1	1.29919695234022	8.65856209899541	14.4825999495267	2.08878854948845e-16	3.12853738504398e-15	27.1562187643986
PGP	-1.26281906941598	7.58310334755464	-14.4780419368294	2.10880763020093e-16	3.15101311273368e-15	27.1465637030349
SUCLG2	1.20160502661708	9.05755021767034	14.4681731273831	2.15282791851626e-16	3.20662528115806e-15	27.1256513662458
CS	-0.795662266103305	9.97350390565565	-14.4599906173748	2.19003922944071e-16	3.2543396177749e-15	27.1083044440461
PGM2L1	1.92477784375069	7.55433756296465	14.4572075034736	2.20284544144087e-16	3.26821844919359e-15	27.1024026070542
BLVRA	1.25472010548622	8.53892862284206	14.4184535245868	2.38934954895044e-16	3.49542005000453e-15	27.0201350492297
HAGH	-1.1703694900606	8.79726071953811	-14.26190110338	3.32321752879596e-16	4.65225782780292e-15	26.6861554618995
MTHFD1	1.21920984961433	8.44883813173462	14.1446497168173	4.26193095542705e-16	5.76936339027193e-15	26.4342759306628
EPHX1	-1.21507171146832	9.59328131147016	-14.0822051702761	4.86865688081508e-16	6.48363437863913e-15	26.2995188091039
CA4	-1.82054676129408	7.14924148360009	-13.9956796161605	5.85872731901925e-16	7.67208479546847e-15	26.1120849796762
DLAT	0.694338137013774	8.48289942760973	13.9853265961469	5.99026624938607e-16	7.8248646831157e-15	26.0896026248006
PRUNE1	-1.16794062664118	7.44773770670753	-13.9169514836601	6.93836882817443e-16	8.90652287221819e-15	25.940822630184
PIK3CB	1.23329206065427	8.85148592793756	13.9137927080943	6.98571132721975e-16	8.95105572347185e-15	25.9339367848956
ADCY4	-1.53900361597796	8.28130462069513	-13.7431559474266	1.01029204320753e-15	1.22989522651803e-14	25.5603086196405
ADI1	-1.14530257356612	8.96563302825895	-13.7006449050323	1.10810885147001e-15	1.33603635627685e-14	25.4667177435921
INPP5K	-1.04009546166529	8.39076989024242	-13.670837523097	1.18243074098432e-15	1.41658808657822e-14	25.4009732699432
TXNRD1	1.67088714330579	9.27845024802479	13.5889897053347	1.41387430429673e-15	1.65908075644826e-14	25.2199290955898
CANT1	-0.85529290662741	8.27138485185721	-13.5506366628595	1.53780356330111e-15	1.78891806250272e-14	25.1348320043847
CMPK2	-1.14634765761432	7.87497929583563	-13.4579009532348	1.88549885717395e-15	2.15195119824768e-14	24.9283784145551
P4HA1	1.50913423084573	8.93714430060239	13.3533522027906	2.37536532265415e-15	2.63483905231113e-14	24.6944440132666
NME4	-1.22101360736088	8.33979797520845	-13.3151179676238	2.58550833745013e-15	2.84119642886347e-14	24.6085781222502
PDE6D	-1.10075323548072	8.10951468929109	-13.2786433326486	2.80371658179479e-15	3.05605107415633e-14	24.5265064009838
SULT1A2	-1.85159437420248	7.41523552081818	-13.2736413152912	2.83507669142097e-15	3.08132802133287e-14	24.5152393295608
NUDT12	1.7495373792865	7.02618710179982	13.1660493907376	3.60388492754371e-15	3.83729294628412e-14	24.2721843652218
POLR1C	1.37953999485675	8.07786431356015	13.1312449412956	3.89585585639643e-15	4.10414267508757e-14	24.1932708537032
GART	1.23710624376584	8.30460129098714	13.0153079208452	5.05517133073585e-15	5.1666864923407e-14	23.9293788271286
PCCA	0.950608288409091	7.78996735072452	13.01082109974	5.10655120281409e-15	5.21354824209341e-14	23.9191343332572
PGM3	1.86292198698485	8.40220249896235	12.9475990452064	5.8900426677379e-15	5.9268161465066e-14	23.7745307699667
GSTM5	-2.08345229204408	8.22559410345546	-12.8284241961235	7.71827076548037e-15	7.53720516958381e-14	23.5006638619272
ALDH7A1	1.33668730859711	8.74494149318182	12.8067627284913	8.10842252970008e-15	7.88147029085332e-14	23.450704003139
DGAT1	-1.14697637022521	8.60374949144904	-12.7442746691455	9.35084828502119e-15	8.97348326262823e-14	23.3062683569473
GFPT1	1.18350443712948	10.2250890932296	12.7239976608044	9.79455469911844e-15	9.356429481321e-14	23.2592995454041
PLCD3	-0.867292716550963	7.42386421028972	-12.7094979626156	1.01249940570508e-14	9.63304807940501e-14	23.2256828626968
ACADSB	1.60344932520248	7.89482082770523	12.5886697127792	1.33627216980554e-14	1.23823510103308e-13	22.9445679611616
RRM1	1.3624203030124	8.22092186912948	12.5599458189151	1.42774676023709e-14	1.31331808086784e-13	22.8774812002718
BLVRB	-1.34781192196832	7.9874315415225	-12.5061159454979	1.61680019478952e-14	1.47356216883258e-13	22.7514889365835
AOC3	-1.46739348866116	9.95432905226997	-12.4926578895848	1.66794467445103e-14	1.51577989041557e-13	22.7199346558254
PDE1A	1.8723494829332	7.02122626249541	12.3718809985011	2.20791581925518e-14	1.95193007987318e-13	22.4357713559469
MGST3	-1.75294082428168	9.93810280001056	-12.3040369379663	2.58663463415006e-14	2.26234551466455e-13	22.2753678364064
POLR1D	-0.813886884498622	8.63021118959871	-12.2674078391998	2.81808966173753e-14	2.43764755740296e-13	22.1885314995015
PSAT1	1.59468776168871	7.21099053631589	12.2633931070434	2.8447136149904e-14	2.45842184408221e-13	22.1790037957727
GLB1	-0.792694198818181	9.04968183390909	-12.2523195018539	2.91948934082667e-14	2.51582388332436e-13	22.1527138214508
POLR2H	-1.58351419666804	9.42133380481084	-12.2413067792345	2.99584727026343e-14	2.57487201346205e-13	22.1265534521013
INPP5A	-0.89970042694077	8.8042845214775	-12.0906800937407	4.27094375366859e-14	3.55886815567515e-13	21.767245103829
ASNS	0.907923623695593	7.8877224534472	12.0684783851547	4.50116359790606e-14	3.72990889504408e-13	21.7140476093991
GALT	-0.71313379540909	7.74297613943526	-11.995671363169	5.3490980745433e-14	4.35902948970022e-13	21.5391657754995
GBA	-0.94059800010606	8.60145582514968	-11.9699687799805	5.6860288864038e-14	4.60675255776384e-13	21.477271071658
GPX3	-2.19906214047245	10.9427203115032	-11.9543388276161	5.90144662731422e-14	4.76589203645671e-13	21.4395921810877
PRIM2	0.812277480170799	6.41712753752709	11.9035168944257	6.66131066888649e-14	5.31355056189478e-13	21.3168660024787
POLR3B	1.1256586660303	7.63965044419927	11.8643123430874	7.31528422382041e-14	5.78625480740694e-13	21.2219734412726
IDH1	1.18904084805234	9.9410196687236	11.8519305643785	7.5351760648777e-14	5.94273588688409e-13	21.1919640568618
HEMK1	-0.63364003157438	7.6778294131405	-11.7936893918761	8.6637279092145e-14	6.76208266490306e-13	21.05054889133
PRPS1	0.946828922286502	8.74636745583012	11.7852926219108	8.84012363260424e-14	6.88266768538473e-13	21.0301256432415
PPAT	1.20607389878099	6.57178624223416	11.7710873775651	9.14693900497861e-14	7.10394682112363e-13	20.9955544376639
ACADS	-1.05781195302479	7.48641379871625	-11.7689108017181	9.19490237470621e-14	7.13531992098086e-13	20.9902550809393
NT5E	1.57493704988292	7.59286459885859	11.7052452159378	1.07176019099306e-13	8.23560795499432e-13	20.834983562947
SMPD4	-0.705764314033746	8.56442852220615	-11.6509553480325	1.22185758655462e-13	9.26440229580236e-13	20.7021748658107
PGS1	-0.809820703933884	8.66905336747107	-11.6045842249001	1.36699588515441e-13	1.02576368509179e-12	20.5884431137865
PLA2G5	-1.49913999199449	7.57989813291001	-11.5716384639821	1.4807156119073e-13	1.1027588583624e-12	20.5074737510086
DTYMK	-0.847857734672176	6.85408896002571	-11.5287270119804	1.64347203811457e-13	1.21437900559273e-12	20.4018060122616
AKR1C1	1.61711148504821	8.40008181986961	11.5001541864531	1.76187463711367e-13	1.29628053187876e-12	20.3313170560771
INPP4B	1.48637328109642	8.85837813992929	11.452314022483	1.97997906280275e-13	1.44100598947401e-12	20.2130635705791
ADH5	0.846208813520661	9.33825696101928	11.3917994155441	2.2959044687893e-13	1.65243780793739e-12	20.0630637356738
PDE3B	1.25561823216116	8.41461515937741	11.3505883231737	2.5401132604793e-13	1.81504038472369e-12	19.960645114434
GSTK1	-0.718699174826446	9.34288421296419	-11.3419846349777	2.59435706928953e-13	1.85029467683785e-12	19.9392357133431
PIK3C3	0.981339434267218	9.17033421174013	11.300761690154	2.87114068672447e-13	2.03308674162837e-12	19.8365254327846
PLCD1	-0.786536767811294	7.36394267913958	-11.2499657453869	3.25410451844893e-13	2.28453644469068e-12	19.709664394808
SPTLC2	0.905399095957301	8.84675193594674	11.1957128850914	3.72105704371404e-13	2.58540798354147e-12	19.5738048717832
MGLL	-0.926452759158402	8.93297287114784	-11.1502145148166	4.16513935049781e-13	2.87068833086027e-12	19.4595771789037
LDHD	-0.883714674413223	6.53957496072176	-11.1258182151849	4.42517940869738e-13	3.03328273754295e-12	19.3982186075339
NMNAT3	-0.690142149721762	6.63826577747475	-11.0577855603719	5.2414371785921e-13	3.54384298589858e-12	19.2267069192881
PLCB4	1.40945038992424	7.84264928342057	11.0134124069296	5.85518688280582e-13	3.91850625556977e-12	19.1145201997678
GALK1	-0.868331732150137	7.78092818085859	-10.9978757762948	6.08702118878992e-13	4.06311357723934e-12	19.0751796197828
POLR3GL	0.847986747651515	6.58898416327181	10.9905154533756	6.20009980005492e-13	4.13128204698359e-12	19.0565315466622
HCCS	0.728990692932507	8.42115578802387	10.8812982782008	8.15401885658337e-13	5.32226838278271e-12	18.7789975838677
PTDSS2	-0.719847277151514	7.76433628023232	-10.8460907632493	8.9097625050786e-13	5.77557207144267e-12	18.6892024266802
ACAT1	0.838252516732782	8.14032331754637	10.8408560502364	9.02808134317944e-13	5.84121931106378e-12	18.6758378333478
DPYD	1.14867528824793	9.98536096270248	10.8130331051833	9.68440870752357e-13	6.22635168761582e-12	18.6047443470188
PLA2G7	2.21219163734297	8.70770260519835	10.7477391928474	1.14226611978481e-12	7.26220911017607e-12	18.437510843611
GPAT4	0.920728529482094	9.06716277907071	10.7459643269239	1.14741223341364e-12	7.29246797623221e-12	18.4329572680162
MGST1	-1.25223410227548	8.99420231745271	-10.7167254512202	1.23567667879356e-12	7.81917957450005e-12	18.3578835433715
UPRT	0.658385084949036	7.63705208270432	10.7090237977825	1.2600582194997e-12	7.95211440599259e-12	18.338090328877
CKB	-1.21510895883884	8.60686014463361	-10.7014989389287	1.28435416008554e-12	8.08920053331098e-12	18.3187440425546
GAMT	-0.813675044241046	7.44890993943159	-10.5964270725579	1.67815315676708e-12	1.03044396213471e-11	18.0478380581921
AMD1	1.25429354544353	9.36375918346097	10.587657086024	1.71614533046582e-12	1.05103450784651e-11	18.0251616240199
PIK3C2B	-0.974003513347107	8.20793700668044	-10.4954670569057	2.17279582857448e-12	1.30985968476436e-11	17.7861821040789
INPP5E	-0.776096006684573	7.43674993052709	-10.4258153332188	2.5986729324535e-12	1.5414650986875e-11	17.6048943263182
GGT7	-0.748160568855372	7.5446540233168	-10.408777833091	2.71523572324215e-12	1.60606022688762e-11	17.5604534376676
AOX1	2.09125195085399	8.46316865518365	10.2607195002152	3.98196745516804e-12	2.28787203845532e-11	17.172664560364
HMBS	-0.910145724433884	7.40565988878788	-10.2566955907864	4.02378201089802e-12	2.30838020625202e-11	17.1620854459179
PNPLA4	-0.966168408179063	7.67923057374839	-10.0402315848117	7.08009366970268e-12	3.89922097925185e-11	16.5898812241081
TPMT	0.982766319268595	7.45217578461708	10.0141407856215	7.5822412137221e-12	4.1539315097954e-11	16.5205007046042
PLD2	-0.672954841504132	7.59862220358127	-10.0032196322804	7.80306988568935e-12	4.25759516303368e-11	16.4914329530126
HMGCS2	-1.92722165921074	6.10053787377686	-9.9214607338864	9.67874073373582e-12	5.21165088566694e-11	16.2733310672807
NT5C2	0.837758601057851	9.9491304389697	9.90089933107565	1.02189468734948e-11	5.48218154177787e-11	16.2183443874987
ADCY9	-0.764895783399449	8.44232400604224	-9.89913366396694	1.02667448385893e-11	5.50469170944777e-11	16.2136199638312
SGPL1	0.964925937019285	9.14302160216988	9.85352616725833	1.15835646708293e-11	6.15472750064324e-11	16.0914470942967
SAT2	-0.627624175595041	8.19230344038292	-9.76201774538232	1.47691106198143e-11	7.73829171875073e-11	15.8455021145767
SYNJ1	0.892495748376034	7.76792315660882	9.72848123227154	1.61488628508552e-11	8.40748500216941e-11	15.7550953973477
POLR3F	0.703213210971074	7.16004047619284	9.71008179985384	1.6960920591006e-11	8.79626181475797e-11	15.7054329864953
PLA2G4A	1.0977378434146	7.04878479442516	9.69101153908387	1.78465388103168e-11	9.19486837011322e-11	15.6539137598257
PDE4A	-0.67519606443664	7.80514989886318	-9.68856408262237	1.79635584239565e-11	9.25263100793629e-11	15.6472984374013
NOS3	-0.703946828238292	7.13886944265657	-9.68451486566902	1.8158881045912e-11	9.34048062964436e-11	15.6363519576291
POLR1H	-1.45962761974793	6.69794348755372	-9.64193506411577	2.03485709517762e-11	1.0379037123009e-10	15.5211154184559
POLR2E	-0.928314348404958	9.06760948480992	-9.62793802469428	2.11256503210834e-11	1.07347450311148e-10	15.4831832316869
TXNRD2	-0.677569686256198	7.88030580705785	-9.5596401513934	2.53739421181349e-11	1.27389889915248e-10	15.2977329989767
PMM1	-0.876279017163911	7.62250851935354	-9.55817888750202	2.54737822753856e-11	1.27857096717313e-10	15.2937586490442
ECI1	-0.845141051241046	8.04969718077319	-9.53240194726932	2.73022457129056e-11	1.36525708673631e-10	15.2236053307054
GAL3ST1	-0.675019813307162	6.91486708613682	-9.52922949402752	2.75363314720738e-11	1.37586805132193e-10	15.2149654304976
POLD2	-0.857365138378099	8.29418706807025	-9.44356846469439	3.46924317224042e-11	1.70540976274603e-10	14.9811870337788
GCK	-0.555488833750688	6.22118647466758	-9.42851845193575	3.61330412576863e-11	1.76839023876509e-10	14.9400168242143
POLR2L	-1.25115332107162	9.77433115598255	-9.41613857901284	3.73636187201485e-11	1.82246704140155e-10	14.9061292323155
NANP	0.559523063869146	7.19934012184114	9.39549904075062	3.95108491438844e-11	1.91834731374065e-10	14.849588811963
GSTP1	-1.4042681333292	11.2281611883039	-9.38707382008294	4.04230813254135e-11	1.95802220537715e-10	14.8264929381634
AMDHD2	-0.629133854648759	7.59658672207162	-9.36992193579661	4.23469898548654e-11	2.04648177266324e-10	14.7794468669727
GAA	-0.884139934515151	8.04055774271717	-9.36294695605022	4.31557841609397e-11	2.08183326150637e-10	14.7603043977407
POLR2F	-0.878256459140495	8.33690269122314	-9.35406266919138	4.42087862380242e-11	2.12936164007771e-10	14.735912956449
PLA2G3	-0.579123292913223	6.16579138898347	-9.33832390505669	4.61388370906666e-11	2.21835811070551e-10	14.6926781518837
PYCR3	-0.634723607232782	6.76916977027181	-9.30259294306311	5.0845179884973e-11	2.4242416108494e-10	14.5944072531576
GPT2	0.78977396607989	6.71954126173646	9.26589614875408	5.61885460403838e-11	2.66151070756975e-10	14.4933112168913
PCCB	0.640154627684574	8.62575965086961	9.24541691500926	5.94154765303962e-11	2.8016945259657e-10	14.4368187188251
BPNT1	0.645215996779613	7.86479296488613	9.22838782857442	6.2242002875636e-11	2.92546721890794e-10	14.3898031059665
NAGS	-0.662896724151515	7.63028098434527	-9.22613014471549	6.26268735719459e-11	2.93989284278363e-10	14.383567111188
NOS2	-0.843543844460055	6.17990799080073	-9.20928777152603	6.55754836369711e-11	3.07295451029415e-10	14.337026114385
QPRT	-0.694806342539945	8.22866669102571	-9.14124002376431	7.900065906761e-11	3.66023446692364e-10	14.1486234462215
GUCY1A1	1.01108421111157	9.16738751012948	9.08216813525165	9.29094062815283e-11	4.25034612870155e-10	13.9845998740257
APRT	-0.947583211506886	7.96315270979706	-9.0600668149258	9.87324928553752e-11	4.49927167175885e-10	13.9231192201859
COMT	-0.94738794572314	9.47083697798347	-9.04315596478024	1.03437672862703e-10	4.6944023999326e-10	13.8760359892492
AKR1C3	1.23253420102135	8.59926190484343	9.04071039181872	1.04136742002025e-10	4.72158341892807e-10	13.8692240630441
ME1	1.06303937613636	8.25666018819835	9.01652016212002	1.11315780751495e-10	5.02081466574412e-10	13.8018041396922
CYP1A2	-0.614876101900826	6.44943226276997	-8.97318461380324	1.25459966766558e-10	5.61014605956126e-10	13.6808426527143
NPR1	-1.24119230549174	7.39718910624518	-8.96994437930872	1.26588300853159e-10	5.65657722556403e-10	13.6717888861528
METTL2B	0.6281986975854	8.6455777073517	8.92989677386333	1.41416496764819e-10	6.26797452649809e-10	13.5597816132966
LPGAT1	0.556085289225896	7.94489281263545	8.91198575808554	1.4860862432991e-10	6.56433082452359e-10	13.5096229046166
PLCG2	-0.752530092975204	12.7664534707713	-8.87416763690191	1.65040630475879e-10	7.24266038837248e-10	13.4035855394391
AFMID	-0.573071686534434	7.96825374243985	-8.85703175064478	1.73083088469949e-10	7.57796099205439e-10	13.3554806565681
PYGB	-0.548916472181817	9.18956101667493	-8.85005215536794	1.7647199104336e-10	7.71507778663912e-10	13.335876780079
KHK	-0.625114319480716	6.19629176552801	-8.84999243767858	1.76501275767944e-10	7.71507778663912e-10	13.3357090227433
POLR3K	-0.685693063743801	8.53612755822865	-8.83250434347987	1.85293291515026e-10	8.07878751005514e-10	13.2865631140272
POLD3	0.785512321181818	7.79687228263912	8.81640123967142	1.93782423878649e-10	8.42359420719152e-10	13.2412762334734
NAGK	-0.858224313779613	10.0952273982516	-8.78159891570063	2.13505302543198e-10	9.21508237596038e-10	13.1432931027493
MDH2	-0.602895026369145	10.1635007612938	-8.77020512945208	2.20396202961307e-10	9.48211544431067e-10	13.1111827137304
LPCAT3	-0.89335737663223	10.668489634449	-8.74446784324163	2.36805898257358e-10	1.01372277490102e-09	13.0385908011168
POLR2C	-0.602879009708677	8.53484778701791	-8.70525170716773	2.64231058762819e-10	1.1214506133447e-09	12.9278273004534
GPD2	1.06956134893664	8.2579690169371	8.66891804133767	2.92517338725087e-10	1.23235019131791e-09	12.8250392385068
AK1	-0.890767114172865	8.72406910970294	-8.65561144886602	3.0363035060896e-10	1.27546391655896e-09	12.787355055146
GCLM	1.18116695869284	6.81337194635996	8.63537233030216	3.2136137576687e-10	1.34455546102415e-09	12.72999721933
PFKM	0.604845243685951	8.0309454232314	8.61824211569214	3.3718885628193e-10	1.40485423396119e-09	12.681411669456
CHDH	-0.597904067482093	6.79029801441139	-8.58889580731231	3.66167085072578e-10	1.52021416187002e-09	12.5980967020674
CP	3.70736502868044	9.08831948038751	8.57670380272829	3.78938423738045e-10	1.57012565511499e-09	12.5634530690579
HMOX2	-0.89134619799449	8.73348698465106	-8.57501673108837	3.80740949505635e-10	1.57655513500829e-09	12.5586578540687
GPX7	-0.838430187621212	7.53764278291644	-8.56919744583163	3.87025570373864e-10	1.59941730890641e-09	12.5421149249074
CYP2S1	-0.850516909730026	7.88096100149128	-8.52920020642044	4.33169431895746e-10	1.77532622848469e-09	12.4283029436311
ENTPD4	0.744242006611571	9.26222729813223	8.51694759798631	4.48394532740638e-10	1.83096052487878e-09	12.3934003008262
NADK	-0.486993694373278	8.23874606491368	-8.50222720240443	4.67406814776765e-10	1.9007742735056e-09	12.3514445159271
AGPAT2	-0.699825320136363	8.73036861210468	-8.46699016518215	5.16312460010989e-10	2.08884446651517e-09	12.2509090165742
TKFC	-0.635274212549586	7.79414998692011	-8.45528877139093	5.33677288693122e-10	2.1549363239585e-09	12.2174913111018
NOS1	-1.07833598573967	6.69601295855372	-8.40964366048987	6.07278180051677e-10	2.43647758324138e-09	12.086981752571
GSTO2	-0.630879779261707	6.92074501188889	-8.40534606362238	6.14718287268126e-10	2.46423102530082e-09	12.0746814674015
ACOX3	-0.49334938911157	8.43873801978237	-8.37718150730779	6.65822392504802e-10	2.6549826296179e-09	11.9940177985381
UMPS	0.819889269428375	8.08702783619467	8.35846310441811	7.02152688176262e-10	2.79158617772291e-09	11.9403572862844
SUOX	-0.675123985385675	7.58397104586685	-8.32601735671684	7.69961711944355e-10	3.03494314425893e-09	11.8472486513009
ALDH3B1	-1.05917774917906	8.83335036029109	-8.31810724967914	7.87477976183446e-10	3.09880471554492e-09	11.8245309191113
UPB1	-0.575594241929752	5.92110611673278	-8.30265847268423	8.22863218432746e-10	3.22794501976e-09	11.7801415672736
DBH	-0.446067960082644	6.46097137599724	-8.29320939616876	8.45297317682587e-10	3.30975322249596e-09	11.7529778651129
ACSL4	1.32907019338292	9.64293805274288	8.23735008995569	9.91202948204134e-10	3.83407466549443e-09	11.5921891074343
MTR	0.816925909515151	8.49239181849495	8.2253651868049	1.02570090540052e-09	3.95615503643642e-09	11.5576450329254
MINPP1	0.576033982304408	8.03108670458586	8.21169485906691	1.06654062689931e-09	4.10109229230021e-09	11.5182233113047
GLO1	-0.542205436771348	9.73140489371442	-8.20984272359576	1.07219932526627e-09	4.11953572983837e-09	11.5128806110907
AGK	0.694257201790634	7.98769125928742	8.09832340565604	1.47560929002736e-09	5.5462556073442e-09	11.1904851665385
ACP2	-0.767243139144627	8.61623910957851	-8.08901471503796	1.51557379276202e-09	5.68626641665606e-09	11.1635121074419
ME3	-0.564670579383608	7.91867487924288	-8.0613329716278	1.64102567153033e-09	6.13011511252919e-09	11.0832448407145
GALC	0.613548851331956	9.40496503351882	8.04694589871947	1.71033510910441e-09	6.37513128135635e-09	11.0414944016979
PDE7A	0.888738371082645	7.93941167077961	8.00677116489249	1.92001292033445e-09	7.11030707752292e-09	10.9247908331011
GCDH	-0.508131079790634	7.32068062767815	-7.98487883261874	2.04505905725345e-09	7.53933111292829e-09	10.8611225496593
UGCG	1.00194468448485	9.22438096607254	7.8876900877705	2.7079350507518e-09	9.82936116497147e-09	10.5778575482027
ACACA	0.947076304216252	8.51599291303398	7.85667506692285	2.96241994115954e-09	1.06729753210633e-08	10.4872524500762
KYNU	1.05716949271212	7.88193995100643	7.78915595118778	3.60352515908615e-09	1.2855027227561e-08	10.2896628007187
DCK	0.662739710644628	7.52042866111846	7.77973123000108	3.70357394672767e-09	1.31869890319946e-08	10.262044921233
BAAT	1.52288458189463	5.50168691994628	7.77521259641079	3.75253522849956e-09	1.33386534974206e-08	10.2488004703717
PDE7B	0.738984780315427	7.78635993979982	7.77074684348887	3.80156779034302e-09	1.34976772401616e-08	10.2357089811427
PLD1	0.857339047983471	8.09355550166942	7.73830360583746	4.17782573585686e-09	1.47199663492251e-08	10.1405401439107
ACER3	-0.825683513918732	8.42604760927456	-7.67265239694109	5.05874774845733e-09	1.7587784363854e-08	9.94763706604981
EHHADH	0.968242772513774	6.81796019906152	7.66733023426971	5.13792700846132e-09	1.78295711443789e-08	9.93198024825848
PNPLA3	-0.619746129681818	5.93472009440496	-7.62098439525127	5.88272384091175e-09	2.0279803193432e-08	9.79552230109697
PDE5A	1.00073744916942	9.25668182118733	7.61509963113745	5.98481124694897e-09	2.06053652882448e-08	9.77818061756329
COX10	-0.368846867052341	7.82827672033838	-7.59215525004528	6.4002728187041e-09	2.19476167561926e-08	9.7105344522562
PDE1B	-0.956508711373277	7.42223194360239	-7.58914634271044	6.45687999109995e-09	2.2121618094508e-08	9.70165964099269
IMPDH1	-0.49007937368044	8.11901887869789	-7.56518078924811	6.92622914800838e-09	2.36052599031256e-08	9.63094207585314
SULT1A1	-0.976782240214876	7.3381386018595	-7.56448744714974	6.94031022161052e-09	2.36361621543994e-08	9.62889534832568
ADCY8	-0.713374551391872	5.96576919576217	-7.56256833776603	6.9794366600307e-09	2.37608299509296e-08	9.62322995043562
ACOX1	0.486035700775483	8.82743685927456	7.52770080178056	7.73050099157223e-09	2.61577585495139e-08	9.52023702715284
MTMR2	0.760646906322314	9.04706210471901	7.51606989954662	7.99882495877148e-09	2.6997286960364e-08	9.48585588396352
CERK	-0.538621279181818	8.58657251873829	-7.49051897557036	8.6218592948422e-09	2.89550134858129e-08	9.41028272256335
MCEE	0.634706492541322	7.01449199330578	7.46133462531314	9.39384144948406e-09	3.14635289898616e-08	9.32388910931811
PYGL	0.825500362203856	9.04189168468136	7.43724168263777	1.0083621009278e-08	3.36186070318168e-08	9.25250882885867
DEGS1	-0.482705021958677	9.17033146099724	-7.38718252958197	1.1685205944237e-08	3.85830727526662e-08	9.10403114229699
DAO	-0.755247888697658	4.8606705271685	-7.34314052407055	1.33060723358088e-08	4.36142197177726e-08	8.97321696875343
SPHK1	-0.93295821092011	7.16322446628466	-7.33049210446715	1.3812314956195e-08	4.51480019290984e-08	8.93561717591215
SPHK2	-0.456779529472451	6.978434537809	-7.31457726644862	1.44770646678432e-08	4.72020873116069e-08	8.88828772553759
CA2	-1.68064633173554	7.96346822690358	-7.31178833188818	1.45968447056272e-08	4.75557533887375e-08	8.87999141763863
ACSL1	1.31263502711019	10.404427520674	7.29010121146034	1.55631225102491e-08	5.05292357396294e-08	8.81545558375507
CBR3	-0.494940062154269	6.56271731008999	-7.28501423565998	1.57989871934457e-08	5.12420883224639e-08	8.80031213851042
ALDH1A1	1.22336026265703	10.5021920173361	7.28071951936756	1.60009291167223e-08	5.18168504815443e-08	8.78752547132356
DGKH	0.794041023022038	8.71599585685491	7.26011672074886	1.70065868448891e-08	5.48474787299596e-08	8.72616313555848
CHST13	-0.528194734701101	6.88018893413039	-7.25118544275918	1.74621667807942e-08	5.62110069964897e-08	8.69955162978719
LPCAT4	-0.524341765724518	7.94687306933517	-7.20403512414144	2.00799541015955e-08	6.40473096234414e-08	8.55895396996158
NME3	-0.779801862509641	7.86807146756107	-7.19902502551791	2.03804652171333e-08	6.49618716361532e-08	8.54400365714031
POLD1	-0.595052407311295	6.84778370109275	-7.19744183224394	2.04763686912198e-08	6.52234602044478e-08	8.53927892908602
POLR3D	-0.431521247502754	7.93707058126538	-7.19097270325248	2.0873004857541e-08	6.64419737674966e-08	8.51997098396235
FTH1	-0.366172266734159	10.1961376751249	-7.18316970987101	2.13617687373348e-08	6.79175304467918e-08	8.4966774605064
HADH	0.634441662358128	8.46897643873737	7.15530832470211	2.32032861200799e-08	7.33150747932885e-08	8.41346580221308
MIF	-1.10442471220799	9.28643115813407	-7.14950178528798	2.36068354680744e-08	7.4477847820224e-08	8.39611605303085
SMPD1	-0.609687615837465	8.02506923268136	-7.13555362040576	2.46054399406578e-08	7.74340422164528e-08	8.35442854905871
ATIC	0.624426574706612	8.07289065631956	7.11559195806725	2.6109300121775e-08	8.17574015935423e-08	8.29474179236927
PDE6B	-0.439906758129476	6.49643197144536	-7.11339316497586	2.62805296341556e-08	8.22253106539359e-08	8.28816535780724
RDH11	0.558586797517905	8.67977739143067	7.10448903327373	2.69856098332529e-08	8.43333849230445e-08	8.26152991711384
AMPD1	1.5626848661281	7.08321371644077	7.08561168752793	2.85442819476894e-08	8.8807049115258e-08	8.20504092068894
FBP2	-0.562377570349862	4.60671762148852	-7.07863847492145	2.91427809809482e-08	9.05346657261517e-08	8.18416725755181
DGKD	-0.771399265247933	8.58533572288154	-7.02918264256291	3.37674627962475e-08	1.04044615351118e-07	8.03602117023073
PLA2G2F	-0.468516371936638	6.20536557189899	-7.0282590402481	3.386054278762e-08	1.04297330177418e-07	8.033252773956
SYNJ2	0.606681715217631	7.40218663485308	7.00483247788936	3.63100811118726e-08	1.11278920774676e-07	7.96301342445691
NUDT5	-0.61831632245179	8.17767214183655	-7.00367033093211	3.64361536845395e-08	1.11647148201066e-07	7.95952794811471
PDE3A	0.893723795742425	8.44955627563545	6.99404395299015	3.74975847858677e-08	1.14657362786948e-07	7.93065306495671
GMPPA	-0.602187365246556	8.18758973530257	-6.99133823812404	3.78015062833443e-08	1.15530470662078e-07	7.92253591749453
MMUT	0.758657901064738	8.35852379922773	6.98326393448953	3.87233230702967e-08	1.1815626264346e-07	7.89830988827454
TREH	-0.519918849219008	5.65960071073829	-6.97592767523163	3.95805444306639e-08	1.20596271825663e-07	7.87629425457187
ASAH1	0.587002813829202	11.6196438430762	6.96010575648408	4.14950738249307e-08	1.25900660839375e-07	7.82880076822735
CHST11	-0.733276523165289	9.52798077839394	-6.95442533069571	4.22050109846092e-08	1.27890067834931e-07	7.81174524898466
WARS1	-0.883839498750687	10.3981558809706	-6.95117506043327	4.26167297002929e-08	1.29061048663525e-07	7.80198527646811
PDHB	0.481579393148761	8.37442938473829	6.93403711548569	4.48556281652492e-08	1.35508263427123e-07	7.75051101888225
TRDMT1	0.577233681269973	6.95232779543067	6.91019992779349	4.81685462284576e-08	1.44866710722492e-07	7.67888190771556
SULT2B1	-0.924727533884297	7.38167957852342	-6.89130143270449	5.09697730636405e-08	1.52706865373541e-07	7.6220659295433
MTHFD2	1.22872768170248	8.92367658104132	6.88150905098508	5.24853274313183e-08	1.5699806779384e-07	7.59261697911089
GYS1	-0.481203700245179	8.26670797310652	-6.8511192615963	5.74844711223571e-08	1.71272661076677e-07	7.50118465966595
NEU4	-0.412107902078512	6.85480445940496	-6.85100593538179	5.75039854214225e-08	1.71303736665365e-07	7.50084358811769
GPX1	-1.1465542199022	9.86457421504867	-6.8316258723379	6.09413849357163e-08	1.80857994292226e-07	7.44250438797189
INPP5J	-0.399128101155647	6.75852629462902	-6.80711980594866	6.55864237565284e-08	1.93395338979962e-07	7.36870047782677
PISD	-0.553644724833333	7.82731879781084	-6.79549002371868	6.79141731367255e-08	1.99665974873594e-07	7.333662440138
TPH1	0.934603035947658	5.24485667767034	6.79195985199748	6.86371033828262e-08	2.01697032646089e-07	7.32302514107767
CAT	-0.953164171320935	10.0441091095877	-6.78418049461615	7.02577221420471e-08	2.06234412582905e-07	7.29958127911716
NT5C	-0.518755705075758	7.24263141244261	-6.74935988775624	7.79979611657053e-08	2.27362429077401e-07	7.19460115780215
INPPL1	-0.459111734132231	8.48717996800275	-6.74639486716623	7.86955191681593e-08	2.29183228564321e-07	7.18565862664958
RDH12	-0.408278823515151	5.84659609417172	-6.73509846849394	8.14112601913305e-08	2.36544242438816e-07	7.15158385473765
TDO2	1.88499529771074	6.15061479393388	6.71910571177571	8.54184259049109e-08	2.47653022338393e-07	7.10333018692488
PLCB3	-0.367208394603305	7.67054726169421	-6.71602926634693	8.62117741593734e-08	2.49837932276518e-07	7.09404618735712
KDSR	0.364227081922865	9.09973091142241	6.7139901387092	8.67417097216539e-08	2.51335036911682e-07	7.08789227477825
HAAO	-0.465173954493113	7.93181908090542	-6.69413232751865	9.20772722461616e-08	2.65814623812901e-07	7.02795079148653
CTPS1	0.752003914581267	7.78483321836547	6.67275326463831	9.81920907349731e-08	2.82105284924395e-07	6.96339276510391
PAPSS2	-1.04930840834711	9.92357126892562	-6.6530398436822	1.04192706961462e-07	2.98459953694713e-07	6.90384233149691
PFKL	-0.590278445980715	8.63643251884481	-6.65240311993433	1.04392564076343e-07	2.98941621987485e-07	6.90191856359314
ALDH1A3	0.963043821535814	8.48633975007622	6.64982840056403	1.05204673054775e-07	3.01175727917701e-07	6.89413920411052
UROD	-0.696847459125343	8.59416883945363	-6.63649492321689	1.0951324380809e-07	3.12750452595662e-07	6.85384728192241
ACHE	-0.436245682774104	5.81553299951974	-6.6298331468357	1.11732093532025e-07	3.1846010999598e-07	6.83371281437962
HADHA	0.74451113034573	9.80266189769054	6.59142317994914	1.25438295039293e-07	3.55377092781844e-07	6.7175785195511
POLR2I	-0.726001075612947	6.72280366462167	-6.56457949768549	1.36011353066735e-07	3.84062007304495e-07	6.63637165915302
GGCT	0.520452859015152	7.60495288679247	6.55325241420863	1.40737939638876e-07	3.96340401399385e-07	6.60209477684287
PHGDH	-0.764810367825068	7.89244978718825	-6.55179639863888	1.41357388333233e-07	3.97966000567299e-07	6.59768828599775
PAFAH1B3	-0.589479929370523	7.77059466444169	-6.54709465668254	1.43376512597626e-07	4.03469765416122e-07	6.58345823345973
ADCY1	-0.558770352203856	6.80652058272635	-6.54585304849631	1.43914541632008e-07	4.04802582272492e-07	6.57970027177543
PLCG1	-0.579020739188705	8.97774067676676	-6.53444512354809	1.48954115488824e-07	4.18291549631087e-07	6.54516866285904
POLR3C	0.470537354792011	8.63674295893572	6.53254705607518	1.49809686152423e-07	4.20506289338528e-07	6.53942265670186
ALOX5	-1.0409029647562	10.0157390633719	-6.51696530606649	1.57022983253119e-07	4.38664058548751e-07	6.49224590050316
AOC2	-0.429818542780991	6.04991103068182	-6.51029351760745	1.60217547119839e-07	4.46992496824796e-07	6.47204241193004
HNMT	0.573768180720385	7.97486631823783	6.50599455404331	1.62310546524978e-07	4.52229606356607e-07	6.45902324978383
CMPK1	0.392534462305786	9.76162727401102	6.49613854068328	1.67213554179393e-07	4.64791567093281e-07	6.42917179629702
GOT2	-0.437694460196969	9.1128500779348	-6.47768115135783	1.76800118363088e-07	4.89452643162337e-07	6.3732574949452
PDE9A	-0.420867309434573	7.92838501842929	-6.47740199821023	1.76949277047405e-07	4.89759653204596e-07	6.37241172384447
ACP6	-0.540874762542699	7.49798182156106	-6.47123493506784	1.80277000057508e-07	4.98092804407976e-07	6.35372606987436
PTGS1	-0.492107362731405	8.08810499096694	-6.44835332725567	1.9318383576727e-07	5.3134008037681e-07	6.28438294595365
LCT	-0.437118359741047	5.62403769828558	-6.4226399116161	2.08801459174071e-07	5.71793365617987e-07	6.20643262971997
PAICS	0.528905802217632	8.14320294372911	6.41830599573351	2.11556194469456e-07	5.78916726035485e-07	6.193291782065
IDH2	-0.602708964574379	8.90060480631956	-6.41731093542109	2.12193821971809e-07	5.80493094577456e-07	6.19027456135798
FMO2	0.983417814090909	10.8088569080165	6.38578704148093	2.33426979040401e-07	6.33707535814115e-07	6.09466843231316
NPR2	-0.409355271479339	7.64234080643526	-6.3795332379831	2.37886916035309e-07	6.44423728728318e-07	6.07569743428748
HPRT1	0.643369816483471	8.19196869218733	6.37110350268181	2.44034590060539e-07	6.60413356023477e-07	6.05012349267969
CYP1B1	1.49312588284848	9.06420402818825	6.36320133239851	2.49942576515434e-07	6.74923133563155e-07	6.02614777967524
POLR3H	-0.706914393880165	7.92849471718733	-6.35973044370156	2.52582826551811e-07	6.81492968992344e-07	6.01561618098512
B4GALT2	-0.527139532147382	8.51649339634527	-6.35091248575936	2.59417365736725e-07	6.98334513304416e-07	5.98885828353235
ALDH9A1	0.46513810786226	9.20520006215335	6.30200396945397	3.00845286506081e-07	8.04686463495768e-07	5.8403997790351
TAFAZZIN	-0.474037804245178	7.71770900213131	-6.29345327673537	3.08743543725152e-07	8.24759456583822e-07	5.81443698456168
GUSB	0.487326839125344	9.05130715562075	6.28918123922422	3.12767377494084e-07	8.34562676865139e-07	5.80146481098721
GSTA4	-0.702165234163911	7.93929233401745	-6.25876386631708	3.4298320644029e-07	9.09909162049036e-07	5.70908621471336
L2HGDH	0.43217550310055	6.79528447284114	6.21015366589527	3.97482425702032e-07	1.04610273572411e-06	5.56140355636111
ENTPD1	0.793155022307162	9.68571531369238	6.16794591423288	4.51818554164124e-07	1.17955731356402e-06	5.43312622215273
HMGCS1	1.0795676637011	8.99984946868779	6.15242734448287	4.73621708087588e-07	1.23255376061381e-06	5.38595281733674
POLR2G	-0.630904991683195	7.97398006584481	-6.14074282153253	4.90732867014173e-07	1.27304301462186e-06	5.35043106019376
PLCB1	0.61917593396281	7.72443033164738	6.12080127972834	5.21382197681489e-07	1.34699330068226e-06	5.28980162627725
ETNK2	-0.438951737604683	6.76082249103489	-6.10723279996447	5.43328283224627e-07	1.39928181327053e-06	5.24854469441828
WARS2	0.492121103108815	7.73930159690725	6.10687074355432	5.43926419700216e-07	1.40063095675092e-06	5.24744376844779
PLA2G2E	-0.367965868595041	6.44334700973554	-6.10071691692372	5.54194580278487e-07	1.42532013097537e-06	5.22873115551377
ADA	-0.527295400187328	7.4326752349247	-6.08743101116221	5.77031723540405e-07	1.48082297370732e-06	5.18832929179028
ECI2	0.555888055696281	7.86021786794904	6.07510927941364	5.99055175401623e-07	1.53379272811248e-06	5.15085718019977
POLR1B	0.634998839915978	7.60834985635721	6.06916210713811	6.09984912534795e-07	1.56029374602125e-06	5.13277026452395
CYP26C1	-0.42372868311708	6.76078802978696	-6.05541474018246	6.36022152701523e-07	1.62205433236308e-06	5.09095919702593
AADAT	-0.672969220344352	7.22005557301561	-6.05246485428644	6.4175294643264e-07	1.63556363169081e-06	5.0819871559427
LPCAT1	-0.965866045797521	10.1045755779532	-6.04886624320062	6.48814246709569e-07	1.6522201553278e-06	5.07104189040145
DGKZ	-0.390839687298898	7.87919143114784	-6.01906143279389	7.10377263326853e-07	1.7987893184577e-06	4.98038461005795
CDA	-0.692906314349861	6.86511513901194	-6.01741278401329	7.13948816288938e-07	1.80734767468929e-06	4.97536966956237
LTA4H	0.712741461063361	10.7365562661194	6.01097389078025	7.28071154286712e-07	1.84013372957841e-06	4.95578330926686
CYP2D6	-0.307169837353994	7.36404314258494	-5.97691148921965	8.07577462495892e-07	2.02695171173766e-06	4.85216445029947
GRHPR	-0.574065606888429	8.23085005476033	-5.94983392845684	8.76949740263379e-07	2.19028360955583e-06	4.76978924160317
POLR2A	-0.329656072798898	9.28211940074839	-5.92420940629327	9.48095621245145e-07	2.3567412509649e-06	4.69183249778217
PRIM1	0.556633528803719	7.50082600048072	5.92217142174715	9.53996537017964e-07	2.36922332392305e-06	4.68563235876328
SHMT2	-0.624876456588154	8.62907790046465	-5.90769301811848	9.96991814917512e-07	2.46625667767277e-06	4.64158485041456
CYP2B6	-1.10158191395455	8.12946234420937	-5.90042726137985	1.01929496745325e-06	2.51746499034261e-06	4.61948035486727
PIP4K2A	0.488211236899449	9.37908566666299	5.86663576645904	1.1297760908557e-06	2.77542831491219e-06	4.51667857099138
PNLIPRP1	-0.367182834940771	5.7092693893921	-5.85267748119515	1.17884422604481e-06	2.88881943736543e-06	4.47421542359153
PAFAH2	0.422333416034435	7.9536315051607	5.82734526050492	1.27341451104831e-06	3.10804781709008e-06	4.39715410717182
AK7	2.01228600424931	6.63285111343618	5.81164705727533	1.33579590580292e-06	3.25020688977106e-06	4.34940222161187
FLAD1	-0.371192280809917	7.21516915823967	-5.79412928466321	1.40902852160501e-06	3.41605179119383e-06	4.29611820750735
HMOX1	-1.2828783265551	8.24933846834619	-5.73290702778431	1.69801932023272e-06	4.07321591675722e-06	4.109927715584
GNE	0.499669778593664	7.84435116509275	5.71580870711944	1.78884933602378e-06	4.28020960911056e-06	4.0579382645779
TXNDC12	-0.342589241101928	9.89409515545546	-5.71192293368834	1.81016040919306e-06	4.32701642573412e-06	4.04612385085131
GALK2	0.46304837972865	8.29375111937006	5.68178663956688	1.98430081099464e-06	4.71496476725376e-06	3.95450673037957
ENTPD2	-0.380658719428374	7.08596897894031	-5.67762699778175	2.0096186445e-06	4.77151583723704e-06	3.94186252959432
PFKFB3	-0.636560492881541	9.55263482961892	-5.67044969333955	2.0540658328019e-06	4.86969064736554e-06	3.92004634753144
ACP4	-0.352341307735537	6.98202130009366	-5.66272143589912	2.10302509270253e-06	4.9770010257394e-06	3.89655680631688
ADH7	1.7439757878595	6.36035304683471	5.64973692559116	2.18792554449359e-06	5.16625494521859e-06	3.85709443120241
ENTPD5	0.487798762370524	7.15255934781451	5.62383688809982	2.36765084590416e-06	5.56276999765945e-06	3.77839212816315
UGT8	0.72020508501102	6.43815846755005	5.61566020026128	2.42740097761606e-06	5.69180555022458e-06	3.75354943036875
SORD	0.969773625601928	7.83544537557208	5.61370992328165	2.44187366072997e-06	5.72360616785395e-06	3.74762430933883
OPLAH	-0.437021139497245	7.09411500029109	-5.5981932279409	2.56013703455807e-06	5.9829599777744e-06	3.70048709854563
NT5M	-0.404298725115702	7.10212159164463	-5.58605460571486	2.65663169340146e-06	6.19617858286595e-06	3.66361697444188
MIOX	-0.426708777046832	7.25037060939991	-5.58310356976042	2.68063484747754e-06	6.24746655999096e-06	3.65465412420738
PIK3CG	1.09751652332094	8.45144220958586	5.57581694897862	2.74083534124175e-06	6.37819843523135e-06	3.63252447796513
DGKQ	-0.360507275593664	7.26345494582736	-5.56256798684756	2.85377857538755e-06	6.62730327537968e-06	3.59229150153618
GPD1L	0.672819497212122	8.567572201045	5.55079463036181	2.95803965515761e-06	6.85254960409178e-06	3.55654445995393
LAP3	0.533350269231406	9.07056935505785	5.54882243283043	2.9758732983101e-06	6.89047676648252e-06	3.55055681463691
P4HA3	0.621194155323692	6.78002957468411	5.52090310358749	3.24016867079507e-06	7.47398906730063e-06	3.46580807695866
ACY3	-0.434317418640495	5.89286085765565	-5.51088489474352	3.34061671071686e-06	7.69251548589422e-06	3.43540508818123
UGDH	0.718769651958677	9.59766417486777	5.49513902902188	3.50481605899848e-06	8.04018447987036e-06	3.38762797389506
MBOAT7	-0.484590331526171	8.84401800848669	-5.46114850158535	3.88726977524771e-06	8.86149010539725e-06	3.28452693402561
TH	-0.319730279999999	6.30661231027686	-5.45539633691292	3.95599527467869e-06	9.00509450683438e-06	3.26708429144346
GPD1	-1.11550826643802	7.33556849258127	-5.44300933811488	4.10813835566686e-06	9.32440599094969e-06	3.22952754842614
GSR	0.335655653209367	10.0258468025363	5.42663315404758	4.31827906778623e-06	9.76142272611423e-06	3.17988682132821
EARS2	-0.274287755345729	7.6017400135629	-5.41790743534677	4.434594647755e-06	1.00051628706289e-05	3.15344203875329
PCYT2	-0.445324955681818	8.04611294718733	-5.38241763768781	4.94078910722444e-06	1.10756609837056e-05	3.04592369733158
PTGDS	-0.53637479026584	9.13202382910652	-5.38169518133966	4.951671057565e-06	1.10960975796201e-05	3.04373565661157
B4GALT6	-0.617082363490358	6.3969644331786	-5.37973336159187	4.9813415925445e-06	1.11559570558921e-05	3.03779420468368
GAD2	-0.302874141170799	5.64418554121258	-5.35129942445693	5.43182959583057e-06	1.21001784629152e-05	2.95170449656972
ALOX12	-0.320581524049587	5.58739653564463	-5.35087296976838	5.43888649173593e-06	1.21130367987084e-05	2.95041365943663
TPI1	-0.51429337556336	10.231776382517	-5.3105947662831	6.14831448406176e-06	1.3572789302968e-05	2.82854340788819
OCRL	0.456459371751378	8.10041880121993	5.30276654676147	6.29654449167566e-06	1.38659277682504e-05	2.80486884195698
ACMSD	-0.357064338034435	4.63761589662443	-5.30191462066523	6.31288938094674e-06	1.38986754298322e-05	2.80229262687485
GPT	-0.314347287028925	6.7391260439876	-5.2973971227478	6.40027046617696e-06	1.40828354936638e-05	2.78863252507912
G6PD	-0.321245400326445	8.71882483119284	-5.2973270090613	6.40163611810441e-06	1.40841969757432e-05	2.78842052402963
CYP4F2	-0.390755939549586	5.12252328480716	-5.28975743115058	6.55079497593854e-06	1.43859388530947e-05	2.76553441164576
FTCD	-0.319767809460054	7.06044870862443	-5.22720185929388	7.92368666215678e-06	1.71625269226155e-05	2.57654720829832
ACAT2	0.638252394918044	7.30333257505831	5.21971213266586	8.10618892401069e-06	1.75356664609464e-05	2.55393812595524
MPST	-0.368852918199725	7.34404769672911	-5.20494349488008	8.47840938124801e-06	1.82842366997019e-05	2.50936831017097
AK2	0.404124013101929	10.3200768045225	5.19803111146438	8.65842372523779e-06	1.86362168915431e-05	2.48851318544573
PLCB2	-0.418104913495868	8.15116899135537	-5.18118736212139	9.11316403434709e-06	1.95458296400913e-05	2.43770957980141
CES5A	-0.362215860104683	5.09149445318641	-5.16643289318817	9.53098336419712e-06	2.04001990123343e-05	2.39322558042253
NMRK1	0.598330809469697	6.35803262888062	5.14529163305718	1.01630985231284e-05	2.16646562119186e-05	2.32951581817324
IDO2	-0.489986146177685	5.01824972401653	-5.14366500487779	1.02134277608231e-05	2.1764561790693e-05	2.32461542775945
FHIT	-0.333120654673553	7.13083563560331	-5.14234260112087	1.02545267081964e-05	2.18472048510292e-05	2.32063170546697
RRM2	-0.266076817420109	6.19688669685216	-5.13052067986406	1.06293267443997e-05	2.26048510679085e-05	2.28502474887712
ACER1	-0.392217302803719	6.07358316926033	-5.10958939560338	1.13266506374258e-05	2.39850253868545e-05	2.22200968487745
PLPP3	-0.45428091731405	11.0929767384298	-5.08775236953108	1.2102663807398e-05	2.55108351683549e-05	2.15630810742467
ITPKB	-0.364417689075757	7.86184306803765	-5.06680814541517	1.28965440411038e-05	2.70541918993318e-05	2.09333259397636
GNPNAT1	0.469027622811294	7.96612071846924	5.0502941926696	1.35588132045103e-05	2.83708988678929e-05	2.04370642515042
HEXA	-0.384804779341598	9.10999002451056	-5.04867461248523	1.36255563957508e-05	2.8501066772565e-05	2.0388407852411
PTGES2	-0.350019236050963	7.10397589904591	-5.04679830327561	1.37032877209079e-05	2.86541247009493e-05	2.03320417328206
HADHB	0.534683043511019	9.63388798954454	5.03858564330101	1.40487378430692e-05	2.93374362687438e-05	2.00853647928898
CYP26B1	-0.508169660368457	6.39634005527502	-5.02345505923115	1.4707985705468e-05	3.06056595065119e-05	1.96310689059786
POLR3A	0.460600691589532	7.47895931905693	5.01968141538529	1.48771377653652e-05	3.09303403353353e-05	1.95177997988319
GNPDA2	0.482654573468319	6.95827987000918	4.97139265409893	1.72200274372612e-05	3.54728050452737e-05	1.80696277478431
PKM	0.410579018123967	10.608599924978	4.96418424915739	1.75998679631347e-05	3.62196562458618e-05	1.78536540088587
GUCY1B1	0.513324586347108	8.42509583332782	4.95790169786588	1.79376969324744e-05	3.68625927480023e-05	1.76654647629623
GMDS	0.330754523108815	8.08596858205326	4.95137400823449	1.82955259543878e-05	3.75406673473221e-05	1.74699770003668
CPOX	0.276095923894629	7.26371979184435	4.93958088806992	1.89600422276333e-05	3.87944353609464e-05	1.71169189266615
ALDH3A2	0.517661520028926	9.35021980346005	4.93722320066418	1.90957376834023e-05	3.90551329171276e-05	1.70463534204821
NT5C3A	0.470046224241047	7.15353887163453	4.93374459635011	1.92977085095576e-05	3.94297203775846e-05	1.69422499849289
PIP4K2B	-0.312166546747933	8.89093197178512	-4.9252885858225	1.97975532433721e-05	4.03897502445382e-05	1.66892441863106
DHRS9	0.846863816524793	6.33679815433058	4.90772524811147	2.0877152500052e-05	4.24728087920466e-05	1.61639989695135
FCSK	-0.266692924735537	7.202271736	-4.8880506191354	2.21559895514912e-05	4.49049328216327e-05	1.55760287878219
UAP1	0.801097219758953	9.07488120540128	4.88108350522253	2.26272265551369e-05	4.5811684172708e-05	1.53679257570133
CHIA	-0.996925613546143	6.42163750225849	-4.87081908207655	2.33396455183906e-05	4.716199052082e-05	1.50614377971289
CES1	0.678621056515151	11.3463669431313	4.86421861336374	2.38094628340735e-05	4.80546977054611e-05	1.48644185190206
PGM1	-0.340576583265841	9.63711317774013	-4.83320768892182	2.61453494513151e-05	5.25106885294971e-05	1.39394667448688
CDIPT	-0.668647311172175	9.61956293869789	-4.83157280019978	2.62746102835755e-05	5.27422105724274e-05	1.38907361309617
AGPAT3	-0.302509125906336	8.05790411516713	-4.82765957726678	2.65865825179844e-05	5.33287082801438e-05	1.37741093877862
GLYCTK	-0.259299281739669	6.8313669875427	-4.80754402729084	2.8249093150639e-05	5.64233820084313e-05	1.31749033936658
NT5C1A	-0.333092288084021	6.62939196284757	-4.80123742732406	2.87912219414162e-05	5.74453573324818e-05	1.29871467051775
NADSYN1	-0.313927011847107	8.1659336346832	-4.77907717036003	3.07791522893207e-05	6.12045212189941e-05	1.23278105454616
PCYT1A	0.281780139961433	8.52631559315886	4.7770619923132	3.0966530900601e-05	6.157063192668e-05	1.22678845640051
GALE	-0.404916053075757	7.31781405826905	-4.76932974794806	3.16960415443648e-05	6.29398758108405e-05	1.20379981658068
PRODH2	-0.330356518067493	5.97727452928558	-4.75822919733936	3.27731745929623e-05	6.49300013972989e-05	1.1708108208191
ACO2	-0.378374155158401	9.27507504323875	-4.75183506123934	3.34099872776174e-05	6.6115240853608e-05	1.1518160229557
SARDH	-0.333979225856749	6.69542903208173	-4.73798122664542	3.48320450528078e-05	6.8684290866966e-05	1.11068006488555
CTPS2	0.307298738869835	8.15074275488843	4.73389723701114	3.52625704254128e-05	6.94968949113722e-05	1.09855856497275
POLE2	-0.523255777393939	5.46396724059412	-4.72777561263102	3.59177774578407e-05	7.07091959873806e-05	1.0803935759974
PDE6A	-0.289291972940771	4.79414838472544	-4.72134102064256	3.66194664548824e-05	7.19155674796622e-05	1.06130552342704
GNMT	-0.336212388245178	5.87730538234343	-4.71212711828064	3.76479076200095e-05	7.3866048693218e-05	1.03398282571597
IPPK	-0.298685306121211	7.51180892042608	-4.71143890757186	3.77258612840441e-05	7.40112948640469e-05	1.03194250177545
NUDT2	-0.359295610433884	7.15672971997796	-4.70975508746178	3.79172614307791e-05	7.43403824911833e-05	1.02695079819622
ACADVL	-0.386247758552341	10.1135701623701	-4.69548145878799	3.95788001020981e-05	7.73727382879187e-05	0.98465268846393
ASL	-0.319351479539944	7.72434692270615	-4.68567158474093	4.07622692681569e-05	7.95625827129318e-05	0.955599336231762
PIK3CD	-0.304109246374655	7.38359398812213	-4.68218981329557	4.11906698264671e-05	8.03488632375804e-05	0.9452909278984
ALOX15B	-0.9285053319573	8.68117234443343	-4.67666291858252	4.18798620213914e-05	8.16510089058497e-05	0.928931202525265
DNMT1	-0.234046561363636	8.4441397350551	-4.66220890645504	4.37365949734847e-05	8.50774676516403e-05	0.886168288569591
PHOSPHO1	-0.425981368917355	6.69088150971074	-4.65814647294857	4.42729369310098e-05	8.60054364590556e-05	0.874154962498254
GGT5	0.696757048325069	8.5562252824371	4.65472424045349	4.47297965811127e-05	8.68392642983674e-05	0.864036739077944
ITPKA	-0.295983444172175	6.16036580097888	-4.65132834790082	4.51877442213019e-05	8.76471191916365e-05	0.853998131425117
CYP4A22	-0.451015528553719	5.84147681636915	-4.64151370429483	4.6537485995382e-05	9.00335870949952e-05	0.824994827334022
PIK3C2A	0.57810932807438	9.5473295509449	4.63483735564701	4.74783243800857e-05	9.17408302936035e-05	0.805273886124683
CHAT	-0.324543376764463	6.05308761781267	-4.63102895485685	4.80233990464795e-05	9.27393685197133e-05	0.794027493376285
FMO3	-0.85560106111708	8.71592285794674	-4.61633899182263	5.01844046031146e-05	9.66330355969501e-05	0.750668298722282
GSTM1	-1.50138420507162	7.4073413198944	-4.60167641976204	5.24370903110033e-05	0.000100703351868275	0.707423551818479
SRM	-0.45402776633471	9.31660014756474	-4.57908951916824	5.61039947307416e-05	0.000107330123631693	0.640874179603754
PLA2G2A	1.50352247707025	8.77515642361432	4.57212810391723	5.72843583217321e-05	0.000109424182604449	0.620379849483347
LPCAT2	0.389121932274104	9.09011599964279	4.56889508959429	5.78408430547402e-05	0.000110439932916488	0.610864575367378
PLA2G6	-0.354979940177686	7.22120827755647	-4.56228769334429	5.89947896328807e-05	0.00011246105419604	0.5914232847935
POLE3	-0.259667316004132	7.460574199427	-4.55113263752425	6.09947217763722e-05	0.000116015479981546	0.558617513313663
GGT6	-0.322170691336088	7.22542091964922	-4.51488983160151	6.79654031701981e-05	0.000128586696857673	0.452175595692369
DGKI	0.26693907817011	5.78585872568916	4.5064496803862	6.96982667441332e-05	0.000131640646634026	0.427419823191782
DNMT3B	-0.29388159786708	5.90232737504729	-4.50316578699434	7.03841957883113e-05	0.000132843036731077	0.417791186783589
NAMPT	0.96344815830854	11.766100386831	4.47243472687319	7.71343309028785e-05	0.000144757372396057	0.327777103331146
OGDHL	-0.282118557067493	6.24690156899633	-4.4691136390761	7.790094365512e-05	0.00014609429085078	0.31805938356246
CKMT2	-0.389202668342975	6.4735775169146	-4.44325624022347	8.41319693162592e-05	0.000157216980021475	0.24246723548355
IPMK	-0.37534993096281	7.87134629145455	-4.4094038730557	9.30363107104647e-05	0.000172760779031732	0.14368888664499
AMPD2	-0.336754342898071	7.64424142813545	-4.38844118446291	9.90086185949023e-05	0.000183075654132582	0.0826301313953239
CPS1	0.572262216439393	6.28905686899265	4.36297516282337	0.00010677297314731	0.000196411857832291	0.00856878202663314
GPX4	-0.303218592396693	10.9633130090358	-4.34976203593141	0.000111034360629594	0.00020383322998367	-0.0298078612624773
ALDOC	-0.452390997464187	7.585823945236	-4.32584657418499	0.000119176606975649	0.000218122224375406	-0.0991796929615258
G6PC2	-0.415330538468319	4.64438389670432	-4.32235769481923	0.000120412453478286	0.000220239730932323	-0.109290224125539
ADSS1	-0.334352832418044	7.59293671942103	-4.30940433079329	0.000125111979414509	0.000228276400176043	-0.146806325467089
LCMT1	-0.289064018713499	8.29788359537833	-4.29887852091416	0.000129063058292566	0.000235007926827241	-0.177266087987604
DMGDH	0.34988911794146	5.65962963850092	4.26278989800608	0.000143562358900871	0.000259928507133338	-0.28152309508534
ENPP3	0.428260387057852	6.64871039586777	4.2586744991891	0.000145314074573951	0.000262872937858883	-0.293394497231453
CA5B	-0.315707249174932	8.63738109969605	-4.25584033281945	0.000146532612706574	0.000264924782148406	-0.301567893104119
NME2	-0.628396620133607	9.87647612601286	-4.25400118099393	0.000147328706552317	0.000266266615303774	-0.306870856862067
LYPLA2	-0.384054133152892	9.12481717798347	-4.25348545196661	0.000147552705426725	0.000266590147190931	-0.308357765338694
CYP3A43	-0.220055870982093	4.35663993960147	-4.23219856506048	0.000157095620181593	0.000282667186046212	-0.369679817068132
AOC1	-0.271844501669421	6.50393008683884	-4.20351003636143	0.000170919835237009	0.000305674822938569	-0.452165655061576
DNMT3L	-0.321997810099173	5.58991713607163	-4.19512711724224	0.000175179772769328	0.00031278903277258	-0.476233506281312
DHDH	-0.275101724782369	6.62542201959412	-4.19406447752766	0.000175727149213332	0.000313677286322965	-0.479283268725059
PDE6G	-0.29169544660606	6.28524356838384	-4.19166473055025	0.000176969456842196	0.000315655793385669	-0.486169566675408
PTGIS	-0.634968719139118	9.64882132629568	-4.18378422388359	0.000181109895746049	0.000322491907845443	-0.50877417131233
DHRS3	-0.551137514899448	9.21607847449403	-4.17611804062741	0.000185228739521402	0.000329235398355648	-0.530750340811136
ACSS3	0.727501509082644	8.53266300778512	4.17268247652405	0.000187104223874086	0.000332349693820049	-0.540594462980448
GMPS	0.340527848713499	8.80599429312856	4.164304227747	0.000191756269961281	0.000340132441224708	-0.564589682990912
AGXT	-0.289280224162534	6.6224752418641	-4.15146040004112	0.0001991085790445	0.000352444426456597	-0.601342498405748
UROS	-0.31344952724931	8.76720462697704	-4.13328264819547	0.000209987955831201	0.000370623631889643	-0.653291998375963
GLUD2	0.453510456181818	5.12186078881818	4.12821646567264	0.000213122350165891	0.000375768878642189	-0.667756445332771
CES2	-0.19959581972865	8.6360868323214	-4.10237256867837	0.000229837899905617	0.000403505565452028	-0.741447103257696
GCAT	-0.345926510757576	7.02666439188751	-4.10105039524828	0.000230726706159076	0.000404990551805054	-0.745212755038104
RDH8	-0.231717862424242	5.88925778919651	-4.10028009341198	0.00023124607587786	0.000405788875193449	-0.747406436889904
CA6	-0.279596595017907	5.36516819787512	-4.09379917149295	0.000235661299636442	0.000413152205954294	-0.765857183610909
URAD	-0.361795669683884	6.42441888746694	-4.09042882099394	0.00023798987441291	0.000416885746567974	-0.77544826338408
CYP1A1	-0.302585850855372	4.85944427282094	-4.0853107953271	0.000241568998543006	0.000422762561997722	-0.790007381128091
PNMT	-0.365869007900826	6.5310102614573	-4.07981893655757	0.00024546808130875	0.000429148118787233	-0.805622718832316
PIP5K1A	-0.283250431310606	9.54729911156428	-4.0794347742792	0.000245743117518818	0.000429549310998549	-0.806714750679996
GPAT2	-0.313677110341598	7.44081275005877	-4.06970773364725	0.000252808316245745	0.000440999668773915	-0.834352885965422
PDE6H	-0.239068946336088	4.85620603391093	-4.06356325905225	0.000257373236725143	0.000448464897886345	-0.851799415817354
AGMAT	-0.263560327159779	6.01109896200367	-4.04356068223675	0.000272798642628374	0.000473679926707481	-0.908528389204136
ADH1B	0.57550441077135	11.1459457014784	4.04312839625407	0.00027314178510803	0.000474144770485329	-0.909753265280164
NEU1	-0.34724521607989	9.00737705660514	-4.03243470764306	0.000281765757530367	0.000488081654395566	-0.940038434754948
POLR2J	-0.279883947997244	7.32732985267952	-4.0238301880788	0.000288897439196345	0.000499517605989867	-0.96438557419689
PYCR1	-0.342843875852617	6.91344897802663	-4.01432523076739	0.000296980334191093	0.000512318924329104	-0.991258251947293
ARSA	-0.408847318942837	7.77878686897475	-3.97716050990056	0.0003307570463777	0.000567368836854753	-1.09610340703767
UPP1	-0.444429777220385	7.35116394566024	-3.9744122591399	0.000333398460414514	0.000571535888003317	-1.10384188753052
ALDH2	-0.388979656917355	10.5004006984463	-3.9719142719457	0.000335817177897722	0.000575420674567682	-1.11087391853498
RETSAT	-0.344610840504132	8.72674385041598	-3.9563379364301	0.000351289772519642	0.000600187663350809	-1.15468450263665
DGKB	0.340091097097796	4.99874666355831	3.94148600328783	0.000366688767789212	0.000625081368125218	-1.19639607544074
BUD23	-0.341437524842975	9.14157395290909	-3.9277487572451	0.000381516303834847	0.000649125051106533	-1.23492301575756
NAT1	0.641795139614325	5.2129356735528	3.92010905588696	0.000390013393557788	0.000662506311352059	-1.25632635588595
ALDOB	-0.24483648846281	5.46577939729201	-3.91013580365574	0.00040138369106117	0.000680655778987454	-1.28424279682939
CNDP1	-0.240751422387052	4.93197270465381	-3.89333624811767	0.000421270189871983	0.0007125205821523	-1.3312035560545
ADH1C	0.373617790866391	7.68709844030211	3.89006340461234	0.000425254517882164	0.000718550577392828	-1.34034299714316
ALDH1A2	0.393548587278238	7.22443190410836	3.88956388537513	0.000425865844486491	0.000719454598591808	-1.34173763973202
SUCLG1	-0.27874518764325	8.13927148728742	-3.86288518872946	0.000459788275858034	0.000773092065791792	-1.41611959038557
AZIN2	-0.277065166402204	6.98326347460514	-3.83523437449099	0.000497716234125273	0.000833015881891403	-1.4929932992064
PRDX6	-0.291960813365013	10.5120354109522	-3.83327719771527	0.000500513159760135	0.000837088838456484	-1.49842602445297
TBXAS1	-0.271992872398071	8.52843442336272	-3.82232687789847	0.000516445837906429	0.000862435278551322	-1.52880086262544
SMPD3	-0.504718501975206	6.84190361824518	-3.78074299109872	0.000581559753849821	0.000965783555997012	-1.64382041940551
ALAS1	-0.292711245130854	9.18687445778604	-3.75709380991586	0.000622074062501789	0.0010278148249011	-1.70899684846495
ENTPD8	-0.269934469673554	6.78818277626171	-3.74887864128396	0.000636778204343863	0.00105063667856437	-1.73159683638978
DGKE	0.384632517684573	7.08603388072911	3.74472013719861	0.000644349318721716	0.00106247771101219	-1.74302883307334
PKLR	-0.228851808048208	6.14646727884114	-3.74311945881607	0.00064728676616207	0.00106713468696609	-1.74742774980393
ENPP7	-0.295838462190771	6.79714882109596	-3.74285697484917	0.000647769694649397	0.001067837497334	-1.74814902004279
SAT1	0.295891528223141	12.0028482435537	3.72300763237853	0.000685318747230709	0.00112599595857188	-1.80262906497073
ACSM3	0.728428396623967	6.84097148135813	3.72069010293234	0.000689837934881862	0.00113312490749715	-1.80898175674344
BDH2	0.416523995926998	7.61078823252433	3.71859976252081	0.000693938855652806	0.00113966251533226	-1.81471021489202
LCLAT1	-0.289941029345729	8.40224718869513	-3.71075055768136	0.000709549618679617	0.00116347627473405	-1.83620799006126
CA3	0.78014998326584	7.5397725283315	3.70827421278168	0.000714544848643323	0.00117125975407399	-1.84298620636178
GUK1	-0.335932541876033	9.28139258376584	-3.7037126529197	0.000723835613558421	0.0011851496192473	-1.8554668605978
GLA	-0.372853790329201	7.75414277892378	-3.69252034204103	0.000747129835323266	0.0012203228501248	-1.88606099958616
GMPR2	0.311192701842976	8.43526845950413	3.67438333000431	0.000786426342756776	0.00127996215651342	-1.93555159815934
GUCY2D	-0.217325261225895	6.33865996373921	-3.65383770083527	0.000833357949395475	0.00135167992875886	-1.99148344360566
PHPT1	-0.343002870084022	8.36411088643159	-3.63168303838399	0.000886997582458063	0.00143215287374019	-2.05163743098037
ACP1	0.271085273107438	9.27597126926446	3.61989727204578	0.00091687675650502	0.00147761259699301	-2.08357030034533
PIP4K2C	-0.288786152421486	8.29903337613499	-3.61804846622032	0.000921651184586848	0.00148492621221413	-2.08857523975486
CA1	-0.550374307650137	5.26652246570156	-3.61766474914881	0.000922645115051884	0.00148640059244198	-2.08961386153522
FTMT	-0.272169352696281	4.48061182066529	-3.58794208039153	0.00100286141139619	0.0016087586248148	-2.16991138411742
DDC	-0.237728092796143	5.86885056277778	-3.58536547531209	0.0010101238544788	0.00161944444175367	-2.17685781545348
PIPOX	-0.221098327151515	6.23172990612764	-3.57935507846745	0.00102726258394855	0.00164468420321937	-2.19305260897921
IDO1	-1.25364220058678	7.10345814033333	-3.56148131046691	0.00107990332439102	0.00172369536042334	-2.24113786459667
AWAT2	-0.433730845107438	5.86402844962534	-3.53677020821186	0.00115698161732061	0.00183909654874945	-2.30743076764235
MAOA	0.590970267444903	9.91612411490266	3.53533623871111	0.00116161347900451	0.00184599236251373	-2.31127099343443
GATM	-0.316641902995868	7.32157552477135	-3.53123229563985	0.00117496853926368	0.00186595770127128	-2.32225741954386
FMO1	0.553348413001378	5.87413733188522	3.51631452717396	0.00122477077063908	0.00194014637281092	-2.36214159985251
CA8	0.380831349805785	5.76452589291185	3.50329181582551	0.00126990246238816	0.00200725488124506	-2.3968929349307
CD38	0.597822672955924	8.81766720938659	3.49976512195467	0.00128239740363734	0.00202598591156076	-2.40629329087805
HK1	0.236952557629477	8.26700008443067	3.49910080355689	0.00128476426086758	0.00202938512876361	-2.40806351113795
CAD	0.21549114016529	7.81807901895592	3.49563575245453	0.00129717795937753	0.00204779278191562	-2.41729425674704
ENPP6	-0.238963100857437	5.37782839199862	-3.4922490965164	0.0013094222578742	0.00206504771403644	-2.4263118836834
CYP2J2	0.737932241998623	6.65344804038751	3.48681247869344	0.00132931090091503	0.0020953620043931	-2.44077906684756
CA7	-0.237816435279614	5.53541430430395	-3.45223269156637	0.00146278034378372	0.00229653225732492	-2.53254013505778
DGKA	0.331908650414601	9.08335814356841	3.43506096103258	0.00153375372180731	0.00240215896446183	-2.5779395779563
PAFAH1B2	-0.189250842757576	9.29116108913407	-3.42462889782507	0.00157847309105345	0.00246809843101119	-2.60546540966991
ALOX12B	-0.222461136035812	6.1178194821607	-3.41054347393298	0.00164084251871655	0.00256221988865833	-2.64256447987142
ADH4	0.405120352488981	3.79813007344169	3.40510372006491	0.00166555660412718	0.00259908977855232	-2.65687148832285
CKM	-0.377298075690082	5.58436034473003	-3.36060416535744	0.00188157003104739	0.00291447068140797	-2.77347359655152
FECH	0.231870150421487	7.54275828134435	3.35980750891852	0.00188567158582745	0.00292034404516658	-2.77555393390687
CPT1C	-0.267813640355371	6.30089968578788	-3.3367005445443	0.00200843067950083	0.0030964702913784	-2.83578324731864
SGPP1	-0.243310652082645	8.20164918280165	-3.32399977817551	0.00207912432702623	0.00319631888429264	-2.86879654534004
RFK	0.21823659707989	8.33331537440588	3.3179942446177	0.00211337437164328	0.00324579740398089	-2.88438396401261
MTHFD1L	0.446888647584021	8.50763433573095	3.28349756404465	0.00232079814886351	0.00354387324423995	-2.97363329019541
CDS1	0.484114943166667	8.32801932058494	3.26875904062612	0.00241522362233289	0.00367704439256671	-3.0116139197599
RDH10	-0.484642432721763	9.20236168546648	-3.26369908842316	0.00244847836463865	0.00372256361541491	-3.02463221857939
GDA	0.524319629113637	5.15455597175069	3.24823523153962	0.0025528373960842	0.00387123882412221	-3.06435079601452
ALLC	-0.222134969898071	4.52623230767952	-3.23418930296682	0.00265129100904847	0.00401279352737997	-3.10033940011406
PDE6C	-0.288609175644628	4.03373042909917	-3.22627714077407	0.00270833279971142	0.00409452670601766	-3.12057485109957
AGXT2	-0.204143140495867	5.48852290843251	-3.21139290521135	0.00281882127502813	0.00425202086098756	-3.1585683993089
NEU2	-0.27912704438292	6.55008162881359	-3.19483333199832	0.00294678532994978	0.00443299010505489	-3.20072549336959
ACSM2A	-0.375432128318182	4.81401716609917	-3.19049952594543	0.00298117630383745	0.00448079400298603	-3.21173866219667
GPX5	-0.27268957950551	4.88164003176492	-3.17429231996886	0.00311320203682651	0.00467066996646014	-3.25285163852299
PAH	-0.160774229829201	5.16225711033976	-3.16525819491133	0.00318918825098968	0.00477668966234411	-3.27571821845901
CYP2C8	0.420895283292011	4.82932518670707	3.16188734924505	0.00321798933126632	0.00481714891003326	-3.28424099595114
GSTO1	-0.279808328621211	8.06773677602387	-3.15407243536664	0.00328571459702948	0.00491073315020884	-3.30398058643041
ODC1	0.346185208644628	9.84146877598072	3.15250249158779	0.00329948226912568	0.00493013765046774	-3.30794279675348
NNMT	-0.593322292269972	9.65163000176492	-3.14660041519788	0.0033517323434477	0.00500583057186704	-3.32282852969433
GBA3	-0.280651782023416	5.29933842893756	-3.1437182665196	0.00337753204794725	0.00504076943633884	-3.33009196884339
SGMS1	0.15043449219146	8.89324689620753	3.14210964623257	0.00339201354641317	0.00505957913658544	-3.33414430525679
GSS	-0.236321158121212	8.36032254190266	-3.10872108461223	0.00370623108887744	0.00549969430126473	-3.41799031321268
SMS	0.253566648757576	9.38748929893756	3.08913899876393	0.00390315099534111	0.00576996851043802	-3.46692828567496
PC	0.232669788966942	6.94446014349587	3.0799782139509	0.00399863745461977	0.00590251741588598	-3.48976138240051
CA9	-0.242650941906335	6.90178705454454	-3.07671875493585	0.00403314224478277	0.00595140177712409	-3.49787612767175
HAO2	-0.20017812983471	5.13862760617631	-3.07664121414746	0.00403396651663202	0.00595171319956732	-3.49806911291786
GPAT3	0.329715463380165	7.21088607249587	3.07663951915794	0.0040339845364411	0.00595171319956732	-3.49807333141439
ADK	0.30707804285124	8.27549779566391	3.07056562136676	0.00409904900218749	0.00604250836728029	-3.51318147117025
GOT1	-0.305551522939393	8.45958418085583	-3.07026193359823	0.00410232807253677	0.00604686941794933	-3.51393640855138
TYMS	0.294369304422865	7.15096217451882	3.06700526223901	0.00413764834509438	0.00609654905793442	-3.52202945761665
SMPD2	-0.415552414695591	8.00471673982828	-3.06606055675942	0.00414794786504664	0.00610981509851464	-3.5243761864526
PMM2	0.284847897772728	8.10748582455647	3.06251592057948	0.00418680936499808	0.00616032023999444	-3.53317763767661
METTL6	-0.195641064450413	7.99357022319835	-3.02157316217795	0.00466135892767115	0.00680440047213925	-3.63440998732575
AHCYL1	0.312826059922865	9.63479551861249	3.01488860189994	0.00474350292475005	0.00691734859268515	-3.65086199005492
NME6	-0.251799533874655	6.6474253103921	-3.00605207487342	0.00485418924055484	0.00707001208844849	-3.67257743544646
CHST12	-0.273175542600551	8.36146943984481	-3.00549308620204	0.00486127243665846	0.00707868836587402	-3.67394986409684
ADCY7	-0.237407513621212	8.40675948417815	-2.95383030161315	0.00555966015844096	0.00804161322449345	-3.80013540273833
PDE2A	-0.384066269378787	7.4563804740505	-2.91078152635115	0.00621262572730618	0.00892650741693178	-3.9042728358707
DGAT2	-0.299849466296143	7.31656171327365	-2.89083785088085	0.00653894381389176	0.00935616234149456	-3.95220109047662
DHODH	-0.184098304610193	7.1643195465629	-2.89055132138338	0.00654374705526214	0.00936232459947482	-3.95288819667748
AKR1A1	-0.265147610787879	8.83463838675849	-2.8861350646695	0.00661819872757236	0.00946310080420322	-3.96347320156635
AANAT	-0.188828873860881	6.06855589489991	-2.87184085217839	0.00686465849398106	0.00979544950594029	-3.99766538267018
ADCY6	-0.199210263888429	8.2858923197135	-2.8680024934565	0.00693228887021782	0.00988596923736651	-4.00682894006857
PFAS	-0.148396749033058	7.49299984314601	-2.84501901799237	0.00735047786197216	0.0104412776680383	-4.06153916715694
GSTM3	-0.446555133993113	7.51826872724702	-2.83449944642361	0.00754965378123888	0.0107072669489186	-4.0864882862836
PLA2G10	-0.517104825008263	7.85263759846832	-2.8261682245117	0.00771096380425834	0.0109163396739414	-4.10620613394537
CYP2E1	-0.198755914783057	6.97137445164601	-2.80083147913286	0.00822154068233362	0.0115999695208953	-4.16594635310922
ACSS2	-0.302977373347796	9.09948451187006	-2.79713649306113	0.00829858410136187	0.0117019577302966	-4.17463007378257
SGPP2	-0.395871382322313	9.03712001178237	-2.7771862680598	0.0087263241192771	0.0122608072362125	-4.22138954198715
TK1	-0.19254040914325	7.07194727482185	-2.76468136797498	0.00900481489702814	0.0126248174359301	-4.2505893573718
HMGCL	0.294646357039945	7.78126478205142	2.75113158898298	0.00931590248532904	0.0130357652987422	-4.28213332928265
SEPHS1	-0.147417281836088	8.85199490961065	-2.7481140954063	0.00938652855967177	0.0131287471480293	-4.28914446032613
UGT2B10	0.36878071711708	3.01340318929844	2.74479528058094	0.00946478210380122	0.0132283869056759	-4.29684996595124
POLE4	-0.243591895599862	8.22047841295822	-2.74019848330925	0.00957417121771577	0.0133683929398346	-4.30751269048824
POLR1A	0.243825136262396	8.36465031668733	2.72943235414765	0.00983498661792506	0.0137061815574764	-4.33244040815801
UCK2	0.258288690884297	8.26528119426171	2.7231083199326	0.00999125177772973	0.0139064832279783	-4.34705322143963
ADCY3	-0.227473890506886	8.37611242375298	-2.71617769262327	0.0101651518511662	0.0141349655967437	-4.36304229736808
ALDH3A1	0.309149116714876	7.48900999887879	2.70868558407209	0.0103562978940875	0.0143827301067026	-4.38029677355446
RENBP	0.238145866807163	7.18520343253535	2.70634844238994	0.010416604421375	0.0144579647853576	-4.38567287514316
GSTA3	0.518905232586777	5.41182213446832	2.70536686414681	0.0104420296273914	0.0144889884241147	-4.38792988235412
ALAS2	-0.277556565075757	6.37667194679523	-2.69309403367657	0.0107648216945792	0.0149083609499617	-4.41610423152637
PRPS2	-0.142727963588154	8.39551788912305	-2.68966543943957	0.0108566375060473	0.015029998785077	-4.42396009321764
NMNAT1	0.190885225887053	6.11733073409826	2.65031763415826	0.011963568242379	0.0164681368236033	-4.51364230491192
PLCD4	0.21562236638292	5.79418944647567	2.64244077373017	0.0121973325261848	0.0167804858677214	-4.53148972191411
ACYP2	-0.223484478670799	7.40537009855831	-2.63524538075832	0.0124145535904113	0.0170565564338351	-4.54776201503121
CA12	-0.474135523188705	7.34843882583838	-2.61625281641321	0.0130051902648268	0.0178290710886106	-4.59057034373935
CDO1	-0.34356744837741	6.97634725517264	-2.61456196238717	0.0130590102261285	0.0178989501260434	-4.59437134313876
GK2	-0.206460352655647	4.01877344833976	-2.6074720167993	0.0132869269884669	0.0181941458297524	-4.61029131163166
BCO1	-0.20574197472314	5.25025177298898	-2.59353086428384	0.0137458124143842	0.0187911254674528	-4.64150984524334
NPL	0.296435676429753	7.64769763074656	2.59027151718056	0.0138551809262197	0.0189282870916269	-4.64879215350324
PLA2G12B	-0.24652589722865	6.4172686022966	-2.5875523361899	0.0139470363234004	0.01904687601031	-4.65486281553795
POLR3G	0.283132741483471	6.57048480738568	2.57275870845039	0.0144566661878788	0.0197045742142311	-4.68781397280638
RPE65	0.18708723487741	4.39375390786593	2.56618968000026	0.0146884085428444	0.0200013951395448	-4.7024043847236
NANS	0.21705330915978	8.11653329116024	2.5533124994702	0.015152624173924	0.0205918877232404	-4.73093160185491
ALDH3B2	-0.210273508641873	6.19206061059275	-2.55316550251107	0.0151580002621465	0.0205962250283396	-4.73125668008624
PLPP1	-0.237714655225895	9.23895177990725	-2.51151326589426	0.0167538232023756	0.0226552057459445	-4.82284787327773
HDC	0.43760143488292	7.39539282105418	2.51040411689268	0.0167983479207686	0.02270890004602	-4.82527255388576
GPAM	0.546763318581268	7.02584008140129	2.49507627795338	0.0174248444555952	0.0235103242629622	-4.85870384148458
MTHFD2L	0.218301287100551	6.25983243765932	2.49172479939577	0.0175646452784707	0.0236820045771572	-4.86599463658141
NAT2	-0.186400541746556	4.56011669825436	-2.48820348367011	0.0177126343428231	0.0238764133106452	-4.87364750499812
G6PC1	-0.165779501118457	4.77326480119927	-2.47486451473045	0.0182836156963424	0.0246003668345294	-4.90256819523666
GSTA1	0.911415655697659	6.91039113194307	2.47114810132174	0.0184456649506555	0.0248024746131282	-4.91060641918855
AMPD3	0.257279627965565	7.83447297807897	2.45606307237293	0.0191169708099489	0.0256466077520779	-4.9431463276279
PNLIP	-0.180738546599173	3.84057553828788	-2.42221792209845	0.0207048565936708	0.0276137973539042	-5.01563925966259
CYP3A5	-0.547161568041322	7.14055925491736	-2.40459848074464	0.0215781231735839	0.0287134760203424	-5.05309412924068
PDE4D	0.277845617815427	9.05407766978604	2.3957644407622	0.0220284294608454	0.0292837570915165	-5.07179942197151
UGT2B28	0.237904006030303	2.77540873906152	2.38052497108927	0.0228253207012694	0.0302812067302545	-5.10395107928752
CA14	-0.145871166699724	4.95146444408724	-2.37185769060655	0.023290108356916	0.0308630761269406	-5.12217086072103
XDH	0.235393536775482	5.87566662280349	2.3686050682467	0.0234667314478353	0.0310752917775162	-5.12899589139832
ACP5	-0.305275609112946	8.80713306773462	-2.3477121224949	0.0246304412842804	0.0325295021219832	-5.17267365295383
GSTA2	0.60128054970799	5.80859652209458	2.34575470924655	0.0247420948965253	0.0326609508900089	-5.17675129019563
MLYCD	-0.135157085439394	7.3664087841809	-2.31593195944222	0.0265006833292916	0.0348384959244598	-5.23856938365602
ALDH1B1	0.215628312376033	8.51413124652342	2.29947190980471	0.0275188112996863	0.0360964263131737	-5.27243952335987
PLPP2	0.477438567190083	9.01006821127548	2.28169394136288	0.028657857821532	0.0375122327461217	-5.30882092313051
ACSL5	0.302346686214876	10.0861617262342	2.27542645319125	0.0290694050710319	0.0380166288525174	-5.32159697636802
GLUL	0.164091236994491	10.6069028251203	2.25230491950579	0.0306339067243557	0.0399407853903876	-5.36850291539005
FMO4	0.238224594943526	7.61033376182461	2.24573811391156	0.0310917887503247	0.0405069683891718	-5.38175951590049
UGT2A3	-0.183268106732093	3.99401854308494	-2.24184828323871	0.0313658936528869	0.0408527874438795	-5.38959835415238
NMNAT2	0.237263548305785	6.74295839224242	2.23720213032554	0.0316961260497388	0.0412544070209776	-5.39894798374212
EPHX2	0.227724484235537	6.56674852687052	2.23668948281426	0.0317327530406525	0.0412935286790135	-5.39997871191223
IMPDH2	0.240679143573003	8.72576704250597	2.18368338434445	0.0357301789759769	0.0461482181472601	-5.50558914306725
MTMR1	0.112024082447659	8.21800522780533	2.18197626085424	0.0358660593506506	0.0463015185305141	-5.50895851135783
ACER2	0.178252051735537	7.31457765060882	2.17579950575761	0.0363615518921555	0.046902646147505	-5.52113286487782
AKR1C2	0.3679427645427	7.88083504072819	2.171236379429	0.0367314985384321	0.0473506882649175	-5.53010985624387
DPYS	0.288799846749312	5.69790481938659	2.15593088877997	0.0379968895336569	0.0488950010874961	-5.56011494499273
