# Supplementary material for: Identification and validation of metabolism-related hub genes in idiopathic pulmonary fibrosis
Source: Front Genet. 2023 Feb 27;14:1058582. doi: 10.3389/fgene.2023.1058582 (PMC10010493; doi:10.3389/fgene.2023.1058582)
Supplement: Supplementary file 4 [file DataSheet1.ZIP › DEMRGs(GSE150910).csv]

symbol	baseMean	logFC	lfcSE	P.Value	adj.P.Val
GCLC	880.347335246359	0.828751756010434	0.0880864212330401	3.98821216791662e-22	1.03950460006902e-20
AOC1	47.3940206498358	1.4611386413491	0.118709425212377	1.60269665144152e-35	1.42709017623572e-33
CD38	156.287618751884	1.41261516544417	0.149205053164856	5.94163375761898e-22	1.53149313336966e-20
ACSM3	679.067660656208	-0.438329991491297	0.0939737140749172	3.5467391619463e-07	1.66384713395061e-06
GGCT	695.231200583429	0.437132997398537	0.07414967212436	4.90571340253122e-10	3.35521229037508e-09
UPP2	4.05732246267332	0.70466948175318	0.177818842366274	4.75711405115941e-06	1.90297881857355e-05
PAFAH1B1	1076.17389477399	-0.280331697896217	0.122387703657476	0.00371164792874011	0.00893811697125432
NOS2	62.3390527910563	-1.66152073457008	0.170832653999455	2.61078258112563e-23	7.41781127248059e-22
NADK	2946.86484067022	-0.150879325793336	0.041801046429778	0.000135610547838195	0.000428183287286871
FMO1	194.095023855047	1.33154931149262	0.189079672964422	3.80575716207174e-13	3.85547854034595e-12
LYPLA2	1277.11808324213	0.363746703291557	0.0539922355231202	2.17775068754278e-12	1.99841914670469e-11
NME1-NME2	659.472436296665	0.516520113796486	0.120365978960107	1.66271704380162e-06	7.1248363309114e-06
PIK3C2A	846.152082685855	-0.360648427635838	0.0680581795974896	1.46211307513944e-08	8.18343588822406e-08
ALOX5	3825.76971368868	-0.588491359330034	0.112959565419358	1.64437116022634e-08	9.13757757295079e-08
POLA2	464.382817717464	-0.242717051175113	0.0406062152584192	3.77464464220301e-10	2.62112450714172e-09
MDH1	3465.29279831453	0.208238426632599	0.054721835088442	3.4019064534304e-05	0.000118958059185155
ALAS1	1872.90557355578	-0.248558408412606	0.0682923824950328	4.76716928159763e-05	0.000162366435451193
GCLM	429.518439215977	0.379253838284224	0.123375341520444	0.000230033229052159	0.000699382191253176
TYMP	4116.70429493806	0.235219047833768	0.0882871994665793	0.00161064593203635	0.00418190071603968
MAT2B	364.248140352421	-0.15126210566624	0.0534996631180332	0.00206127024856109	0.00524763875864869
POLR2B	1491.40973612174	0.142869282964799	0.0332058532291454	8.15102171621925e-06	3.14971997796595e-05
CP	1700.49045975317	2.00097676941525	0.157159429661392	1.38369092041675e-38	1.59940919434507e-36
RRM2B	940.257326568638	0.135453157373296	0.0584557363099172	0.0104569062502473	0.0227127713955536
PIK3CB	640.893030811981	-0.16349807579992	0.0408265253717666	2.39401664256929e-05	8.57441295577644e-05
PHPT1	5319.37735166975	0.283687314542348	0.0562706774089211	6.33580448600474e-08	3.29355646604883e-07
ENTPD2	51.2308268250209	1.78590503173688	0.185321353183408	4.18244881759232e-23	1.16172197754318e-21
DGKG	101.494183736844	-0.352387848209792	0.11128607021248	0.000180816534651324	0.000558320177511388
TBXAS1	440.138496845086	-0.450449338109039	0.0952474467360873	2.5629731180737e-07	1.22362569849542e-06
ALDH18A1	220.660140783972	0.860373708609049	0.0867174416369791	3.00709930046819e-24	9.37388910916467e-23
GUCY1B1	701.551201545434	-0.283114053151648	0.0734471685102654	1.65633456077893e-05	6.08215986110811e-05
DGAT2	71.4193742295846	-0.502906829861884	0.217858116402661	0.00160078716272115	0.00416012415839137
POLD1	949.584827737071	-0.15036380742535	0.0549506857659465	0.00275280885755342	0.0068251762375525
SPHK2	590.068148557872	-0.107142375794659	0.0501436898040988	0.0212372331661964	0.0428149614584461
HAGH	3426.12443156609	-0.347834325149624	0.0439533476805098	3.410930249881e-16	4.92454708691121e-15
OAT	2969.08255629177	0.301660311617108	0.0473437530559957	2.43489006875005e-11	1.95484487400511e-10
DGKA	1958.09398627233	0.560925019878154	0.0708482714471047	2.59452159582136e-16	3.79293377048197e-15
MTHFD2	1822.0847913607	0.514564052689036	0.140716768646072	2.15766209134101e-05	7.78481805348124e-05
PFKP	437.241705561579	0.734398225083356	0.0983427205215925	5.52469968102829e-15	6.95633701379814e-14
PLPP1	548.556735237478	0.321307133554699	0.0872608639359599	2.92549303551381e-05	0.000103406316032121
PKM	3773.19870033616	0.594997994282687	0.0608046949065115	1.22213167457054e-23	3.60441687222786e-22
INPP5A	143.126127294492	-0.372948104886561	0.107139509767765	5.59964735290798e-05	0.000188375699995693
PYGM	95.8904465224175	0.50783642146116	0.10874375569438	3.04637811700315e-07	1.44183867643511e-06
BUD23	2847.56344321481	0.204079513499341	0.0437713215914013	7.63502006075412e-07	3.43041340730647e-06
ALDH3A2	3207.93130935637	-0.167145922253348	0.0526602660914641	0.00055963201512592	0.00159003844297609
ACADVL	25444.9377077841	0.137374951402157	0.0533547524094202	0.00504260862786961	0.011789314895057
DHRS9	631.27996322976	1.07868043954036	0.158093963723104	1.46727368772375e-12	1.37908905699692e-11
PTGS2	238.849971493516	-0.884215054985499	0.268009490663191	5.67298785020672e-05	0.000190596030352523
MGLL	3636.58654723999	-0.598112955794176	0.0582381602375009	8.91086254621269e-26	3.19520524055912e-24
ACAT1	3537.13456200651	-0.26183907679074	0.0483652873709619	9.2204815361994e-09	5.27816553025749e-08
PLD1	190.74706586558	0.153295653968435	0.066649869535461	0.009248202953379	0.0203174426823732
ACACB	694.978592303794	-0.176553883824379	0.090430747895236	0.0180588041165914	0.0370370668514178
NT5C2	3061.647399204	-0.0897569481972361	0.0329809769722744	0.00487240558874125	0.0114200841317978
DGKD	1814.98130661842	-0.273581366297659	0.103368868862868	0.00134785100213691	0.00355391146922185
ACER3	156.483430969053	-0.436775259193593	0.138002174822365	0.000146631523630981	0.000459783092632277
PIK3C3	1200.85210648436	0.0819776574787439	0.0365226614754064	0.0193824934076777	0.0394820711817954
SYNJ2	165.690195414143	0.901680001241603	0.115346915150596	5.41988374955309e-16	7.65862084883697e-15
ADCY2	102.550789893245	0.751521467552389	0.102150278166712	1.28171768048614e-14	1.53789594028672e-13
PAFAH1B3	715.376482416024	0.379199443267113	0.0679162379721751	3.02901126993581e-09	1.86100692418308e-08
AACS	163.103255536346	0.209974603919322	0.0791726457054226	0.00202613784655335	0.00516314190392412
OXCT1	74.9514419918396	0.255894444035865	0.128124000114863	0.0093031486772962	0.0204186167422406
HAL	107.458300615866	-0.899438977167994	0.154872392388864	5.6638711974829e-10	3.83429039596787e-09
CAD	527.464582848559	0.23617160019884	0.0699494167760731	0.000142567208997346	0.000448171580986591
B4GALT1	3097.36726515552	0.248729330136972	0.0727549198532231	0.000111479576670653	0.000356711644057918
SEPHS1	739.947018918725	-0.10663525074607	0.0451599694780673	0.01197469398868	0.0256679400056823
MTMR2	731.966870454689	0.0900056238437486	0.040986335592078	0.0208170678663885	0.0420822098428752
PGS1	1779.06586467107	-0.3615209555768	0.0676620728011162	1.15126716287069e-08	6.51614413048161e-08
SULT2B1	468.667649783169	-1.16073039235575	0.117199583652119	9.79340761825263e-24	2.92075826563592e-22
CRLS1	2824.40261151347	-0.162055964758916	0.0455370844542342	0.000146078747797366	0.000458281439060853
BLVRB	6424.94002905233	-0.563796529254504	0.0722893804955895	6.56647477933357e-16	9.20196503338838e-15
COMT	8479.17992018872	-0.181927861101363	0.053879281396862	0.000233231784960955	0.000708065826773798
UPRT	246.283875875123	-0.171755808645451	0.0572877942202398	0.000966548318753278	0.00262246669148388
FMO2	779.770009130201	-0.782182253978071	0.166134947348771	1.71004608960909e-07	8.39682261942616e-07
PTGS1	108.503231783265	0.504588870854412	0.179478140754095	0.000378911406165937	0.00111223048402967
NANS	307.826368214931	0.197283795669973	0.0504411919804543	2.45377804127742e-05	8.77663066464977e-05
CYP26A1	8.09247610289409	0.397389979881776	0.20125198334217	0.00528379243214399	0.0123021865585136
GGT5	1546.50251282347	0.98329390273757	0.119050121246343	2.05900548827959e-17	3.43352080079599e-16
UPB1	85.1798864271589	-1.4293551207941	0.116915713170913	4.78212848587472e-35	4.08235830835452e-33
GGT1	2060.47464383069	-1.03497908429286	0.10452582990353	7.59630361489335e-24	2.28749531186352e-22
GCAT	352.134906490328	0.236427312036248	0.0790359874534585	0.00055552017308815	0.00157907903179631
CYP2D6	99.7402861376407	0.236991687259011	0.0870542016231045	0.00132769592877158	0.00350523779748037
MIOX	7.1896832639946	0.678795150410022	0.135563595763282	3.91913663912693e-08	2.08803701271549e-07
ARSA	1784.71167835259	0.150360779920932	0.0500322705358214	0.00117646647934453	0.00313174670012898
PNPLA3	41.8799019727934	-0.661331802144595	0.175279778139864	1.05168510638478e-05	3.98368813959306e-05
POLR3H	1314.5996776412	-0.38194486302191	0.0637592372905863	2.76086545280865e-10	1.95285845977837e-09
PMM1	653.691813669562	-0.614515486014262	0.107888672696058	1.02054484046824e-09	6.64067814024965e-09
CERK	132.056682538477	-0.414012783486452	0.0893898311244654	4.24846855585639e-07	1.97486872127348e-06
POLE2	215.424866577299	0.313400209273877	0.0894076905096501	5.93456811220966e-05	0.000198458782692222
PYGL	1263.21149058414	-0.278659916495917	0.071021398405888	1.26682023836325e-05	4.73024170063004e-05
GSTZ1	551.481870926596	0.243329762607318	0.0706500575478734	0.000105074070535278	0.000337484658335601
SPTLC2	760.052503652536	-0.134438442615141	0.0417170510162272	0.000661985986203162	0.00185507592278886
ITPK1	1895.47751833583	-0.438379580360576	0.0513713212926069	2.15933285360299e-18	3.95913146852726e-17
PCK2	1403.69243229807	-0.28412335856045	0.0627127289226435	8.15763953415041e-07	3.64936710890719e-06
PYGB	377.012527676509	0.32523152658911	0.0816194392903116	8.43576175792335e-06	3.24895542870351e-05
PLCB4	370.586765731531	0.170988780474256	0.0844915468729949	0.0159184500993481	0.0330516965691029
AHCY	123.023797408053	0.28338169752579	0.0753489283821928	2.42850478429998e-05	8.69291672164313e-05
POLA1	179.39685925202	-0.250338861471596	0.0387954226588676	1.71839729776184e-11	1.40878298287876e-10
GUCY2F	3.2088596596706	1.61922442709314	0.286844460596781	1.66099599305445e-09	1.05354926485151e-08
PRPS2	768.776752615923	0.245186216266312	0.0437229918977219	3.37906614546156e-09	2.05773628818847e-08
PCYT1B	72.277448018654	0.496590752901817	0.169329692701396	0.000266401607229748	0.000800538335305283
GLA	2146.84328830113	0.164704466456707	0.0770616415308904	0.012681522678361	0.0270063789735346
DGKH	256.042690944747	-0.257437926393276	0.0690131933146029	3.13876445201218e-05	0.000110378696999144
POLR2C	375.991473372542	-0.237472568751971	0.0823930296063077	0.000792553749218659	0.0021886667566344
SMPD3	46.2128880610449	0.444177695144737	0.16717456855559	0.000706199207964244	0.00197214394661083
PLA2G15	186.5392625063	-0.180256581155529	0.0768158115626422	0.00634958909418514	0.014518473159207
NME4	908.207413386282	0.137230828404715	0.0657948542414365	0.0185241781589046	0.0378954551541404
HAGHL	670.607113643164	0.9312104728377	0.115010477809623	6.43012104121755e-17	1.01410637777168e-15
EARS2	614.217601967448	0.134684202759091	0.0502353192104693	0.00379040605812566	0.00910069110330518
QPRT	134.378156998456	0.189632162605827	0.104257678990527	0.0223318701908099	0.0447695900302674
CDIPT	3388.60598510342	-0.172437139810278	0.0471981740052425	9.05768465288243e-05	0.000294331257883957
FAH	1233.18879140153	-0.215512751021656	0.081195086758341	0.00192441338091596	0.00492821425882015
CA2	219.276953531173	-1.47861497699443	0.174994658644123	5.14773577067363e-18	9.12374882783202e-17
PYCR3	97.9121041609192	0.254337041843774	0.0751129714756009	0.000121528777683737	0.000386739150597527
ASAH1	15326.3502767897	-0.353889898413019	0.064628859567625	5.51638154693128e-09	3.25387830708054e-08
GYS1	399.094734556315	0.320037700455937	0.0617124290038796	2.72712245452309e-08	1.47964282445116e-07
GPI	581.955097126105	0.626628923314625	0.0966509862230191	7.33635797326149e-12	6.31496863470843e-11
POLR2I	2449.74883425479	0.292935576713317	0.0773906001119337	2.11825130009547e-05	7.65449644558772e-05
PDE4C	202.756200260254	-0.651642795298138	0.134909802979561	9.995914559023e-08	5.0646329960092e-07
ISYNA1	1449.07530684361	0.386433184404896	0.0783762165071866	1.00385770911647e-07	5.08435677693474e-07
NAMPT	4402.97490427104	-0.440397330839461	0.241032836661272	0.00661043910129418	0.0150557179874048
PIK3CG	131.844901283764	0.261957568858304	0.117081286606344	0.00474475661770149	0.0111532045794398
CYP3A5	684.248215405828	-1.32767438157895	0.134124733072975	1.00635121756992e-23	2.99172462603453e-22
BLVRA	557.245187521891	-0.244432847064935	0.0592208145844074	6.40187196089465e-06	2.51453856463169e-05
POLD2	2677.09711828297	0.109392796030167	0.0529390448341072	0.0247470470958359	0.0489626351747296
NMRK1	1104.73721917873	-0.184267999970734	0.0664196413358591	0.00174998010635028	0.00450943364430611
AK1	6388.49469911651	-0.569934749843671	0.0758063175018062	5.67014576614427e-15	7.12209631750986e-14
CA9	40.5163810639122	1.12372401981559	0.164500984617317	1.52037026559374e-12	1.4246772730463e-11
PIP5K1B	135.454451492112	-1.06406858036698	0.0791550249587485	7.69698288456153e-42	1.13683215461659e-39
PTGDS	3792.97817307964	0.400140837421026	0.128636453484012	0.000192753970653511	0.000593211740344276
GALK1	1329.8178148591	-0.405770838723071	0.0616934417638956	6.64464366147829e-12	5.75683512756569e-11
ALDH3A1	476.914388404081	1.60378660996856	0.208227532359828	1.67936991773001e-15	2.23236244063967e-14
INPP4B	298.377088595911	0.268386477263264	0.0870807832839351	0.000333698357830824	0.000986360616142255
BST1	427.46745398668	-0.363241030527605	0.083115655040776	1.479293061702e-06	6.39480694036568e-06
UGDH	723.522918442485	0.554200475426501	0.138186208394053	4.96183042785919e-06	1.97898980416758e-05
CPT1A	98.5993170965386	-0.332367662897385	0.085050636529437	1.14506399169032e-05	4.30671804473662e-05
DAO	5.41729002145376	-0.777803327239481	0.249625957613881	0.000101712204437485	0.000327711932926178
ACSS3	345.812977027443	-0.462448185318568	0.0796261653215477	8.01602454893749e-10	5.32019318315716e-09
LTA4H	1896.01244523734	-0.316679609205186	0.0885550529929413	4.48197712961371e-05	0.000153552272426567
ALDH2	11708.1073005768	-0.531502524439395	0.0744976386327966	1.13377779566376e-13	1.21681688450419e-12
CHPT1	651.287425604634	-0.688635190697549	0.0587447115097581	6.57577710146959e-33	4.49908867126284e-31
LDHB	13692.6513383744	0.184940651808629	0.0539830287651371	0.000188495331566213	0.000580681695157627
PDE10A	87.6547013210114	2.53428978316193	0.207664561130929	1.42010152678936e-36	1.42854537370541e-34
GMDS	622.003722058174	0.731974857628479	0.0753020837026077	1.62458829108877e-23	4.75370882030848e-22
HMGCS1	920.008358490819	-0.857099742186105	0.0846508358375527	3.79152145601674e-25	1.25775783059664e-23
NME5	190.472204533139	1.00208605392574	0.168288263804465	3.14255310667249e-10	2.19943261809609e-09
PDE8B	229.097117445662	-0.399460297524445	0.0792998285306045	5.80844177699295e-08	3.03127037212111e-07
GNPDA1	267.95575431887	0.242826264455808	0.0855645400321883	0.000882497966726017	0.00241483416567728
HGD	66.8753155430059	0.308159474443382	0.130505387719788	0.00266554137759714	0.00662823691035313
UMPS	753.391167834823	0.150878833677189	0.0526361050536865	0.00183018798895195	0.00470634219626859
DGUOK	2214.03028488851	-0.0970243304496593	0.0406796761118315	0.0120923644982425	0.0258873695286199
PIKFYVE	40.0528650414797	-0.253598454853633	0.110065187474947	0.00413611784606091	0.00985193307502797
GPD2	525.082466625601	-0.209955824813396	0.0472618838947014	2.05774269495284e-06	8.69343735597558e-06
PDE1A	244.39866131685	0.956123804143513	0.101429943323213	5.68840926443248e-22	1.46825653829526e-20
ACADL	214.580908456868	-1.76239734948082	0.162910778192588	2.31758832371075e-28	1.06232312079451e-26
GLS	3484.57575011982	-0.204851052655571	0.0773128132671226	0.00213100581231978	0.00540668277672406
UXS1	2029.03646516984	-0.512973753769874	0.0475769117986743	5.68702062687836e-28	2.4844003254978e-26
AMPD1	180.113469935954	1.93027163990813	0.209794125708908	1.58427531376689e-21	3.91026042297106e-20
CTH	172.193829966893	-0.306514071282591	0.0841628190661132	3.58079876386982e-05	0.000124651449673807
WARS2	311.210322398732	0.117908902562169	0.047693238737462	0.00805523188241986	0.0179616421437615
HAO2	3.04528865728997	0.73839123278175	0.256070484843627	0.000213516372434375	0.000652148316265176
NT5C1A	4.64100443838648	1.052049299934	0.235407198269932	7.71158255006351e-07	3.46230521729028e-06
KMO	298.504414150837	-0.280828688265683	0.133946796821724	0.00628005035051337	0.0143821160402471
UAP1	2528.70288780384	0.540779394059871	0.128800072520283	2.33906492184213e-06	9.79522911689513e-06
PLA2G2D	123.560763094977	1.37975949572801	0.235043856327693	7.08960861212094e-10	4.74084140393715e-09
B4GALT2	1310.89187360243	0.379332663022301	0.0777905645020857	1.31988130566331e-07	6.57291707208835e-07
AKR1A1	7147.8340151962	0.146720406244108	0.0475961224556492	0.00094454825081088	0.00256876266952952
TREH	37.7185620411913	0.279417213688034	0.165698246678557	0.0176224114169645	0.0362218993229191
CA14	40.1775618220923	-0.467990891516348	0.0842594967307809	3.4139441216091e-09	2.07693691085797e-08
ARG1	131.0819404842	-1.92312749749124	0.210614227096684	3.10188171787216e-21	7.52620844453728e-20
GDA	32.7627903784539	1.75320553015407	0.16131239354376	1.38062057593929e-28	6.43943581910529e-27
KDSR	813.412281346494	-0.194585747281315	0.0403280562477023	3.77716145022795e-07	1.76615514042066e-06
ALDH6A1	470.117214121564	-0.397942578516427	0.0684010397575023	7.82918555666538e-10	5.20361225748367e-09
GPAM	26.5532648548082	-1.3146337986593	0.221532566998	5.1122189071076e-10	3.48364679096567e-09
GOT1	393.727061667296	0.242834642839103	0.0656351623697116	3.90291716849815e-05	0.000134880758599351
MTHFD1L	649.295359033939	0.400378868078545	0.0973906545293746	4.42150576970802e-06	1.77911832160576e-05
ACAT2	900.416526120227	-0.657101144137556	0.0790748428726858	7.15395873711642e-18	1.25717820677749e-16
EPHX2	807.539804738873	0.139966060635614	0.0714177332630554	0.0244083907422553	0.0483697318404187
LYPLA1	673.232329237066	0.239069299810394	0.0870372673738895	0.00121202721188064	0.00321904187428268
ADCY7	1370.0376774166	-0.436091492310046	0.0782074715023112	3.1341253058018e-09	1.91862078753196e-08
CAT	219.42335479344	-0.341592731596118	0.147450100271204	0.00263200541464015	0.00655272518614757
POLR3GL	139.057727759901	-0.12810670290272	0.0604388460379577	0.0185149817946627	0.0378849709949063
PIK3CA	175.890321388379	-0.238789644121353	0.139726230189176	0.0208195005923349	0.0420822098428752
NT5C3A	609.722854618343	-0.094248263169367	0.0447476413280828	0.0252498089632332	0.0498249331784297
PDE1B	332.197438631256	-0.155614310289483	0.0767537977756373	0.0180627961206544	0.0370395619839422
PFKFB2	389.835139359613	-0.629534789930035	0.0984381518289249	1.29883316803297e-11	1.07859371963827e-10
PLCG1	3657.81717946176	-0.181197820061141	0.0683175155224044	0.00261759159942271	0.00652294853578692
PTGIS	7.96409608571227	0.48058357444606	0.316770280386351	0.0124584932478288	0.0265885962548274
MCEE	325.192724983507	0.215900269988022	0.0671517833930739	0.00030113466508529	0.000895941825297721
POLR1B	364.943088602838	0.120610247119143	0.0535496468581754	0.0141696465375066	0.0298367415776192
ITPA	1451.69284021612	0.27230950532211	0.0605530436766704	1.00496053241408e-06	4.44552305876542e-06
ASL	2336.61156319382	-0.124241426804151	0.0515098043511505	0.00898782305903741	0.0197991698779221
IPPK	212.078308661235	0.115503822432282	0.0475678640873786	0.00928530629547258	0.0203821125452636
PAICS	1052.07741950572	0.42336969563147	0.0826038457830103	3.64548399387476e-08	1.94837613802439e-07
PPAT	173.928328853765	0.499391808926206	0.0705159472561345	1.82885107849757e-13	1.9142248914983e-12
GAL3ST1	72.6364761174886	-0.477530909674672	0.107802672072255	9.82012871286733e-07	4.35125227015383e-06
MPST	2014.64447924674	-0.500696391673906	0.0726547479775704	7.00987262311778e-13	6.88773651088817e-12
GAD1	25.8153523482954	1.10969762475338	0.17812614659142	7.5154915542211e-11	5.72506335751349e-10
ALDH1A2	418.681871815826	0.19758603024562	0.112898007799832	0.0246979254747239	0.0488758393326894
ADCY4	2258.01327234923	-0.398175786186982	0.104260611008916	1.46657442531427e-05	5.42819213506336e-05
CDO1	100.14282863889	-1.18702949482323	0.143724043506013	3.33424155877151e-17	5.43347070129052e-16
GAMT	490.438510072654	0.563379644083031	0.0865692271983566	7.73654016369513e-12	6.62572537719127e-11
SAT1	65923.9130436555	0.241092162227447	0.0949946376553803	0.00227154662996054	0.00573277499099073
ASS1	3716.47422853916	0.505695320876674	0.0755722487441537	2.73300311794684e-12	2.47379319187698e-11
UCK1	587.736963087573	-0.16108673565055	0.0539874943428409	0.00113063759617387	0.00302228751289798
GGT7	438.771392526739	0.222969668831715	0.0969938944635873	0.00512420538275364	0.0119680549915971
ACSS2	3004.11458460878	-0.3832287543032	0.065548441832889	6.56754545975717e-10	4.40757378312589e-09
IDO1	1576.24867930814	-0.595209784703257	0.214576882825238	0.000349357137936114	0.00103002793678566
AOC3	3509.98809251594	-0.81267983451555	0.114676690485482	1.02434586547701e-13	1.10318730072495e-12
AOC2	14.8547857131298	-0.615039072663801	0.171009406076516	2.1903289016718e-05	7.89349745548262e-05
CKMT2	95.8434527055356	0.209955239687905	0.118804707400622	0.0217845706426892	0.0437808703736982
FMO5	807.637009779178	-1.28989788096211	0.134965128000656	2.95777612909746e-22	7.74180221694847e-21
PDHA1	4910.34134878209	-0.0613010226857037	0.0262971741455736	0.0172660956470746	0.035587777161597
SCLY	264.26529361784	0.130176758536478	0.0463155942273294	0.0026701925964249	0.00663802888317758
INPP5K	1010.33767156897	-0.637809816816003	0.0640015154137459	1.6968629141529e-24	5.39805450126247e-23
DDC	53.4212971053731	-0.562928092967085	0.203114863625241	0.000374100067807203	0.00109897431126946
ACY3	5.29781137803341	0.938121155075198	0.501515267220151	0.00256012169287866	0.00639470407644719
ALDH3B2	70.3825061879833	1.8457604413966	0.178817589719424	3.43637641435285e-26	1.27646636868476e-24
DMGDH	75.7880118638158	0.524899515503085	0.0828575031730861	2.71605212954827e-11	2.1712083389559e-10
PDE6A	19.3721718771007	-0.667475525019766	0.111644992520861	1.65781579952567e-10	1.20643060463116e-09
PEMT	770.789135428553	-0.411639137416717	0.0700004657570654	5.40478544487558e-10	3.67091449376404e-09
PIK3C2B	718.450293821745	-0.56529732449501	0.0903028542069848	3.83704464679931e-11	3.01678922167026e-10
CHIT1	2689.23278040577	1.0441028963692	0.276117715084717	1.18605058885622e-05	4.44918392634836e-05
PDE6B	441.97571367565	0.274335392466023	0.0689355577690759	1.01979716498926e-05	3.87156777650962e-05
CA1	83.7806289374577	-1.60879332579937	0.20460789169406	4.67817191749739e-16	6.65093807369186e-15
AMPD3	572.208896642382	0.410151079158795	0.0994547110148796	4.13300716375967e-06	1.66939798255756e-05
CHIA	440.950017749794	-0.905812328749008	0.220754006374907	2.96565312040648e-06	1.22347161540157e-05
HMGCS2	67.6842795547878	-2.8002040717024	0.27562505161441	6.14543656161671e-27	2.44373022247195e-25
CMPK2	502.020289690596	-0.754836323711161	0.092811499046738	2.8357862981363e-17	4.65379038874044e-16
ACP2	565.908318021764	0.193782553669332	0.0750442629390451	0.00287284779574045	0.00708222247698103
CYP2J2	18.6331626086717	1.33454578305857	0.252410532869866	1.83279735949354e-08	1.01332022757501e-07
RFK	146.044383826893	0.413739860050489	0.166668636252751	0.00128212372988901	0.00339310617366816
SDS	90.9118164177957	1.04777596395787	0.175208898660079	3.02652883578893e-10	2.12462095941275e-09
NT5E	85.652430764337	0.506815519204928	0.108473273553181	3.02147796880149e-07	1.43150980141028e-06
GLS2	99.9474611842679	0.507142746733022	0.0851284887145993	3.00023407419125e-10	2.1085481918693e-09
RDH5	420.108795566913	0.432288622924333	0.0899907095300254	1.8286176875106e-07	8.92254199385743e-07
GLUL	31369.5005835078	-0.203780610903333	0.0900889077143456	0.00655049867914297	0.0149301629416841
CHST12	159.675607748245	-0.167488681500951	0.0646106844194834	0.00356971365291295	0.00862646034030775
DGKB	9.99094773485106	0.575291471902152	0.154920489776316	1.5237422936974e-05	5.62635795351361e-05
ALDOB	12.1805393466136	-0.245739970259031	0.137641432758918	0.0166870118203873	0.0345088665382162
BAAT	55.9605408505647	3.11232086861067	0.196067571563594	9.07808471579657e-60	7.67923438913519e-57
POLR1E	23.5671878875082	0.650164576810133	0.194109592651601	5.0407160886607e-05	0.000170932446082317
ALDH1B1	19.3202429278571	0.430725391028281	0.204076026668933	0.00333044015035766	0.00809554482734536
GMPR	633.702077705647	-0.245754954767103	0.0651528644307287	2.85727443926858e-05	0.000101167955317329
PLCB2	2099.66563982442	-0.290959259222023	0.087418397084772	0.000124624818652451	0.000396117485076363
KHK	210.878457073695	-0.273355521588713	0.0767754112285402	5.63190655960653e-05	0.000189324026507004
ADCY3	2877.04937806399	0.3183413018404	0.067766444616296	3.3336543778124e-07	1.56744082797091e-06
PNPT1	190.381750691149	0.31513070781167	0.119662137119606	0.00116007433665118	0.00309342074868585
CYP2C8	47.9554617956127	0.923980157222258	0.153354273372766	1.64472857736774e-10	1.19844944498096e-09
ENTPD1	1458.15074314516	0.835138036038708	0.0626901023224437	1.43533506210898e-41	2.10327444927937e-39
PLCE1	332.826007819284	-0.546586899536633	0.0655335956815213	8.45149487240029e-18	1.46718581693442e-16
PLA2G12B	64.7685423793142	-1.57738870581111	0.191593476696052	2.50949342707821e-17	4.13735021443155e-16
AOX1	329.44886855394	0.357869824917432	0.157831521348574	0.00283224647246696	0.00699683319534842
ATIC	1493.91240578156	0.302711206226454	0.0651121251042523	4.35740519428499e-07	2.02273162049498e-06
PDE5A	1149.69857639878	-0.177563132217768	0.0825286810218047	0.0109118310327473	0.0236154408093298
PAPSS1	300.247652790216	-0.196634975677268	0.0681766059555406	0.00109883844847812	0.00294320430716434
TPH2	133.802359822831	-0.347123014771266	0.0397021241885473	3.14427748245718e-19	6.22500042005619e-18
AMDHD1	117.253172739994	-0.288978212410556	0.0644078513261159	9.8705985428204e-07	4.37153352884074e-06
MMAB	1757.50573467705	-0.238587439487989	0.0677492876754791	8.09274884497292e-05	0.00026482513804281
AK7	109.0866836504	0.904400540713931	0.153853255601258	3.77350173049448e-10	2.62112450714172e-09
SORD	272.949616632829	0.781647878799465	0.1119908760525	2.08673359421142e-13	2.17071616480015e-12
HDC	1019.86001015693	0.939907936942778	0.151325165664269	5.45310439568353e-11	4.22623502384722e-10
PMM2	325.782206945426	-0.262645524092504	0.0643780741462923	7.03633364723768e-06	2.74693033721614e-05
IMPA2	1314.55405761811	-0.549151278422253	0.0677449014150359	5.8801980312844e-17	9.32911213659018e-16
PNMT	270.075759703125	-2.08844479058721	0.202491756444115	1.51885457128443e-26	5.84005858917422e-25
PLPP2	783.498114053413	1.94107570543598	0.163216706836667	5.68768239476657e-34	4.33802333469696e-32
DNMT3L	3.23283073697654	0.967254531251361	0.374978410075796	0.00046361407906717	0.00134014569919851
PGD	518.874302810995	-0.201925804149796	0.0946523550693565	0.00935596630763107	0.0205178568212366
AZIN2	246.617315953929	0.525004253728388	0.0771967418923186	1.22154086870033e-12	1.1628069343485e-11
NME7	477.399376631676	0.791528862075877	0.116589037055892	8.07821827226237e-13	7.87097602339281e-12
UCK2	278.617277831216	0.58930602935072	0.110647867952476	8.78775771997178e-09	5.04362943934296e-08
MGST3	6873.92906717369	-0.213582538305063	0.0403472235575207	2.62058722222221e-08	1.42474812169311e-07
PPOX	1499.28219955356	0.478745457354675	0.104694854638559	5.10553882714106e-07	2.34834596077843e-06
PRUNE1	504.891174290569	-0.117866714916417	0.0406767949814134	0.00227449136392204	0.00573942837730023
ITPKB	839.501089990228	-0.404515048540518	0.0702021673926824	1.08696877378033e-09	7.05316906556899e-09
GUK1	14584.342049407	-0.212369551813808	0.0476814054265949	1.90352631277851e-06	8.09335724944208e-06
MBOAT2	712.83658170156	-0.322266967958748	0.0732447936826051	1.36109018794963e-06	5.91171472004411e-06
ETNK2	92.5564848318131	0.194192956176676	0.083065992379746	0.00575896165321064	0.0132929414044892
GMPPA	1602.1176803747	0.23198576224665	0.0515833116713403	1.29932646563899e-06	5.65757265454883e-06
PLA2G7	654.718501105865	0.819205226483276	0.181446956329308	4.41308885502276e-07	2.04602849008404e-06
MDH2	1274.70790529409	0.204246541704529	0.0712646612798646	0.00108772288033159	0.0029193139317812
PSPH	432.515652758588	0.384361360933435	0.0936029241464453	4.60268265100819e-06	1.84722717565802e-05
DPYS	86.0725132954343	1.35611094925265	0.170658052550114	4.06582050236846e-16	5.81590465404128e-15
AK3	126.034499267928	-0.209205761094168	0.0525543784319047	1.62462837673019e-05	5.97752749919904e-05
UGCG	139.100061287553	0.298525695304	0.160645034445215	0.0106017158838149	0.0230004584515966
PTGES2	1514.52953784305	0.187158285956932	0.0512063365616697	7.68809393429193e-05	0.000252159725268193
PTGES	26.3814027328707	0.292605839526771	0.182625461504599	0.0200823405889486	0.0407604273487112
INPP5E	29.6914051478746	0.195689551486892	0.0702771857427945	0.0015227839150042	0.003979638907208
DGKZ	2217.85861350744	-0.230834988455016	0.0382994082678197	3.05324215686898e-10	2.14095088693789e-09
P4HA3	55.5524247946835	1.24254529903838	0.13107755446526	6.36099412173799e-22	1.6283094993885e-20
TKFC	1642.63562187883	0.358594303961619	0.0467210958571217	2.28104587182538e-15	2.99578431013905e-14
PLCB3	791.677161786724	-0.184802213801259	0.0559627180812649	0.000296435989155794	0.000883515976647875
PIP4K2A	210.970666351325	-0.350707336780227	0.153808995225086	0.00281074045677923	0.00695028964930395
MAT1A	25.4100380974631	1.64369811404454	0.261171009316138	3.1801948153502e-11	2.52381345474061e-10
ALLC	1.43253162418436	0.541181539085004	0.414843347942506	0.0177753851739227	0.0365081026472466
ME3	713.69583067514	0.144427786301092	0.0473889459530805	0.00108620093153312	0.00291607030234151
INPP1	1648.94502065058	-0.357905601557393	0.0633404524740367	2.04423347532886e-09	1.28221048115504e-08
ACSL1	2904.21171783252	-0.503208213494583	0.108064336602199	3.28054891018799e-07	1.543641345603e-06
TDO2	70.2515680994437	1.9263011799598	0.234919761385129	1.06938262634683e-17	1.82412563485926e-16
G6PC2	7.23136973949284	-1.22182585733655	0.194158598532194	5.76215672147198e-11	4.45507837916882e-10
GUCY1A2	193.61223941719	-0.770839916466983	0.127749383699704	1.1169910843595e-10	8.33488535682853e-10
PFKM	1225.84174398646	0.215352778532555	0.0506922220545004	4.75795832499877e-06	1.90297881857355e-05
GPD1L	1258.55744944394	-0.745214092565455	0.0622164759429173	3.02747848305638e-34	2.34755727373663e-32
LPCAT1	4769.4521548531	-0.210508697994099	0.109757887776574	0.0151323959016935	0.0315781439482526
DGKE	59.6287398669511	-0.567487191474475	0.113817254186139	5.56867850318811e-08	2.91677756668536e-07
ENPP3	26.3172357737012	0.320832720272625	0.13900321640361	0.00293252424793995	0.00721023599605793
PDE1C	232.369797382476	-0.669827390378195	0.0938030894801686	6.77957937559897e-14	7.4921598681649e-13
ADCY8	22.032260029647	-2.25941073395593	0.199692293136943	1.44209203575179e-31	8.49282683080405e-30
UGT2B4	31.7862842867275	-1.09656107239102	0.219516585877034	7.13921973293672e-08	3.68443924653223e-07
ADK	1432.07637617262	-0.115477000981357	0.0550545343164169	0.0218218473189601	0.0438510504919391
PDE6D	106.627390513274	0.165248433744326	0.0697044648159619	0.00682864787558798	0.0154844811703049
NMNAT2	49.2910759227674	0.849395951160439	0.127589020196809	2.26447470024648e-12	2.06983664889917e-11
CPT2	624.829926542326	-0.133888442926993	0.0551349670866426	0.00786497853788359	0.0175858765577332
DHRS4	639.1630431446	-0.197665581905307	0.0690059862924801	0.00115994007996296	0.00309342074868585
DGKI	18.5618193699597	1.55165795100268	0.144551597877019	1.08814204502592e-27	4.63377408257579e-26
PAFAH2	70.8748025793069	-0.315510802670397	0.122377863392613	0.00136974648022421	0.00360806539235279
AHCYL2	2644.80167467669	-0.449260674562298	0.104029630645897	1.68964928120342e-06	7.23358019857272e-06
PFKFB1	12.8485626741415	0.47096179688982	0.104422610064322	6.90838497632614e-07	3.12506184757971e-06
ALAS2	43.8655477550991	-1.24284117624253	0.251258760614262	1.02166808149708e-07	5.17085749161288e-07
SYNJ1	342.939408173121	-0.308136868337671	0.0387610862680974	2.446254284695e-16	3.59311698801689e-15
CYB5R1	308.285842535816	0.190639582974525	0.0689099953391273	0.00168817183959887	0.00436466767642886
HK2	759.690712777703	-0.173223846128256	0.0906375598056998	0.0204803619402427	0.0415031814763363
ALDH4A1	205.834133281201	0.280555689426421	0.0904181610062723	0.00029179671534836	0.000871083874339587
NPR2	1352.46790503072	0.656217916447051	0.11748156929968	1.74278336997436e-09	1.10354537309367e-08
PDE9A	271.000689866622	0.195507301682793	0.073688111949317	0.00228743775387677	0.00576818653111743
CBS	492.528427879496	-0.800214160815634	0.138774965496745	5.84302095249614e-10	3.94695535121427e-09
G6PD	931.835846483035	-0.214417408220271	0.0756713167625733	0.00110698963907618	0.00296290481564904
AGPAT3	698.075956355288	-0.284932322824611	0.078449298649257	4.03581213775328e-05	0.000139111805674363
FTCD	49.7324101455894	0.396648051171315	0.15416328825881	0.00104341050300483	0.00281214619274726
FLAD1	1154.29115784477	0.152003620174206	0.0345152342500854	4.65501385524285e-06	1.8662173168046e-05
CYP3A7	33.5036918184273	-0.557027784382183	0.160596523052293	3.89411854791057e-05	0.000134626688048701
HK3	1330.70328737141	-0.56044037641115	0.119433278039732	2.40250533980446e-07	1.15114892826367e-06
BDH1	593.194795983167	0.750025706181773	0.125158258339231	1.42437473255154e-10	1.0460778915858e-09
ACOX1	394.216721459747	-0.252090903187482	0.055965401519794	1.08462253478609e-06	4.76731822682314e-06
NAGS	197.680664316133	-0.197967961995625	0.0803509996705026	0.00391293518174091	0.0093646764058897
PLCD3	793.230511553876	-0.167927105693467	0.0716197329049919	0.00714748227550635	0.0161386368778419
ALOX15	796.494027347604	1.59223239808082	0.260189131825578	1.08017362946641e-10	8.07959455159561e-10
AMDHD2	1358.79376064185	-0.112322827442127	0.051468164882323	0.0181696524350553	0.0372356823936107
ADCY9	111.054946623541	-0.49497906525635	0.0855227258715611	8.47863416985666e-10	5.59331378592812e-09
CYP4A22	5.36906893113986	-1.39443107992683	0.222930383723348	6.79463345843724e-11	5.20791304207237e-10
CMPK1	3208.0000763633	-0.0852468439434634	0.0362981492350242	0.0144622762186547	0.0303741083534471
AGL	203.536151070547	0.289989888413288	0.0882200542777909	0.000145415670936131	0.000456586069870321
HAAO	273.017265419105	0.307237897165204	0.0865159199339842	5.0802845818954e-05	0.000172211468249678
HPGDS	701.134412747523	0.236382208519995	0.101487820252775	0.00429277460017821	0.0101989704212073
NMNAT3	228.491416440112	-0.284976465431208	0.0700775739975214	6.70138358852499e-06	2.62277073780126e-05
POLR2H	3804.09441574076	0.181253617671598	0.0424874162358536	6.27842647614536e-06	2.47074469699863e-05
SGMS2	1358.40899715125	-0.264577144048547	0.150664280731208	0.0161267473339871	0.033458056620457
BDH2	739.120017200118	0.251230363505927	0.0964652481376596	0.00174269841716675	0.00449191378718465
ENPP6	3.33328918413486	0.823815306856999	0.312588489928654	0.000424114343115235	0.00123343771298242
ADCY1	9.71006814508928	-0.457951981642529	0.165365731589945	0.000486272020580651	0.0014004212787072
CA3	15.5714054748337	0.431493646194541	0.240337181897537	0.00734843331825307	0.0165441984094713
ALDH7A1	1588.67847492499	0.236325872104583	0.0548545281655937	3.02438453332027e-06	1.24631966707463e-05
ALDH1A1	52.240186378456	-0.258351204917844	0.161425382440995	0.0239710585761502	0.0475892255282863
PGM2L1	6.01181569372707	0.660519868306538	0.347254981632581	0.0034110828072346	0.00827535536991735
NUDT5	1486.50994077549	0.138337357307861	0.0538471066487973	0.00507844385392822	0.0118671321096941
HPRT1	280.869321508438	0.302353613899985	0.103387773998612	0.000484830237941504	0.00139670135109774
LIPC	24.9433018539391	0.300276807589801	0.129733062045489	0.00315150222496356	0.00770082148195535
GPT2	67.6880282507266	0.737540823204971	0.123658077396804	1.69099726696331e-10	1.22783687624609e-09
SGPL1	789.295180770309	0.327377682563987	0.0418771862037237	7.12561074939767e-16	9.955526730202e-15
NNMT	21711.2035438149	0.787330436090477	0.138720641750745	9.78765180494194e-10	6.38892318800314e-09
LDHAL6A	14.0549317324407	-0.170213464053353	0.0892641870920338	0.021215781147558	0.0427856184607775
LDHD	294.573383072274	-0.681536630900903	0.0828462054786747	1.35872232093065e-17	2.29662328724063e-16
UGT1A6	147.306042301556	3.33815581052259	0.293059238667213	2.35536876498674e-33	1.69240975739008e-31
ACAA2	2491.62896866533	-0.297816381351827	0.0582385542364651	4.15563308972504e-08	2.20897834332428e-07
CA4	1067.98890796669	-2.44574393646056	0.222530278639474	2.75014797263572e-30	1.46648291606736e-28
GPD1	278.489647520421	-0.864060179598956	0.182756729105289	1.71413203474541e-07	8.41466556755792e-07
CYP2S1	39.3487228081488	0.712549087198175	0.228497348529354	0.000103508166387898	0.000332922049166746
GGT6	335.66182529785	0.9657848301418	0.132448056653979	3.77504944602972e-14	4.28899085412778e-13
ACER1	4.84528660499796	0.317153741959086	0.134168869821847	0.00254555987166065	0.00636389967915162
ECI1	1960.52631832415	-0.187184123301907	0.0496523061245502	4.86800325230953e-05	0.000165558370843349
ENTPD3	196.018871050564	0.467776460619611	0.0893198808731159	1.92781534828579e-08	1.06458883179818e-07
PDHB	345.683864997115	-0.107744032807822	0.0495198341983283	0.0191797563089149	0.0391161934146747
DEGS2	229.359390620751	1.24831623684973	0.223536655115774	3.79738929302498e-09	2.29074277935802e-08
CA7	1.34705526804135	0.482145729767468	0.330233600641817	0.0142020788119659	0.0298948859507619
GSTM4	472.506033605422	0.140348390215604	0.0690753182749408	0.0205154999260843	0.0415534886400118
LCMT2	289.393223586439	0.154561946361183	0.0630297738545807	0.00604104817093455	0.0138846370830051
MAT2A	2262.99128346502	0.233471086066886	0.112875798601201	0.00886186231463914	0.0195610553523229
CPT1C	268.546000566122	0.817317191976398	0.100717145183165	3.68578076188398e-17	5.96974586411322e-16
PGM2	513.738408031306	0.183830837273992	0.0566285530450431	0.000365562480923976	0.0010759319579306
NPR1	464.561169131511	-0.972425609398626	0.125097985093038	1.00091045101039e-15	1.37265611593982e-14
AGPAT2	424.503904960253	-0.264543680313563	0.0962575508804238	0.00102983256015906	0.00277716040350096
NUDT9	568.988139321265	-0.200072887382249	0.0444754662773814	1.75026086110569e-06	7.47072353788461e-06
CEL	64.7181224982844	1.24536399108521	0.111232130672814	1.12367246365617e-29	5.72919028729898e-28
PLA2G1B	185.678034398669	-1.33322734429991	0.210225319594511	4.17136705783101e-11	3.26859540826253e-10
GSTA4	527.186487782514	-0.215091896209185	0.11750970616062	0.0181240231221544	0.0371544470481706
GAA	4107.23370097895	-0.163978584328776	0.0688605029080901	0.00671337850440228	0.0152491119207771
PDE7B	91.2030531812055	0.996223136225026	0.11810329089134	4.93691461983266e-18	8.76679208731734e-17
NAT1	410.745347572113	1.09364697162383	0.14653094580693	1.54356480604441e-14	1.83199879084735e-13
POLR1C	424.347183283836	0.398188188384232	0.0782102557041149	4.39999833902632e-08	2.33154809479726e-07
PIK3CD	665.820620350709	-0.199405682382483	0.0750076994473484	0.00217454817504419	0.00551189615058191
RRM2	111.845833720391	0.33560784092947	0.159743814166279	0.00483695770512293	0.0113412854847345
SUCLG2	1667.47409613346	-0.124608934327494	0.0392230825392414	0.000851093700827371	0.00233542520973126
PDE3A	213.040469858892	0.529219840196555	0.0960594223741644	3.81566765022e-09	2.30102316819813e-08
ADH6	92.2344924183342	0.762002080080292	0.164188240312833	2.33767536667314e-07	1.12124068489142e-06
ADCY5	297.77955246478	0.652817824590301	0.106352045260386	6.34234259429558e-11	4.88538889403314e-10
GMPPB	1206.12513105131	0.274576864688042	0.0689863916379235	1.01617465217091e-05	3.86017764378457e-05
PC	31.742696426767	1.00775772073386	0.181689256079375	3.35254459472140e-09	2.0422538431347e-08
UGT2A1	11.6914199786917	0.875721650600161	0.301969201460813	0.000196169244741154	0.000602924796801464
PHOSPHO1	207.412951632461	-0.372407460819653	0.113657118362451	0.000117037225278625	0.000373019825729613
GSTA3	55.714429685039	0.789932497025333	0.360576445657147	0.00141816475539589	0.00372505943513302
ADCY6	1259.45093832428	0.145504736240199	0.0554105529281272	0.00401604878196528	0.00958925684274749
AMY1B	372.639802451341	0.808332913365947	0.226433619271824	2.15913776063252e-05	7.7886322398471e-05
CA5A	14.7825275861468	-0.220131001222705	0.10773502169006	0.0103353511340368	0.0224749806735716
LPL	160.445057650575	-1.00237324801763	0.196324093759945	3.46899947342409e-08	1.86046340635223e-07
GPX2	63.0786976588361	1.15064199915035	0.130376120240537	2.47975433712564e-19	4.99439699284721e-18
LPCAT4	1311.10313297141	0.413825976776216	0.0720251302568551	1.19712138029711e-09	7.72215905973286e-09
TYMS	418.374046046328	0.624321108415625	0.0915001853030819	7.36598305941106e-13	7.22619634874222e-12
GLDC	64.3257346987021	0.546935136136836	0.107508735765859	3.5071525679772e-08	1.8782189723757e-07
CA8	66.4443909156715	-0.273217271960643	0.141317373829512	0.00996373562220669	0.0217278087566518
PFAS	299.78040084761	0.295351773585645	0.0773247394883052	1.82401510859423e-05	6.65195398215533e-05
HYI	2887.4577106447	-0.322425365976701	0.0533382890806905	1.9175456222898e-10	1.38477004388099e-09
TH	4.49177054543705	-0.425915168585498	0.228184270374909	0.00628068012139107	0.0143821160402471
IDH2	2769.13469298953	0.273702623028763	0.0606567725686661	9.28734588217196e-07	4.12795574079819e-06
LIPF	2.06007464809278	2.17682621052867	0.36178362750319	2.8660472653368e-11	2.2862040123411e-10
GLUD2	23.6244403047689	0.259265866350168	0.105210158562264	0.00252628759902312	0.00631911454540596
PYCR1	805.16960402039	0.651648330772013	0.131900011387429	5.74832788223726e-08	3.0024244144944e-07
AFMID	2349.62657725992	-0.388780441970165	0.0514597965051714	6.01639387058106e-15	7.52453561367699e-14
ACSM5	125.308247362879	-0.841371885921562	0.124780207130032	1.23683902285141e-12	1.17556558811362e-11
ACSM2A	80.8096397090197	0.185448647926219	0.0803043195832666	0.00671270748306481	0.0152491119207771
PGP	514.986425686668	-0.201430028860256	0.0443432034936727	1.39998262313445e-06	6.07170277709906e-06
ALDH1A3	847.410412548468	2.16678402042401	0.147422395250554	1.2482735731341e-50	4.00523641310787e-48
TXNRD2	1218.47875415598	-0.190122946898506	0.050733024247876	5.16307225311661e-05	0.000174509216546495
DGAT1	1324.2175682749	-0.16499250786549	0.0424818513126	3.90028755864781e-05	0.000134814917285356
NT5C1B	52.0889464096344	0.2345868868242	0.0822853310576599	0.000895849198717545	0.0024492072261104
PCYT2	1145.98912377007	-0.196002852563034	0.0734929335760757	0.00218401315058017	0.00553248154244476
POLR3C	395.83579687379	-0.174898639460122	0.0499973901607835	0.000160012030974897	0.000498047147757625
POLR1D	5463.91367724328	-0.198724389321119	0.0412477106572403	3.74300223294654e-07	1.75062255730422e-06
GPAT2	155.923174363909	0.408401958588531	0.126354477564045	0.000125217871188986	0.000397866584057885
PDE2A	839.950056934944	0.646064778875055	0.109742561921951	3.02608324098425e-10	2.12462095941275e-09
PLCD1	1137.54121917399	-0.354778572064772	0.0523122475486589	1.58298407802138e-12	1.47962499708578e-11
AKR1C1	2869.36961859671	0.400818240145541	0.114927898658821	5.1565448837495e-05	0.000174351926392765
DHRS4L2	1344.6570458091	-0.163774363854741	0.0614087293579278	0.002968171309998	0.00729480544312917
AMY1C	806.906544092045	0.481589906583192	0.182737931778638	0.000677609402714684	0.0018957172255743
ADH1A	40.278113669684	-0.373403204050387	0.189991542832221	0.00590619406480997	0.01360156806659
PLA2G2C	8.32319299192689	0.509732374437588	0.168607521542161	0.000193963520516673	0.000596441030537884
PLA2G4E	29.8790656133394	-0.358290574174048	0.221176390082269	0.0144930053724009	0.0304349841999978
PLA2G2A	4129.12529693961	2.25957014849851	0.268666620392778	5.1737329062358e-19	1.0050435217646e-17
DPYD	1105.22235637614	-0.385903572779724	0.0575625451478581	2.79204671855886e-12	2.51988309565375e-11
UROS	478.992446912325	0.168870593858623	0.0690053436193492	0.0053391093505616	0.0124154473339937
ENTPD8	16.8172759938816	1.38439570601645	0.169699763654809	7.03661942913497e-17	1.10414407737101e-15
MAOA	3528.65681697437	-1.02813803320074	0.0869554182887309	5.725960733974e-33	3.94667145404652e-31
AKR1C3	2445.12540228417	-0.313394297429925	0.0843683002671436	2.63009895309986e-05	9.37485951296465e-05
ADH7	155.555153763366	1.88298115055348	0.316167296681406	1.21189354183088e-10	8.99614631570508e-10
SULT1A1	2998.76624177864	-0.87859054432982	0.100774083768707	2.66145932942304e-19	5.33725841816408e-18
ADH1B	12039.7672576259	-0.980306825292491	0.116596356824933	5.87287459107881e-18	1.03793158727423e-16
SULT1A2	216.658277653243	-0.965958632683741	0.0992623269911407	3.13632981915073e-23	8.83012071624737e-22
CYP2B6	54.8821276216569	0.283922002825741	0.150543464860346	0.0106255299476984	0.0230467496884227
OGDHL	6.53706153636034	2.44867025159106	0.229938705299324	1.12674322564242e-28	5.30852947574819e-27
CYP2F1	371.07069198843	1.95843992593227	0.260368141248151	2.09597827448375e-15	2.76044584685225e-14
CYP2A13	31.6986811722695	1.75867233105143	0.299092797595024	2.86858929360864e-10	2.02367121888009e-09
UGT2B17	13.7862004315538	1.31003318507394	0.255631866285788	4.24255951745716e-08	2.25325435559012e-07
ADH5	3161.57551497864	-0.225177963800893	0.0512401330982104	2.22905362492996e-06	9.35981226533091e-06
PRIM1	74.6743732673979	-0.185950023018346	0.0832304348897249	0.00817865383546486	0.0182063095547848
AKR1B10	5.52915003268176	1.33600837563008	0.334078622850601	5.47251504683356e-06	2.17150330536402e-05
CYP2A7	33.7352424144547	0.349169969801058	0.182159646871729	0.00733927279614615	0.0165275734192013
ADH4	26.0254565836298	1.04330984632665	0.145552415594711	1.19187172079146e-13	1.27548779321041e-12
TAT	4.11133869906514	0.777567458990844	0.373272105837947	0.00188286258156541	0.00482845151480395
PAPSS2	2208.12116369332	-1.11844958387649	0.0922524717429038	1.96816975616574e-34	1.56528372488224e-32
OXCT2	31.4669035147241	0.335030663989971	0.118107164844305	0.000570715665072839	0.0016176534440659
CES1	14897.2716563263	-0.520505110024445	0.0871123812848052	2.59847683946507e-10	1.84500778261904e-09
SGMS1	257.499600847034	-0.470903129498324	0.0756861282542649	6.3660107101657e-11	4.89956407428386e-10
DDO	78.1939073001884	-0.241342980049484	0.103413572576502	0.00410291971932628	0.00978036838435533
PDE7A	1008.60293835264	-0.267808801242615	0.0707656121729271	2.37668480245062e-05	8.51725479946198e-05
CPT1B	975.651248703866	0.166334919619705	0.0744393444405579	0.0097297281237237	0.0212548703348396
GPX3	2770.42405284872	-1.12958841566392	0.122251324223525	5.58746415290887e-21	1.31457279248589e-19
LTC4S	879.621617525884	-0.184458495809158	0.0976183074610635	0.0196807832553583	0.040019599692113
LCAT	2153.07078335558	-0.184258856637276	0.0806112674337346	0.00722923420473462	0.0163093767184036
SULT1A4	999.45827826444	-0.466366496144904	0.100208984107109	3.57524133948117e-07	1.67679539636453e-06
UGT2B11	1.50323969549931	0.420760406432583	0.29057551235008	0.0173386660041001	0.0356978177161524
GALT	1785.20740114997	-0.175102074311144	0.0560750819149272	0.000614727630034041	0.00173229575937818
GANC	1271.17302503083	-0.54622863305762	0.0735575481450449	1.25269368717519e-14	1.50501158930474e-13
CKMT1A	154.466462315181	1.90044480350787	0.174377505228205	5.94383129647905e-29	2.86566581418329e-27
CKMT1B	143.852896720934	2.00927537627239	0.175792616087259	1.0075252277786e-31	6.02895321188418e-30
AMY1A	135.896084281114	1.03514718348508	0.221432654746045	2.98760066717189e-07	1.41618055058759e-06
NME1	2909.05583168902	0.563473772310476	0.119628772896883	2.19072272401467e-07	1.05592721817957e-06
ADSL	1860.55884741731	0.0978027556914241	0.0394415185956851	0.00927785343223826	0.0203712948099359
UGT1A5	1.15414180338584	1.62330182498627	0.72868838698823	0.000298878100295182	0.00088965474192152
MIF	4706.66852026835	0.2038073957564	0.0985725042337947	0.0109266500173752	0.0236420133500004
UGT1A1	29.3680911768818	1.35296784579588	0.123101505249861	1.00558497083309e-28	4.74973002720907e-27
INMT	6415.42469234219	-1.27246167821987	0.117923936873734	9.82766868831376e-28	4.22385483347619e-26
UGT1A8	1.25783504490251	2.18107503019609	0.673221705968887	7.74806054587302e-06	3.00523982406621e-05
UGT1A10	2.35314279375483	2.38698838616948	0.580577162045099	2.21122892063648e-07	1.06553522043099e-06
UGT1A3	2.34921210041799	3.02101703843362	0.626928732791923	1.2435553198857e-09	7.99673963478679e-09
NAA80	700.973606477564	-0.188498386300244	0.0537548855321323	0.000134267224616101	0.000424301757531946
NME2	18474.4876953084	0.206161063875761	0.066997539894235	0.000530489308660065	0.00151510221518782
GSTA1	88.0441400962016	1.91381310186441	0.362002380039455	4.8316875794992e-09	2.8700193378385e-08
UGT1A7	4.92405732159912	0.710683828993595	0.153286084284466	2.40337666682084e-07	1.15127000693786e-06
UGT1A4	4.24570139060456	2.47419070802834	0.354309412307242	1.62256406216248e-14	1.9172010918631e-13
MARS2	129.388524342784	0.386177455425338	0.0777463492798365	8.34096903110221e-08	4.27147588521772e-07
ADH1C	38.0107815729692	0.597080723256988	0.23931771585316	0.000781968757041468	0.00216425320769508
CYP2A6	87.9335183160761	0.895267761293034	0.201975851266569	7.10784953692193e-07	3.20827261416728e-06
HMBS	753.150047221247	0.155241878660701	0.0643501077075537	0.00669997393041995	0.0152298173745102
MGAM	135.026734417787	-1.15537685531444	0.197975782793954	8.57879862995173e-10	5.65738633959609e-09
SULT1A3	1370.14147933746	-0.156854331349697	0.0786107263124033	0.0193004839448102	0.0393408550068914
PIP4K2B	1168.87579300942	-0.27553519785982	0.0499205203034407	4.7597480511533e-09	2.82999716396048e-08
ACACA	941.906599708812	-0.269454459194977	0.0562479373071002	2.43495387144903e-07	1.16609602541602e-06
