# Supplementary material for: Identification and validation of metabolism-related hub genes in idiopathic pulmonary fibrosis
Source: Front Genet. 2023 Feb 27;14:1058582. doi: 10.3389/fgene.2023.1058582 (PMC10010493; doi:10.3389/fgene.2023.1058582)
Supplement: Supplementary file 4 [file DataSheet1.ZIP › DEMRGs(GSE32537).csv]

	logFC	AveExpr	t	P.Value	adj.P.Val	B
GPX3	-1.65634919662621	9.43905170056085	-19.29199963463	9.91433760130051e-45	6.23182213825746e-41	91.0912951494732
MGAM	-2.23695051286943	4.8763717998068	-18.2495049390096	5.96626636290828e-42	1.87509808008936e-38	84.7744725394878
PDE7B	1.08612715088805	5.84644982628424	15.46647204918	2.7443454115363e-34	1.3986519304146e-31	67.3351531585415
POLR3H	-0.645409385883336	6.12802454007526	-15.2926096270168	8.45215430662391e-34	3.88737253073188e-31	66.2224289507931
HAL	-0.739754242173213	4.42795330090702	-15.0265199880904	4.74677717706283e-33	1.82673422914028e-30	64.5152978676216
NPR1	-1.19351714029576	5.75003295612916	-14.65558451546	5.30105335300629e-32	1.85114746440073e-29	62.1278773375168
ACSL1	-1.19104468365872	9.0504818758204	-13.9474907754271	5.41366195389032e-30	1.29222055018367e-27	57.5501219080012
PNMT	-0.736653726957677	4.75784784728534	-13.9172413536842	6.59969635607813e-30	1.50263957108251e-27	57.3540841316724
CA4	-0.957659848737145	5.66781563599519	-13.6879782313601	2.96479763862138e-29	5.76362773932819e-27	55.8673135168788
ENTPD1	0.798433456302745	8.09783034307927	13.3746767962455	2.31532770258509e-28	3.73163542629461e-26	53.8332810398144
PISD	-0.517631140643044	6.11397778015228	-13.239052928047	5.63982073522258e-28	8.57662093581389e-26	52.9521980544695
TXNRD1	-0.73708618133494	8.70841145757664	-13.2289932689311	6.02488758584521e-28	9.08890441650265e-26	52.8868353732545
FMO5	-1.6115943583394	7.06632575108153	-13.158836046443	9.55004985346758e-28	1.39601000067316e-25	52.4309578675266
CP	2.81034016608876	7.7207067670917	13.1378826119242	1.09587111445824e-27	1.55374748912323e-25	52.2947944936337
BLVRB	-0.652071479134701	6.35693115273315	-13.1140791951758	1.28127607388492e-27	1.80306141233193e-25	52.1401064927725
PAPSS2	-1.08756435670542	8.53564653989345	-13.0070613983992	2.58737445575459e-27	3.51106277831218e-25	51.4446008036798
PYGL	-0.613067507475404	7.86730391508108	-12.9279611872567	4.3497811409163e-27	5.77632556156752e-25	50.9305045513974
FAH	-0.654321463407708	5.73271092578472	-12.9223890327571	4.51190937247518e-27	5.94972552704646e-25	50.8942891803546
PGS1	-0.536709633598381	7.13206575692793	-12.8521439846615	7.1567145313945e-27	9.18055550466028e-25	50.4377448070302
PLCB4	0.897364194534701	6.18959244001316	12.6450126472588	2.78897485559559e-26	3.03998259259919e-24	49.0916721341471
CTH	-0.982707068534837	4.81632022484587	-12.5479614677478	5.2744007760524e-26	5.52552085744556e-24	48.4611183733819
CHPT1	-0.665015424962394	7.98164848224833	-12.3204365674287	2.34783639052266e-25	2.24736806173024e-23	46.9835087397223
TBXAS1	-0.811694717255865	6.90148238206842	-12.1268457679909	8.35645141841989e-25	7.29525946283073e-23	45.7273058146377
ARG1	-1.02534346776025	3.14828867405225	-11.9118649720536	3.41712246263021e-24	2.64084747040237e-22	44.3338445111266
PCYT2	-0.601954378171183	6.82401232712276	-11.8287674749862	5.88653742201375e-24	4.38744806983847e-22	43.7957557628025
NMNAT2	0.606756195309305	4.83368464657604	11.7932135375533	7.42809356623149e-24	5.40816835437943e-22	43.5656323720576
SHMT1	-0.633020091267898	5.78272426875875	-11.634930618002	2.09054597439911e-23	1.4231561530413e-21	42.5419593140509
ACSS2	-0.765780415612121	7.77482177606502	-11.5383956163573	3.92677483850783e-23	2.54457708349629e-21	41.9183479090158
AFMID	-0.408148774957819	6.09534392399181	-11.452855910654	6.86154049202153e-23	4.24223177239508e-21	41.3662652018367
ACAT2	-0.986824389589764	6.27399123371486	-11.4468474278293	7.13574904227012e-23	4.38302344267386e-21	41.3275043619538
ENPP3	0.767043952347047	4.70391078757247	11.1761766815915	4.1582418969038e-22	2.22761271164531e-20	39.5841790566788
GCDH	-0.3908945616734	5.55796107020471	-11.1153560561515	6.17412843288542e-22	3.14663621240325e-20	39.1932592733525
ALOX12	-0.431534787056951	3.85779689888229	-11.0343292146849	1.04486924404268e-21	5.15787940704523e-20	38.672973381562
ACP3	-0.751341486588331	5.27035808525689	-11.0231694621552	1.12334090022872e-21	5.51636441552423e-20	38.6013618666979
MAOA	-0.909779464867499	9.09253626970042	-10.9746196519433	1.53912664427725e-21	7.44187464900924e-20	38.2899568253704
ASPA	0.872987520048896	5.36188097411297	10.9126616719714	2.29969176015356e-21	1.08550113918939e-19	37.8928804274757
ETNK1	0.360534470939859	7.95471830297687	10.8870718475543	2.71426243976514e-21	1.25908977840684e-19	37.7289915005781
HMGCS1	-1.06210001643879	8.4839967461134	-10.7379204069507	7.12258802205947e-21	3.10186240951444e-19	36.7751135324935
PGD	-0.635630560144517	9.0366477339757	-10.611875739693	1.60663060370242e-20	6.7027064809771e-19	35.9709242085101
ASL	-0.378916934718629	6.20365346764529	-10.4425163759707	4.77911761944503e-20	1.87749626978906e-18	34.893371654944
NADK	-0.360372806067187	6.74689598649916	-10.4305688514141	5.16046767890025e-20	2.01554443640683e-18	34.8174920350734
INPP5K	-0.550380019729532	6.80684812197211	-10.4197638382049	5.5314037880376e-20	2.15507605849225e-18	34.7488846272529
GSTA4	-0.611716449243307	6.15009015569927	-10.3874829488833	6.80552682087506e-20	2.60307949819961e-18	34.5440057793422
PGM2L1	0.902914563025846	6.18647591022297	10.3851498364166	6.90822066294775e-20	2.63701046642117e-18	34.5292034474586
HDC	1.05420364051548	5.45276094685083	10.2782243538023	1.37129518467007e-19	4.99199098403928e-18	33.8516128156521
AOC2	-0.377224962985955	3.93053252883019	-10.2001791684065	2.25968590173485e-19	7.97956873577044e-18	33.3580486296922
TDO2	1.71854958945722	4.60899746899397	10.1103443212533	4.01118191887788e-19	1.36532233653935e-17	32.7910290347752
PRDX6	-0.434139599419911	9.22775725477463	-10.0527658948575	5.79082841499688e-19	1.91911513921962e-17	32.4282486247263
MBOAT1	0.547662232941443	7.06759823019636	9.99642521090924	8.29032392098027e-19	2.66775833068131e-17	32.0737683781401
DGKD	-0.539158493297356	6.63020281551842	-9.91610057037953	1.38156024327831e-18	4.29902335107245e-17	31.5692707934392
ALDH6A1	-0.626927507804988	7.71241869972428	-9.885362764552	1.67929790993465e-18	5.14902775408742e-17	31.3764963450086
GNMT	-0.388751921635089	4.0861226905338	-9.85665054106073	2.0148384706421e-18	6.06929856883356e-17	31.196569112549
PLA2G1B	-1.42786157934049	6.25037774358777	-9.84084690687116	2.22720363681298e-18	6.66640936180673e-17	31.0975943291573
HPGDS	1.02840502391031	6.43153546919572	9.74473413339909	4.09301386423486e-18	1.18015233085438e-16	30.4965939674031
PTGDS	0.617139802928423	7.3791314182579	9.69612671907273	5.56466760479768e-18	1.56616323915925e-16	30.1932724966977
INPP5A	-0.426440311520012	7.45239076040244	-9.64613173218017	7.62878678511172e-18	2.11552988833605e-16	29.8817417007184
GUCY1A1	0.64947108062306	8.14358078091059	9.6356969442353	8.14758083033719e-18	2.23963457314386e-16	29.8167783783875
GALE	-0.438055611900575	5.77068854884811	-9.58984247062346	1.08764981140582e-17	2.92997321338279e-16	29.5315468568663
EPHX1	0.601174208177517	7.82196170168766	9.45791689006266	2.49173334913915e-17	6.43652270749547e-16	28.71317976678
ALDH1A3	0.826140398076418	6.71273524188664	9.41523204589828	3.25593622738457e-17	8.28572057217149e-16	28.4491337871374
NT5E	0.842948534828815	6.06993642062144	9.39984115402625	3.58531225681278e-17	9.0977995441396e-16	28.3540174114324
PMM1	-0.466800033690003	6.05355793188756	-9.39965365957538	3.5895226498594e-17	9.0977995441396e-16	28.3528589865506
RENBP	-0.569275642784617	5.97270917051905	-9.37585649574004	4.16587136411865e-17	1.04601646222617e-15	28.205888131458
GSTA1	1.73602199434778	5.33059677041863	9.29877054352803	6.7429454993719e-17	1.60342652309781e-15	27.7306168908015
PDE5A	0.888387982374913	8.11270707638856	9.27593632873434	7.77500824816902e-17	1.82581980741872e-15	27.590074634536
POLR2C	-0.389025972917793	6.89373230076777	-9.21266262024317	1.15304173705461e-16	2.60706331362574e-15	27.2012198432326
FMO1	0.816140245649625	3.55250747351692	9.15253124783639	1.67551714150424e-16	3.69967526198424e-15	26.8324925768446
INPP4B	0.661245300124982	7.49328494698615	9.13817240588374	1.83170546431548e-16	3.99311791220775e-15	26.744563364183
PFKFB3	-0.658668265599962	7.57511289952869	-9.04498800405299	3.26266726040028e-16	6.86653086265269e-15	26.1750738127136
ALDH18A1	0.560006463067545	7.54244893541102	8.95865992971529	5.56015255965659e-16	1.11421675682725e-14	25.6492960188527
DPYD	-0.366999986985213	9.05022418840832	-8.90514997843927	7.73061684324864e-16	1.50751025659917e-14	25.324293840933
ACADL	-1.22496211912675	6.31934117412946	-8.88646998189185	8.67181915357087e-16	1.67202958874116e-14	25.2110024212205
PFKFB4	-0.380334969536571	5.33437973081787	-8.80558555396731	1.42476044286165e-15	2.66270640941944e-14	24.7214522384064
SYNJ2	0.46705941238969	5.64917372677779	8.79495092096743	1.52069372341022e-15	2.8279804282393e-14	24.6572091063672
DGAT2	-0.451074043758296	5.56811727026552	-8.77457038952078	1.72283175065502e-15	3.17260139864274e-14	24.5341722748059
TYMS	0.800085229996279	5.51275594719282	8.71781632427937	2.43748658960518e-15	4.41110217084308e-14	24.1921132338609
PDE1A	0.803272774839988	5.47391813696961	8.68589845242894	2.96169135657568e-15	5.2588148692041e-14	24.000112041785
PFKFB2	-0.736021356024003	6.76243072225878	-8.6771464928556	3.1240434534233e-15	5.52627461549748e-14	23.9475117625392
AMPD1	1.32632911158815	4.90490189691386	8.66878940628162	3.2873103226544e-15	5.79876620713695e-14	23.8973036664612
RRM2B	0.477879416738604	7.67536683196716	8.6437490207307	3.82898254150351e-15	6.70409691598251e-14	23.7469762234258
PIP5K1B	-0.711367720393975	6.19789226622293	-8.61717239612303	4.50104459316409e-15	7.75125094915938e-14	23.5876099927944
CYP3A5	-0.907694702320913	5.29104957037366	-8.54818992307912	6.84272121215196e-15	1.14628864264637e-13	23.1748531052266
BAAT	0.760830581772857	3.48196018166155	8.48679261018001	9.92383966496936e-15	1.61044616662932e-13	22.8085877345608
GATM	0.712827253511221	5.69766837421393	8.48431952731127	1.00733457440762e-14	1.63330249953607e-13	22.7938567001628
INPP1	-0.468015896489343	6.3596396475859	-8.43589513751919	1.34953504842175e-14	2.15297651506675e-13	22.5057639767936
MAOB	0.583052283513204	7.42096737045221	8.41385428187789	1.54135131339335e-14	2.43836088227e-13	22.3748575248621
MPST	-0.319090914014369	6.07801237658823	-8.36527701171523	2.06491303682291e-14	3.19688547909438e-13	22.0868405714454
GLUL	-0.421667935481554	9.24629841293032	-8.34369484006845	2.35089785253915e-14	3.61589566111997e-13	21.9591000073753
PLPP2	0.901320120130712	7.54297347089907	8.32130986335954	2.68906062175224e-14	4.10920714298071e-13	21.8267529359082
PDE3A	0.743547091349438	6.86648208369208	8.25880914872626	3.91052917975301e-14	5.81094158728152e-13	21.4580199020274
DGKA	0.465219707113046	7.0881930091871	8.21422799263186	5.10435053779072e-14	7.43838779684077e-13	21.1957273999406
ALDH1B1	0.594605210156063	6.79737381716407	8.15360095637046	7.32624768908665e-14	1.04422564378766e-12	20.8400093567285
PLD1	0.442976810630365	6.64828295766128	8.12853424431689	8.50414320576536e-14	1.20031907508321e-12	20.6932694294123
HK3	-0.687808731077324	5.74340866403244	-8.11788892145063	9.05947859390457e-14	1.2720371395775e-12	20.6310117230284
NAMPT	-0.949597464846164	10.0083664426977	-8.03180978432036	1.50902722040273e-13	2.04276570675767e-12	20.1289143428261
ACAT1	-0.383959565266013	7.20997272671339	-7.97237611758566	2.14345602433854e-13	2.83245621940798e-12	19.7836364820936
HAAO	0.283077251514718	6.12270294930486	7.96847835190094	2.19327713778435e-13	2.89626239406159e-12	19.7610330088452
HK2	-0.637686171208688	7.35458500364359	-7.95914158757761	2.31733428209311e-13	3.05153439646856e-12	19.7069087198313
CA5B	0.397406212572355	7.17273827654601	7.9226978396099	2.87172050138379e-13	3.73204917261159e-12	19.4959246922814
FMO4	0.452856166822333	5.7453049133754	7.85704263519274	4.22176522917321e-13	5.33577928461926e-12	19.1169504038239
LPCAT3	-0.438467013769902	9.11591644001997	-7.83072930779842	4.9248635551853e-13	6.14613845533615e-12	18.9654755942627
LDHD	-0.273504245704059	4.59714916531307	-7.82225763759141	5.17501824683775e-13	6.44127518683957e-12	18.9167582251363
LCLAT1	0.282884812500042	6.41525121436574	7.7963896100754	6.0193799388664e-13	7.45778235921181e-12	18.7681540558071
AOC3	-0.657787483906029	8.45311048651472	-7.76681499013074	7.15284084845653e-13	8.76374612550456e-12	18.5985408518005
G6PD	-0.406854264018721	7.53909635632733	-7.75387094010498	7.71315513179762e-13	9.42014030571941e-12	18.5244015354742
NME5	1.2000551546935	4.66282138002653	7.75228504827781	7.78472560791889e-13	9.50139616754217e-12	18.5153220986211
PCK2	-0.376277745142872	6.01952358631271	-7.73139269901366	8.79128860059231e-13	1.05792807365264e-11	18.3957932238574
UPB1	-0.231508703908867	3.9439396082027	-7.67146626658996	1.24500180423442e-12	1.46365330563893e-11	18.0538011231299
CYP2S1	0.374116115095574	6.18843203500145	7.54821984578283	2.53667299321067e-12	2.84557065038511e-11	17.354524367622
DGAT1	-0.281882746150522	6.74701454638732	-7.53681330180434	2.70865591597266e-12	3.01695951609548e-11	17.2900879251848
ISYNA1	0.383966758509947	6.63252146061984	7.52441294287786	2.90872379993864e-12	3.22266772593671e-11	17.2200922925096
ITPK1	-0.305048404812804	6.71145234568075	-7.52100123260932	2.96628714908854e-12	3.28258666492738e-11	17.2008444620465
SPHK2	-0.257141121837008	5.07414508159947	-7.44166588188042	4.67310036482267e-12	5.02971767006057e-11	16.7544938690207
HMOX1	-0.970852930128307	6.99693892030689	-7.42770318280394	5.06106935661024e-12	5.41637825525535e-11	16.6761852221296
OPLAH	-0.273355600275944	5.17550669200895	-7.39910760231397	5.95774513225461e-12	6.3009085787395e-11	16.5160427362451
AGPAT2	-0.437052832361027	7.44344848755774	-7.36392980990041	7.2785880550534e-12	7.59559130902833e-11	16.3194715280531
UPP1	-0.433906939196151	5.85670802607611	-7.34461136432233	8.12306956696767e-12	8.39324508626353e-11	16.211726148181
EPHX2	0.490422939131264	4.89363071954749	7.32551524583717	9.05283784005921e-12	9.28777819096826e-11	16.1053644021759
NEU1	-0.330204704610588	7.66015608276505	-7.30281597684571	1.02956061202167e-11	1.04098790675028e-10	15.9791205515956
AZIN2	0.234319799696562	5.20936394362688	7.28224777364402	1.15664692168656e-11	1.16138929724406e-10	15.8649049292335
AGPS	0.26220254456125	8.06188718460748	7.25396213684803	1.35706817286973e-11	1.34614595138371e-10	15.7081094300496
DHODH	-0.308564192578451	5.23880953591497	-7.21482123209525	1.69206197595063e-11	1.64809982853828e-10	15.49166954933
ACAA1	-0.261854991271452	6.47023982243123	-7.2097527174874	1.74102439432351e-11	1.69404009307319e-10	15.4636871084184
ADI1	-0.357891420554857	7.42790541796178	-7.20605947684484	1.77758033449295e-11	1.72693623737937e-10	15.4433038898263
TRDMT1	0.290942149552031	5.14583710795573	7.18842832841867	1.96281289286599e-11	1.8961456311872e-10	15.3460728983737
ALDH3A1	0.548458674573098	5.70740255149313	7.15763854993138	2.33308809440913e-11	2.22421851346172e-10	15.1765798653534
GPX7	0.368851239891042	5.74121029320271	7.15406790481666	2.38025983744132e-11	2.268042433281e-10	15.1569491546551
CS	-0.183610330706279	8.395049637215	-7.14517191402016	2.50191988614004e-11	2.36840879984652e-10	15.1080635447957
GALK1	-0.268655921480331	5.94655310183417	-7.13806139103115	2.60356009416231e-11	2.45353986484851e-10	15.069012960733
MMAB	-0.281688546013606	5.53617800129664	-7.12656001288103	2.77666093429205e-11	2.60236059830742e-10	15.0058922599078
P4HA3	0.420526975523714	4.8265160299318	7.10608627595219	3.11336371698888e-11	2.90206127589023e-10	14.8936660066521
AKR1C3	-0.546588225564824	7.77607647195224	-7.09040922663225	3.39814737875985e-11	3.14883858089801e-10	14.8078505641542
SORD	0.667800610180007	6.39796026283507	7.0261642737363	4.85925487401918e-11	4.37588200379081e-10	14.4572537218257
AGL	0.400857650686847	7.10357810913749	7.01277747161826	5.23412471738349e-11	4.67329023653884e-10	14.3844190995337
GPAT4	-0.222963167108442	7.84789064196807	-7.01204944094525	5.25531042446522e-11	4.68998526616851e-10	14.3804602323584
MGST1	-0.463676663669875	7.4740698093175	-6.9486391807914	7.46506247256707e-11	6.53825745681362e-10	14.0365202963937
MMUT	-0.297636948564023	7.33469196395515	-6.94505776805521	7.61415122761687e-11	6.65955703613967e-10	14.0171462181041
POLE	-0.258287943334482	5.57053824059569	-6.94465282345326	7.63119217011101e-11	6.67056186499346e-10	14.0149559715618
DGKG	-0.453163728573934	5.82976850564563	-6.93988156269476	7.83483223682803e-11	6.83671594122472e-10	13.9891547366477
ALOX15B	-0.926711255820053	6.89356984359268	-6.9273363587593	8.39619530090018e-11	7.30627848588254e-10	13.9213619871079
CTPS1	-0.446309938080451	6.47183228265116	-6.91106894958306	9.18353193349331e-11	7.9292061204159e-10	13.8335568575563
PLA2G3	-0.27341262861099	4.36779900866828	-6.90447525197631	9.52301568773203e-11	8.20354074114038e-10	13.7979995355454
GSTA5	0.239272719766961	2.83690265526188	6.90352218269223	9.57309840413752e-11	8.24291856652152e-10	13.7928615648661
HNMT	0.351527485163104	6.71862171584844	6.7791767480401	1.89161035159138e-10	1.54282423875254e-09	13.1259605847301
GMDS	0.32929796602097	6.55027168710555	6.76636239506484	2.02838254794745e-10	1.64796250351767e-09	13.0576260362981
CYP2C9	0.164466628417886	3.12934668872833	6.75364490987062	2.173743840948e-10	1.75848509690074e-09	12.9898814397144
CD38	0.611685878090822	7.24174148602489	6.7418744174267	2.31740233530868e-10	1.86747353861444e-09	12.9272467045502
ALOX15	1.28834824616788	6.34073998919433	6.70289401565008	2.86323268780711e-10	2.26857053756213e-09	12.7202696111211
HMBS	-0.297405503820487	5.707342081041	-6.69916249862769	2.92169320314098e-10	2.31100539981667e-09	12.7004925665735
ADH7	1.19125519911468	4.35869524831578	6.69502906773727	2.98782345274611e-10	2.36034297647396e-09	12.6785928430588
AK3	0.196627126738279	7.85210829067924	6.69070409642862	3.05859654412158e-10	2.41221058270601e-09	12.6556867093053
SMPD1	-0.293225214527519	6.47440009188204	-6.60083089132143	4.96574138580348e-10	3.77272301821499e-09	12.1816564133697
LPL	-0.724080347856914	8.10270742981838	-6.59882137359584	5.01963364565091e-10	3.80906364813035e-09	12.1711004272602
PLCB1	0.427372699726406	6.08535084924286	6.5985433472477	5.02713509376009e-10	3.81322149891529e-09	12.1696401057595
PFKP	0.42416543253507	6.00778465761179	6.59263961523148	5.18905477902656e-10	3.93129794970285e-09	12.1386395873189
CYP4F3	-0.348843340955162	4.38144630428579	-6.53319607823881	7.13397163066984e-10	5.31090813421007e-09	11.8274193341544
DNMT3A	0.176055612157988	6.19077146036107	6.51745161338617	7.75943611800187e-10	5.75835052645262e-09	11.7452697167026
HK1	-0.208072577913145	7.03846015441291	-6.51116805891948	8.02385249776743e-10	5.94288242538887e-09	11.7125172412451
TYRP1	0.423729752873872	4.98251983780795	6.50820881134223	8.15143109009132e-10	6.03263485344789e-09	11.6970989796909
FTH1	-0.243720716513518	9.16041848748837	-6.5076476956887	8.17584591772613e-10	6.04519259881554e-09	11.6941759306914
SHMT2	-0.397807836257261	7.11612200986065	-6.47370533006801	9.79452758556077e-10	7.14489000699882e-09	11.5176399267615
SGPL1	0.324969907161217	7.87947391507661	6.45796753168867	1.06482886542903e-09	7.70509513253848e-09	11.435975617742
ACACA	-0.36105478783585	7.16676115148547	-6.42084579322478	1.29627253701087e-09	9.24850973530611e-09	11.2438257726977
PIK3C2A	-0.286593706008827	8.1912915380859	-6.36780508224101	1.71496798122769e-09	1.20354116940865e-08	10.9704475348527
MARS1	-0.308562541656158	7.71435286666579	-6.34519222625522	1.93154694545025e-09	1.34502144572952e-08	10.8543207366861
GGT6	0.331266113981104	5.54864597214031	6.31042114630033	2.31802757390501e-09	1.59180793740447e-08	10.6762531063131
CTPS2	0.221971457848248	6.75391997239436	6.27875084454609	2.73557850171542e-09	1.85891184889541e-08	10.5145924572586
AK7	1.15270592507372	5.38428791071331	6.27384541627577	2.80654363262994e-09	1.90096958622495e-08	10.489597970195
CYP2J2	0.64975247894871	4.92858164320827	6.2684596173098	2.8865414867415e-09	1.94955275127093e-08	10.4621698726685
ADCY2	0.26146714068119	4.49370674514532	6.24662971650407	3.23436621477192e-09	2.16346576269494e-08	10.3511478953095
PLA2G12B	-0.33190401296748	5.0308362127717	-6.24656897704325	3.23538921928183e-09	2.16346576269494e-08	10.350839325537
AMD1	-0.29747078574722	8.51561138495729	-6.24208675414978	3.31176453897896e-09	2.20983524103065e-08	10.3280738293733
RDH11	-0.247608194166698	7.44488735969388	-6.21105557231089	3.8913013432534e-09	2.56567375628424e-08	10.1707454531799
OAT	0.320545973035209	8.84527324302247	6.1517289649148	5.28957646016905e-09	3.40661008570382e-08	9.87133511825779
NME7	0.419903467673273	6.00624504017	6.12533843172652	6.0601908004038e-09	3.86201479970309e-08	9.73873257317762
AKR1B1	-0.387894824451413	7.15760664088625	-6.12373216811945	6.1104960666136e-09	3.88357345224579e-08	9.73067341320021
GPX1	-0.475049082496417	8.56556168278827	-6.1079950306779	6.62553744681163e-09	4.18973037003779e-08	9.65178625796479
CPT2	-0.286512932993173	5.85938495110898	-6.08137759866722	7.59524102796805e-09	4.77093471233823e-08	9.51865379983231
CES1	-0.390304548460452	10.302904679748	-6.06236567865419	8.37177498068346e-09	5.22391002021006e-08	9.4237901817141
DHRS9	0.702316644574983	4.99783884210687	6.05149034174139	8.85044263469345e-09	5.48808933779725e-08	9.36961149623168
AOX1	-0.797465428266996	7.32063071579658	-6.0352585031476	9.61518470120225e-09	5.9194756092253e-08	9.28886447148398
GSTA3	0.502901985052599	3.72683809044498	6.009942402432	1.09390074080787e-08	6.68427941329035e-08	9.16320667777196
ACSM3	-0.632056875068176	5.65126910070432	-5.98761886645207	1.22534527679639e-08	7.42252999824915e-08	9.05268686262173
DMGDH	0.206653983144198	3.49236026631972	5.9722422869618	1.32476485957447e-08	7.98372993192579e-08	8.97671578720959
CYP2F1	0.937114628964884	4.95361044247826	5.96255371594392	1.39142323366261e-08	8.36673084093617e-08	8.92891285802557
IMPA2	-0.292822412821297	6.65226524185684	-5.93611353094481	1.59050879377785e-08	9.48820763184716e-08	8.79871646135979
PGP	-0.259221173982692	6.08483856715893	-5.87493605796962	2.1642685243934e-08	1.261564499675e-07	8.49892551746912
GYS1	-0.199767713309906	6.29873572141884	-5.84869353943796	2.46850892740893e-08	1.42831153249924e-07	8.37095702976844
ADSL	-0.268279278260418	6.62495515769784	-5.8416557670392	2.55698089421479e-08	1.47497671221194e-07	8.336702807823
MGLL	-0.249890668527451	7.39372117206855	-5.84038369889725	2.57330002304054e-08	1.48348268219124e-07	8.33051432569598
FMO3	0.616306207987395	7.08758148529849	5.78886449725212	3.3271942941903e-08	1.88694444527959e-07	8.08063390465342
ENTPD3	0.385316968735593	4.96036975383231	5.78877301185349	3.32870854459981e-08	1.88723562914969e-07	8.08019149444277
PTGS1	0.303547510391652	6.52906866100718	5.77062262770962	3.64285790752958e-08	2.05545695877574e-07	7.99251154984752
INPP4A	0.219485993489441	7.23824246041829	5.76953111506409	3.66264778712386e-08	2.06538724048429e-07	7.98724461436869
PLCD1	-0.221498262788646	5.76113774650455	-5.76486873082421	3.7483707508384e-08	2.10868219715274e-07	7.96475448996117
TAFAZZIN	-0.183202244641979	6.48579089588388	-5.75028167357498	4.02944137802833e-08	2.25202063027505e-07	7.8944692814429
CDIPT	-0.230487776204415	8.45294297542072	-5.7460525009404	4.1147166576873e-08	2.29763731163783e-07	7.87411415437812
PDE7A	0.313862058031692	6.34799278435246	5.73878812762289	4.26533038646488e-08	2.37611034261649e-07	7.83917407299278
AMDHD1	-0.213354857970858	4.70362027862259	-5.7353444006896	4.33860090531339e-08	2.41265105489515e-07	7.8226208955661
TXNRD2	-0.189212364842478	6.32584476492351	-5.72714953798537	4.51794444813595e-08	2.50058345930436e-07	7.78325710129697
CHDH	-0.249555626150363	4.77312355938402	-5.67204597423113	5.92676267008782e-08	3.21614283942003e-07	7.5195591113983
PHGDH	-0.49765650700938	6.58906070875738	-5.66949085318081	6.00158624054698e-08	3.25071248073641e-07	7.50737360018722
TPI1	-0.281221420375859	9.02024001587837	-5.61520704209035	7.82806061879116e-08	4.162824001369e-07	7.24937752900773
GBE1	-0.256981089828822	7.95282765153533	-5.59792464013896	8.51614390096933e-08	4.49828923082854e-07	7.16759603790941
SULT1A1	-0.281550142296506	5.1792661558714	-5.58835043604211	8.92240356480667e-08	4.69709000618535e-07	7.12236487217126
HPD	-0.249003012898407	4.08765882979965	-5.58674461462358	8.99237164033411e-08	4.73128214346485e-07	7.11478375055455
MTMR2	0.170883081133646	7.72025980699514	5.56280445427416	1.01012603935229e-07	5.27790155834475e-07	7.00193986838463
ACER2	0.246075480133926	5.29697331060827	5.52575569622927	1.20852707339806e-07	6.24019578944887e-07	6.82796855301932
PCYT1A	-0.184882799910213	7.00767766326967	-5.49919504246829	1.37367778822131e-07	7.03706657226005e-07	6.7037436487627
PYGM	0.323451812921829	5.03825477245835	5.48977112203341	1.43741089730027e-07	7.34360804399655e-07	6.65976793653077
GPT2	0.273160412835601	4.94048311334619	5.45885327531852	1.6674266156451e-07	8.44551804760129e-07	6.51586330529796
GPD1L	-0.354097723197868	7.50621830192915	-5.40454157502779	2.16132612169368e-07	1.07196545704307e-06	6.26445588166156
CA2	-0.721809303933404	6.5958056700445	-5.37351175730283	2.5047568072522e-07	1.22776706821822e-06	6.12161605812624
PCYT1B	0.369719703058249	5.05852079092456	5.36975968987081	2.54972611087627e-07	1.24818757198323e-06	6.10438359862358
PRIM2	0.244125190896444	5.32229718861312	5.3662631751124	2.59234011571361e-07	1.26576275406555e-06	6.08833252140318
PSPH	0.229610463432239	6.32234621042157	5.32158202355319	3.20191305724142e-07	1.54262837303019e-06	5.8838741143781
NAT1	0.362847000183036	3.28463835932336	5.30210020986062	3.50948046260741e-07	1.68178584710008e-06	5.79510813727195
POLR3B	-0.242499939790085	6.26198347863245	-5.2957082109217	3.61652333668154e-07	1.73044355645277e-06	5.76603466690893
PLA2G4A	0.346416009231221	5.90899298372497	5.28770403242476	3.75505399244059e-07	1.7903679680266e-06	5.72966374386159
PEMT	-0.227910412452071	6.8418626775167	-5.28604909961527	3.78433415273932e-07	1.80205023025771e-06	5.72214865954209
ACOX1	-0.173994969244346	7.55083533752787	-5.28289917275385	3.84068008476092e-07	1.82795821197215e-06	5.7078494353454
GDA	0.268222627157346	3.26733123556313	5.26466230891052	4.18331111071126e-07	1.97954071805978e-06	5.62518266834817
HAGH	-0.197614880750704	7.09608232061118	-5.2523592820896	4.43107433789318e-07	2.08526999724611e-06	5.56952974569395
CYP1A1	-0.619620514682198	3.49059174182204	-5.24967151661042	4.48707226218105e-07	2.10951686980673e-06	5.55738407039807
PNPLA3	-0.249226113752115	4.22996135602842	-5.24161078814186	4.65917345180834e-07	2.18497970108803e-06	5.52098550374676
PIK3CG	0.318107649810322	7.05583385628736	5.24122351300507	4.66760171086062e-07	2.18838800252856e-06	5.51923776095138
CA12	-0.495941905967279	5.41125339131256	-5.22503272377751	5.03354809540356e-07	2.34712206812624e-06	5.44625335473588
POLR2E	-0.194566005218297	7.61732419615948	-5.20968836118413	5.4060362924541e-07	2.50655584870438e-06	5.37723504418776
PRPS2	0.210912923452995	6.74425023232112	5.20388447590465	5.55380333349052e-07	2.57190740323258e-06	5.35116769307361
AKR1C2	-0.582883934747212	6.32580283686966	-5.20317067903074	5.57224566092448e-07	2.5791810610715e-06	5.34796322580179
UCKL1	-0.15228235056355	5.40044823879064	-5.1906043049882	5.90684637957284e-07	2.71737990191766e-06	5.29160085088462
AACS	-0.230406899425062	5.96927870444428	-5.18243518067299	6.13475682762978e-07	2.81878921780251e-06	5.25501394020373
PTGES	0.295097076842242	5.99802791339933	5.1786665474952	6.242758409389e-07	2.86283305753522e-06	5.23814953632275
POLR2F	-0.140961636052037	6.8962588101781	-5.17315283236175	6.4041082509857e-07	2.9311230409912e-06	5.21349206088753
CDA	-0.251067372902313	4.96512721415711	-5.16463075013204	6.66149826476508e-07	3.04228318669593e-06	5.17541867363062
ASNS	-0.312527600743628	6.42262888768599	-5.15535889829991	6.95295525617719e-07	3.16466032502373e-06	5.13404751362877
MLYCD	-0.170905211746199	5.54827868732737	-5.14839138676642	7.18009562484747e-07	3.25468901917665e-06	5.10299401188316
PI4KA	-0.153990092173954	7.87844631530104	-5.1090641039855	8.6038633740578e-07	3.86017253496569e-06	4.92829182003279
GLO1	-0.201596942000052	8.42499332919578	-5.10160718047336	8.9031674574422e-07	3.98403010785447e-06	4.89527683256313
PAPSS1	0.257949521179956	7.81353674370714	5.08393422114672	9.65347035708925e-07	4.29734396892427e-06	4.81717246973567
PDE6D	0.18994223064987	6.26687688619234	5.06940977163516	1.03157522444718e-06	4.57596189306058e-06	4.75313193577161
PDE9A	0.190798985765554	6.07630936754668	5.04702017983049	1.14239037933945e-06	5.03083965044463e-06	4.65467733657375
SMPD3	0.298954910737748	4.67607609535056	5.03887716218868	1.18549153971601e-06	5.20848414828165e-06	4.6189495309496
GSTK1	0.146550717334519	7.85513193018203	5.03187976634758	1.22378624978671e-06	5.36899704678716e-06	4.58828226071171
ADCY4	-0.350661466221904	6.33086052571443	-5.01312145910373	1.33246275992513e-06	5.80953763327357e-06	4.50622650644064
IPPK	-0.199010111062179	5.64468576637187	-4.99218456248148	1.46482442960694e-06	6.34555347325936e-06	4.41490935630874
HIBCH	0.283045617626779	6.41829822944972	4.93798988871712	1.86942314366262e-06	7.95570124577885e-06	4.1798598606043
DGKI	0.121642076041763	3.5499868274943	4.92425138098932	1.98808081424743e-06	8.4207636824492e-06	4.1205788847817
GSTA2	0.705170568032658	3.97544831484937	4.92229896648316	2.00552496040048e-06	8.48702517465705e-06	4.11216435680506
PLPP1	0.249458143621199	7.45699298914561	4.92121112141738	2.01530872587419e-06	8.52234433192076e-06	4.10747704077635
SMPD2	0.406840995637755	6.47926890862136	4.91670641834366	2.05631729532295e-06	8.68442894465954e-06	4.08807540847078
DGKB	0.192220936876076	3.17656981061857	4.9051255595238	2.16548951666263e-06	9.11487406600607e-06	4.03825818190597
MTHFD2	-0.49148830678449	7.69752708626688	-4.89898556466873	2.22562761958629e-06	9.35547481554584e-06	4.01188164662675
PLD2	0.157198623915368	5.90193026230305	4.86761361701771	2.55904097045756e-06	1.0633723133521e-05	3.87750053590256
MAT2A	-0.247675998167997	9.93935046225219	-4.86127678486138	2.63202754673483e-06	1.0908163395336e-05	3.85043587396643
GRHPR	-0.159480606485591	6.49326659831375	-4.83949561626868	2.89858909029832e-06	1.19237989694056e-05	3.7576115600119
PDE10A	0.289437632397624	4.46200526043694	4.8234396227628	3.11162737188926e-06	1.27268987913837e-05	3.68938819157151
UGCG	0.385895167817167	7.87991720955684	4.82212579881268	3.12971528323617e-06	1.27880912450671e-05	3.68381324295747
PLA2G7	0.820268544191383	7.02532914467156	4.81560778617215	3.2209661544592e-06	1.31324883837053e-05	3.65617240392949
PIK3CD	-0.214702793373102	5.88404332647813	-4.76658059450823	3.99479419299639e-06	1.60208069113851e-05	3.44917547549051
SULT1A2	-0.331217494430205	5.63760055072703	-4.73460709244273	4.59324368367433e-06	1.82539085654472e-05	3.31505214294724
ADSS2	0.183495321185924	7.28760999411408	4.72876290328093	4.71161790891583e-06	1.8673177576382e-05	3.29061150081306
CHIA	-0.660614332711392	5.10892422343913	-4.69246192160911	5.51566209584831e-06	2.16144721823382e-05	3.1393186370048
MAT2B	0.170447833382581	8.04433283944744	4.68230997366651	5.76326256092709e-06	2.25145726354676e-05	3.09716855213984
APRT	-0.220844148374073	6.52682093949181	-4.64569669301288	6.74851069933846e-06	2.60398334883211e-05	2.94573861336589
LPCAT4	0.16877321265261	6.0613463421079	4.62376100613833	7.41465332762023e-06	2.84009989435171e-05	2.8554549628986
CYP2C8	0.191112171630098	3.21038693709759	4.61137282606806	7.81842987512236e-06	2.98626964057489e-05	2.80461376081877
POLA2	-0.154901683845572	6.0453668384642	-4.58841566021542	8.62343915373119e-06	3.27121690046085e-05	2.71067775138815
GMPPB	-0.194500688158094	6.44801418636763	-4.58363389038627	8.80089382318808e-06	3.33116127707462e-05	2.69115766519113
DEGS2	0.271440045422142	6.91594012922556	4.57694585515139	9.05500658961053e-06	3.42169332991721e-05	2.66388245761445
ALOX5	-0.369746183699832	8.67558667866934	-4.56907303309467	9.36320241499384e-06	3.53194454770032e-05	2.63181525277588
PTDSS2	-0.139574800905013	5.89607563478809	-4.53408371359367	1.08595533782309e-05	4.05181238728333e-05	2.48982061069452
ADCY8	-0.206964667419355	3.88937010436485	-4.53044036455544	1.10279908961933e-05	4.11221721039189e-05	2.47508419759649
CYP2C18	0.283619027397777	4.06052770962221	4.52575945541403	1.12480922651107e-05	4.186012943422e-05	2.45616475109242
LCT	-0.149300626388985	3.70208350751579	-4.51875637138994	1.15853019180376e-05	4.30301434446395e-05	2.42788811239104
LIPC	0.153592809991767	2.98604866252502	4.48411231914339	1.34017851822232e-05	4.92914888202036e-05	2.28851077594
NOS3	-0.182683193015687	5.11083899435289	-4.48313573097655	1.34567681941046e-05	4.94551311315981e-05	2.28459407576259
GAA	-0.264026689503347	6.6073138239723	-4.47648581662305	1.38369788192995e-05	5.07634065360954e-05	2.25794183605929
POLR2G	-0.188654127922021	6.45252285247238	-4.46872124349028	1.42940055284196e-05	5.23179468651801e-05	2.22686163158001
BST1	-0.262647470959361	6.63020623959599	-4.4446977993981	1.58018552691409e-05	5.74576908619725e-05	2.1309699979942
AHCY	-0.200602712033263	6.88408760477095	-4.44265395824491	1.59369728101923e-05	5.78708831661459e-05	2.12283069630438
RFK	0.160011083266569	6.91374565694432	4.4341402191432	1.65118608396367e-05	5.9831698665071e-05	2.08895784609753
PTGES2	-0.144179243538891	5.27673267785724	-4.42710406026289	1.70019741102328e-05	6.14305855138262e-05	2.06100255737892
CYP2U1	0.15984607677185	5.71016664312488	4.41948522757555	1.75484380268004e-05	6.32716818109703e-05	2.03077194209099
SPHK1	-0.276500898962987	4.88655112772831	-4.41476915765058	1.7895117579768e-05	6.4410809735004e-05	2.0120798400339
AMPD2	-0.197733135111211	5.86093257146155	-4.409822358001	1.82658280593398e-05	6.56198742074625e-05	1.99249026557891
HMOX2	-0.183417003306449	6.78917567322305	-4.40704445689036	1.84772267103792e-05	6.63414059553734e-05	1.98149728471896
NT5C2	0.157449963226069	8.37207260841373	4.40360476059284	1.87422472761401e-05	6.72161576428629e-05	1.96789300892977
GPAM	-0.388288688809459	5.69406428522694	-4.40278856748002	1.88056671437163e-05	6.74179591880338e-05	1.96466613842642
CYP4A22	-0.17410452188486	3.66019978813398	-4.39874718085124	1.91227414401571e-05	6.84635533201144e-05	1.94869526874536
NAGS	-0.192034494496467	6.26433523155156	-4.39211687738266	1.96540892019667e-05	7.00864523603415e-05	1.92251870459929
ALDOC	-0.271807490865558	6.05277434066704	-4.3811388026299	2.0565187070647e-05	7.31004208465956e-05	1.87924614981408
NT5C	-0.18803614882564	5.85581092944566	-4.36464119612133	2.20110500289819e-05	7.77853017984467e-05	1.81437941254596
PFKL	-0.166604279237353	7.22913073055838	-4.34942237362162	2.34310081567382e-05	8.2401812907798e-05	1.75471390561913
HADHA	-0.129697170581529	8.81380266948993	-4.33524136414256	2.48329677112558e-05	8.68141031018076e-05	1.69926709417307
SARDH	-0.146779097022025	5.00009763810265	-4.33481433633549	2.48764085487382e-05	8.69337353601846e-05	1.69759969043514
NPL	-0.409118173355725	6.2750346238264	-4.32963767831258	2.54088558227127e-05	8.85974101791593e-05	1.67739699472738
RDH12	-0.129889805191333	3.99535834347944	-4.32430872574271	2.59683820039607e-05	9.03812808137112e-05	1.6566201415821
ACSL4	-0.289739304553693	8.6575282459281	-4.31492504699973	2.6982499525221e-05	9.36343381573596e-05	1.6200843203622
NOS2	-0.169155121017077	4.24776490203721	-4.31276630237162	2.72211186869971e-05	9.43061978836494e-05	1.6116881453731
AMDHD2	-0.156095405338997	5.86150490055832	-4.28220160908899	3.08246219239532e-05	0.000105837562931534	1.49317269945201
PPOX	0.241266096603787	5.12692930986383	4.28081626916815	3.09983365041866e-05	0.000106317866762358	1.48781706192946
LDHB	-0.177709220910147	9.83657110769813	-4.25200507939198	3.48311465033825e-05	0.000118622165362883	1.37675135315153
KHK	-0.159394261724075	4.23280226913655	-4.24290395454162	3.61334813450957e-05	0.000122680781009087	1.34179275544033
ALDH3A2	0.174361883108971	8.23121730429938	4.23995655111231	3.65651502851433e-05	0.000124012417073192	1.33048436960176
AMPD3	0.273537458568057	6.3483306357846	4.19576840907491	4.36596452822025e-05	0.000146128848258163	1.16170939766127
GSTZ1	-0.136038708756601	5.04576277490336	-4.17762985367653	4.69379186607623e-05	0.000156324325712821	1.09284526799328
IDH2	0.194284706177781	7.58613456166376	4.17706233555339	4.70441952157803e-05	0.000156622950067791	1.09069456366483
AOC1	0.147300522431621	4.34707879637399	4.16790227152276	4.87917266245406e-05	0.000161926362013193	1.05601386314815
CDO1	-0.361864665494203	5.79093199715168	-4.16528654751067	4.93020335585813e-05	0.000163476076457564	1.04612190752083
ECI2	0.171506302816337	6.75571487742264	4.16303553540186	4.97452703966452e-05	0.000164771924094421	1.03761324124288
MTMR1	0.104679913739119	6.54489358927183	4.15141163238387	5.20953871285607e-05	0.000171982268046791	0.993735357492028
POLD1	-0.140025338338342	5.10503931175533	-4.1303385706506	5.66291126931992e-05	0.000185552593928003	0.914444057469721
CHIT1	0.963500707206288	6.28853597872013	4.11680996696421	5.97358461180801e-05	0.000195121921054675	0.863713972986901
GNPAT	0.112525095226036	8.49756349175068	4.11288650170757	6.06668704667576e-05	0.00019778616465969	0.849027078486399
CA14	-0.106891312146864	3.45737620517288	-4.09304704262234	6.5590868752002e-05	0.000212480160119653	0.7749367482228
PKM	0.173659391602015	9.25963050680788	4.08805481899907	6.68887111812404e-05	0.000216164597556924	0.756339574808234
FLAD1	-0.120766038369811	5.60987447398909	-4.08634476146819	6.7338889654067e-05	0.000217507612573954	0.749973501580657
HYI	-0.138245043345619	5.880007646642	-4.07178900208003	7.12895848275205e-05	0.000229482366181726	0.695874956294922
OXCT1	0.193218962951856	7.01236006190273	4.06651670863454	7.27744040506877e-05	0.000233862804564386	0.67631886221911
NANP	-0.134890938273591	5.8140422246492	-4.03668993101896	8.17459717968077e-05	0.00026038577536696	0.566077596437214
GCLC	0.337436895408478	7.37544685343363	4.0356198676186	8.20866652710552e-05	0.000261338552594342	0.56213501439509
GPAT3	-0.27373324773485	5.71329960077394	-4.02996762108602	8.3908841112445e-05	0.000266689535961128	0.541323968533127
ASS1	0.198551184950066	7.96331690617767	4.02268920885883	8.63121087787127e-05	0.000273544106763056	0.514560987582989
ALDH5A1	0.180932877894426	5.25038616578718	3.99996039891407	9.4246456499654e-05	0.000296695397364604	0.43124370946931
PYCR1	-0.181969355697935	5.18929241099687	-3.99256392391751	9.6975015303327e-05	0.000304471838757049	0.404214587961734
DEGS1	-0.15200902121584	7.81561342225612	-3.98471014051632	9.99545676523275e-05	0.00031304488992193	0.375559667203649
POLR2B	0.146449348381662	9.35167230740331	3.97505473942799	0.00010373715813797	0.000323869468709885	0.340395545108976
TPH1	0.180880518731669	3.06188671109291	3.97388965462805	0.000104202698567539	0.000325161391177905	0.336157192064975
AHCYL1	-0.108010300277991	8.48939998805056	-3.97179474319948	0.000105044783504934	0.000327655239700474	0.328538902495571
RDH16	-0.112833348306392	4.0911172342728	-3.96278968186099	0.000108738855404282	0.000338029771902168	0.295829347369258
GFPT2	-0.539288539730732	6.35609437327244	-3.95476469323136	0.000112134775832955	0.000347726602184185	0.266731722148028
ACADM	0.170341793973898	8.6523883749737	3.95106738300458	0.000113733099416694	0.000352219585432846	0.253342222323382
ADH6	0.163816633344286	3.01145463148909	3.94268399145122	0.000117437860914331	0.00036285855206645	0.223021048429819
PGM2	0.166709059166378	7.53465467008689	3.93372330297376	0.000121524554308656	0.000374259108377974	0.190671154537308
INPPL1	-0.121699946158255	6.99865777985355	-3.91229640275321	0.000131852069734625	0.000404216302875277	0.113564411475506
DPYS	0.235741610520465	3.84767429213576	3.91089278789825	0.000132556931777522	0.000406179080683903	0.108525626896033
PRIM1	0.206155455175089	6.02213853793993	3.90099708356844	0.000137628914894402	0.000420218336814077	0.0730442396159283
GNPDA1	-0.19736539206123	6.57639664375606	-3.89535344813984	0.00014060355138179	0.000427914972305746	0.0528424111054635
NUDT12	0.248338160322663	6.17621019111189	3.8786150114259	0.00014978944049758	0.000453019964629168	-0.00693028431645271
DGKZ	-0.12189134958922	6.21353484408948	-3.86522679881848	0.000157544127015634	0.000474418652688249	-0.0545842839316011
ECI1	-0.144894913144156	6.31295125775696	-3.83700184641989	0.000175159166462896	0.000522374885654092	-0.15459534641868
UGT8	0.167743817051564	4.20196370123301	3.81870173450301	0.000187561870828106	0.000556109150661258	-0.219110036051591
IMPDH1	-0.137528722839178	6.53376063206776	-3.80087246410984	0.000200442997874325	0.000591603319911747	-0.281715114322555
MTHFD1	-0.153940979302644	7.30613524246991	-3.79651051980404	0.000203719677870508	0.000599772359969425	-0.296993901437274
PAH	-0.0898250744588073	3.35155641955315	-3.78635912326	0.000211542993392911	0.000620866338740875	-0.332494376085812
CRLS1	-0.143089272813759	7.13119806866225	-3.78256944969695	0.000214535860879645	0.000628670584218701	-0.345726689618415
ALDH7A1	0.211428964279854	7.66624413397629	3.78127224748478	0.000215569499403544	0.000631308285487285	-0.350253529809314
ACADS	-0.155414428597612	5.98970204910127	-3.76219848027784	0.000231323119375935	0.000672638405870778	-0.41666366757273
FCSK	-0.118485035671358	5.67911754582413	-3.76138082689457	0.00023202223044589	0.000674359309420183	-0.419504187112001
PLA2G4E	-0.203887770297807	4.26990572476355	-3.7337531732947	0.000256854949264569	0.000740032662839111	-0.515175048243917
DGKE	-0.193785796927171	5.48568411054849	-3.7275281159062	0.000262787309426008	0.000755393337476559	-0.536649053270446
POLR2J	-0.132323559598644	5.3464290548279	-3.71140458818462	0.000278760961767132	0.0007958509395977	-0.592127465438513
GPX5	-0.110491304966029	3.10081485164696	-3.69466440519062	0.000296314191906616	0.000842139670954492	-0.649511394990911
ADH1A	-0.298437460975214	7.35678042485223	-3.68914104815038	0.000302331406894765	0.000857560670850568	-0.668396569469138
GPD2	-0.152323188818885	7.21814737952579	-3.68651918856889	0.00030522792579148	0.000864865964936129	-0.677352676242401
PFAS	-0.139567344949003	5.74523892065616	-3.6732362461179	0.000320309582483763	0.000903662147949779	-0.722643008569781
ARG2	-0.33078012204812	4.6047321263555	-3.6727414972801	0.000320884698875836	0.000905149254555218	-0.724327242899379
PIP4K2A	-0.15727678743242	8.08243476510177	-3.66928796865993	0.000324926463209599	0.000914907916491476	-0.736078429161132
DLAT	-0.130402970477168	7.21869889373112	-3.65439217489405	0.000342916570884348	0.000959688004922254	-0.78665567096759
GCAT	-0.148387689501289	5.28327802858814	-3.65256027970262	0.000345192818789806	0.000965397383943976	-0.792863567057486
MIF	-0.249984648610349	7.56259767997898	-3.63392987026582	0.000369166443044597	0.00102599434288754	-0.855846876829497
ALOX12B	-0.112336201333984	4.21186814624259	-3.62926031621376	0.000375416761078306	0.00104167655439282	-0.871589935642309
ACO2	-0.115367187292917	7.64446078156063	-3.60370751358983	0.000411424742420904	0.00113141396665855	-0.957432260216585
POLR1E	-0.185222556160216	5.9532271646773	-3.59796409947736	0.000419954351342468	0.00115287220894816	-0.976655159328083
RRM1	0.139557420551131	7.31056407374154	3.5615580031453	0.000478018380578126	0.00129978263915814	-1.09789160832456
CBR1	-0.169897875710186	6.33967901331322	-3.5610594515731	0.000478863606465	0.00130170549619584	-1.09954448126247
ACSS3	-0.281344884958958	7.43855296022834	-3.55346014337473	0.000491922536553712	0.00133412674698596	-1.12471418337132
CDS2	-0.0924746688313942	8.10887748845394	-3.53566197010712	0.000523830476527064	0.00141253700784654	-1.18348222814767
CES2	0.128959402768762	7.10241689201911	3.52960814080906	0.000535120009019999	0.00144050792435262	-1.20341344490444
LIPF	0.061705799282437	2.48673585050731	3.51128383099895	0.000570701933151418	0.00153082878427259	-1.26356338745188
CYP2C19	0.114670125699859	3.17664908642317	3.49932652257715	0.000595106249454895	0.00159018259118194	-1.30266757922629
ENTPD4	0.115664431861027	7.69333183360897	3.49917751328859	0.000595416462641562	0.00159056073608612	-1.3031541589258
MARS2	-0.161053452148307	5.84544190720512	-3.49527833530043	0.000603588094315581	0.00160965361257374	-1.31588028585911
PDHA1	-0.0902281780716773	7.77231061694026	-3.490280414085	0.000614216418734027	0.00163568408530822	-1.33217452619505
P4HA1	0.197326929881381	8.18890141053555	3.48498483957958	0.000625669252316776	0.00166406841903208	-1.3494171455887
LRAT	0.116506998157506	3.77268519144761	3.48276105820022	0.000630538165149494	0.00167607248100141	-1.35665111214912
POLE3	-0.126515688047429	6.31098557627053	-3.46273488566024	0.00067601524660676	0.00178663202596548	-1.42161592152191
DNMT1	0.129683056508376	6.85852421885775	3.45369991641349	0.000697523967099645	0.00183832417157205	-1.45081889247553
ABAT	-0.176449360176345	5.93366940168899	-3.45159724119707	0.000702620824183737	0.00184994706529359	-1.45760568838293
CYP1A2	-0.128643820853699	4.29927138894151	-3.43239979722946	0.000750796830297838	0.00196444787413991	-1.51940304489212
NADSYN1	-0.103903155435935	6.49222432492492	-3.43157190148505	0.000752942476412006	0.0019692422021777	-1.52206133264178
G6PC2	-0.0954148993805976	2.95039573699485	-3.42442594761662	0.000771702774565976	0.0020135601522057	-1.54498305404384
ADH1B	-0.334260237743743	10.004043498029	-3.41836202654802	0.000787964852586049	0.00205116692783202	-1.56440136174608
KMO	-0.384808528119855	4.86010147475577	-3.39908366966973	0.00084182198802354	0.00218022760996565	-1.62593657646554
GPAT2	-0.140008061310496	5.9812692487795	-3.35934046223905	0.000963896201470423	0.00246724455967528	-1.75183498417071
SULT2B1	-0.186190027694304	5.88443046713334	-3.33190564182319	0.00105760724121244	0.00268632809099446	-1.83798670203123
ADH4	0.122574567720979	2.51444199427707	3.31580335271329	0.00111650031388568	0.00282374549610276	-1.88826305223929
TXNDC12	0.114806768996212	8.37197892813128	3.31279546653824	0.0011278350261623	0.00284859162715543	-1.89763090307289
GBA3	-0.118207726999864	3.24679947179701	-3.31184892677659	0.00113142404190537	0.0028561262594658	-1.90057729010703
ATIC	-0.157972771699092	6.97022492430421	-3.30605960523169	0.00115360836107552	0.00290862319358216	-1.91858217849015
ACSM2A	-0.120921119523298	3.07456912398858	-3.30483277443669	0.00115836128272841	0.00291982605379088	-1.92239408828515
ADCY1	-0.112380352305466	4.74687049100958	-3.29747355899624	0.00118725732513474	0.00298468355953416	-1.94523394003369
SAT2	-0.159007821307629	6.70335300768863	-3.28015451480501	0.00125793264637286	0.0031451651965862	-1.99880804918003
GSTO1	-0.219690046998557	6.68023961671839	-3.27582032624518	0.00127622258527497	0.0031862477546048	-2.01217641124058
CDS1	0.293556631445972	7.0183988745598	3.26644995323405	0.00131661449156773	0.00328057603957356	-2.04102513228128
GUK1	-0.142654291903312	7.86329664708062	-3.2534392771116	0.00137467410688654	0.00340812906042065	-2.08096047222554
POLE4	-0.117265535024701	6.99582866828066	-3.25214555110773	0.00138057569341835	0.00342096134701574	-2.08492378500157
AGXT2	-0.0916022249679156	3.89200843922481	-3.25150553698979	0.00138350395100972	0.00342776691685592	-2.08688394557183
CYP4A11	-0.173842914801051	3.82089054818005	-3.24215552055229	0.00142694721504348	0.00352398915539323	-2.11548124894622
TREH	-0.0758177627361276	3.62430116671121	-3.23854245659359	0.00144407197058533	0.00356191826675311	-2.12651242921162
PLCB3	-0.111579079366089	6.23532217282169	-3.23719126050177	0.00145052515346415	0.00357736761952309	-2.13063502456184
PRPS1	0.161020245666204	7.54520998785537	3.22748988933669	0.00149765123266477	0.00368491770542271	-2.16018994501671
DLD	-0.122283886895207	8.66065110235402	-3.20543454086681	0.00161013307319986	0.00394008296928755	-2.2270888280727
PIK3C3	0.0998415344956211	7.61787440312472	3.20399334124192	0.00161774959082483	0.00395769382903267	-2.231446176984
BDH2	0.201675554198985	5.94215586803139	3.17859080143457	0.00175761045545884	0.00426444420465611	-2.30796348040418
NUDT5	-0.174430203452343	6.3478686900545	-3.17544746175611	0.00177567611133636	0.00430218738680068	-2.31739425054832
G6PC1	-0.0791579204578947	2.90458114680159	-3.16938771101123	0.00181099009528096	0.00438211731383459	-2.33555157076559
ACP1	-0.0836420343437031	8.01833763382466	-3.16542245901655	0.00183444936289813	0.00443313579862153	-2.34741630201599
XDH	0.104951771998019	3.62168871198262	3.16126831225545	0.00185932807090237	0.00448756552323127	-2.35983208497778
ADCY6	0.111723808506401	6.75310917131396	3.15453462004499	0.00190032051793675	0.00457829871045525	-2.37992674810301
GAL3ST1	-0.0884836608443819	4.86850971505499	-3.15349970044076	0.00190669449174891	0.00459130864907538	-2.38301177462875
ASAH1	-0.128760616209778	10.7380572774017	-3.12102912076508	0.00211702654110437	0.00505774350508109	-2.47934673029586
NUDT9	-0.116920592315653	6.85159444239474	-3.12008931899462	0.0021234222962681	0.00506852838490223	-2.48212174428527
PGM1	-0.139809140270855	8.0909089832703	-3.10868802745206	0.00220244982615817	0.00524124133920554	-2.51572771822468
CYP3A4	-0.133755822921739	3.08673360207416	-3.10687225525365	0.00221528395810114	0.00526779440074568	-2.52106968256931
B4GALT6	0.146079318098337	4.06774309714966	3.10494804983825	0.00222895994330533	0.00529742994152219	-2.52672761578207
POLR1H	-0.195768344329346	5.2168862533521	-3.10409338472517	0.00223505933650328	0.00530812517738568	-2.52923966966339
TH	-0.102412782430424	4.52209215024966	-3.10055705349815	0.0022604610260982	0.00536237433251148	-2.53962718537994
PDE11A	0.0766807047567702	3.11890715882252	3.08777650131177	0.00235450570741463	0.00556237961973412	-2.57708023981764
LIPG	-0.387305424768867	4.94379615847831	-3.08358115368795	0.00238615628029594	0.00562517176866364	-2.58934445773582
SGMS1	-0.111982219395351	7.35497030679416	-3.0779102618596	0.00242956335406145	0.0057139281825314	-2.60589842821688
ADCY9	-0.13971634657584	6.82141613968052	-3.07223390621187	0.00247374132746929	0.00580840993800129	-2.62244105942099
ENOPH1	0.110963706144714	7.70943123126429	3.06889024366954	0.00250011022779579	0.00586375355292852	-2.63217272718297
SMPD4	-0.106204527201055	6.89978395652029	-3.06829253221865	0.00250485116081332	0.00587195155885837	-2.63391135632369
GPX2	0.272776984801022	4.23452397616127	3.06602630031447	0.00252290194102959	0.0059091245686244	-2.64050064196544
UROD	-0.116695588170436	7.11916983497744	-3.05826437339422	0.00258564000627018	0.00604630624978135	-2.6630361598787
UGT2B17	0.127733045668736	2.57292589281029	3.04842698252875	0.00266722113510698	0.0062193383139251	-2.69152394702068
AGXT	-0.0999473297763473	4.7185897666834	-3.0470372495246	0.00267893557795132	0.00624202251247102	-2.6955418014037
GOT1	-0.160934065598539	6.70820028513857	-3.04044598835537	0.00273514381269554	0.00635727928953528	-2.71457541916362
PDE2A	0.21687046586839	5.96229239097828	3.03527703216959	0.00277998128146596	0.00645274581789804	-2.72947598408763
GPX4	0.125341278572518	9.67845028205863	3.0279940840518	0.00284430629615913	0.00658745809711038	-2.75043196101611
ITPKB	-0.143190891385895	6.28563744651736	-3.02745328303393	0.00284913706107564	0.00659783587875517	-2.75198626180852
ENPP2	0.276041028988189	8.59671064119888	3.01221400375744	0.00298840971184791	0.00688400219109651	-2.79568255658701
NNMT	-0.324996923483289	7.43160601137591	-3.00992936799284	0.00300982112884681	0.00692824670735648	-2.80221632629806
IMPDH2	-0.155146299554789	7.45560762471184	-3.0002897648334	0.00310172612769378	0.00711461496045756	-2.82973531026034
LDHA	-0.161492174447812	10.0788552330818	-2.97555309600955	0.00334950455819211	0.00763005646941637	-2.89998972179514
SUCLG2	0.119647774728168	8.00277125408323	2.96709505870986	0.00343831313631203	0.00781348165960907	-2.92389115117241
AGPAT4	0.116630804532183	5.97172949221148	2.9543288811646	0.0035764575656204	0.00809716176190466	-2.95985072469813
POLD2	-0.135493452195692	6.68064850035288	-2.95001394889105	0.00362428973753968	0.00819168543459015	-2.97197333476233
OGDH	-0.10932902259209	8.64994017777926	-2.94418076167467	0.00368988533393723	0.0083239822636744	-2.98833599447962
ALDH3B2	0.140258678626208	4.62057400104885	2.93863673067745	0.00375323678934219	0.00845273929733976	-3.00386044214525
PLA2G2E	-0.103522649920166	4.76263848866905	-2.92336056504399	0.0039329918084548	0.00881860006326185	-3.0465001278319
LYPLA1	0.115273174731448	7.46624803799785	2.92131383679931	0.00395766593367664	0.00886549138885014	-3.05219781065919
RRM2	-0.100584448619752	4.63519483063096	-2.91389753300952	0.00404826494501214	0.00905123690634264	-3.07281309004382
SPTLC2	-0.0957965579738368	7.67028614663422	-2.90571492097183	0.00415042614045669	0.00925769880891788	-3.09550348225957
ACER3	-0.168952863145532	6.6466735330449	-2.90405741365422	0.0041714056371293	0.0092989946919668	-3.10009271813367
UCK1	-0.0949908216063454	7.34665028069125	-2.89908386626231	0.00423494099580737	0.00942948191733849	-3.1138490351971
DHDH	-0.0930553347500604	5.15247473877498	-2.8971848828447	0.00425943254145681	0.00947625249899909	-3.11909579405449
PLCG1	-0.142117684503046	7.36835877254884	-2.89554168639692	0.00428072965767778	0.0095190706550507	-3.12363331853594
PIP5K1A	-0.100172710067661	7.83547230505781	-2.8838594749954	0.00443497044782562	0.00983306734093447	-3.15582535017693
GYS2	0.068540158574033	2.82402986744974	2.88290265573433	0.00444782582593768	0.00985925139293604	-3.15845677869027
PHOSPHO1	-0.11874560417631	4.39590362951985	-2.8806385940133	0.00447838048346782	0.00991765364377601	-3.16468021090982
SRM	-0.180852386948725	7.84147844209344	-2.87320696227486	0.00458002746115403	0.0101178043386811	-3.18507704765782
ADSS1	0.150813344387781	5.93715760170118	2.87202366610042	0.0045964052983018	0.0101492288887678	-3.18832030852421
ALAS1	-0.150223973723879	8.05396165878244	-2.86422164885384	0.00470573821152642	0.0103712138212662	-3.2096742741754
IDH1	-0.150859190514589	9.21368008330633	-2.83583527361096	0.00512386531155601	0.0112232231594856	-3.28692195293792
AK1	-0.155232928314745	7.17688296273198	-2.82560403699868	0.00528269015467444	0.0115282592578053	-3.31459263559911
PTGS2	0.400408457409735	7.25323506710826	2.8243141710443	0.00530302871024346	0.0115713043727217	-3.31807465651816
PDHA2	-0.0990621269107072	4.04140320283492	-2.80523799504514	0.00561226757438798	0.0121882448059696	-3.36940215485194
CHAT	-0.0801787622793142	4.2176537135261	-2.80015954780892	0.00569731429800382	0.0123430900410683	-3.38301310760044
CKMT2	0.146151911590552	4.86250270663467	2.79741080665844	0.00574383390399826	0.0124324467318291	-3.39037074265895
PNP	-0.248279470168161	7.55573664646585	-2.78397102752096	0.00597630196983664	0.0128868068891034	-3.42625049018158
PTDSS1	-0.101206229687403	7.87722592804358	-2.7782719583077	0.00607743596218988	0.0130794578793671	-3.44141750356948
BDH1	-0.125202228371952	4.64885774408754	-2.77639201365868	0.00611113646737816	0.0131474843542898	-3.44641440348408
MGST3	-0.122352805109434	8.55894109028573	-2.77057330923028	0.00621652330088444	0.013354406457596	-3.46186096698096
GSR	-0.0998132955992267	8.79856093597733	-2.76796405478367	0.0062643153039267	0.0134402313899358	-3.46877798478804
PCK1	-0.170653365544096	3.72757619394295	-2.7553416308611	0.00650025673440712	0.0138832643833634	-3.5021553732592
PLA2G2F	-0.0909407747044134	4.29782644870586	-2.74905721362892	0.00662070827685323	0.0141165418336297	-3.51872120556502
NME2	-0.162869665242325	8.61468640062415	-2.72332555470343	0.00713529903932326	0.0150824273046204	-3.5861891843226
ACSM5	-0.124462709989373	4.6215424073749	-2.72298092576176	0.00714243035294004	0.0150958091420523	-3.58708885234065
MDH1	0.122728574633918	7.92500010324977	2.72083396872229	0.00718700229490855	0.0151846347090833	-3.59269122257651
ME2	0.111831647271074	7.77596393644667	2.71813532185163	0.00724338479060567	0.0152876427101805	-3.59972745406125
PIK3CB	-0.101265984297602	7.82725415610597	-2.71740032793488	0.00725881015626831	0.0153177465439516	-3.60164270842011
ETNK2	0.114408089167122	4.80987097084456	2.71239931028057	0.00736455880216455	0.0155165905399348	-3.61466180309268
SEPHS1	0.0875639598129554	7.47177191915528	2.70719731471584	0.00747603476855693	0.0157268616276972	-3.6281807687112
POLR3C	-0.0701701360645169	7.25402660900574	-2.69158973119035	0.00781971730357166	0.016376766902871	-3.66859892001977
PLCB2	-0.16014352504417	6.78095331174803	-2.68592785805996	0.00794788077254261	0.0166156527414452	-3.68320815280741
PNLIPRP1	-0.0854450679432748	3.55214090139378	-2.68187792834772	0.00804071689825691	0.0167818260708833	-3.69364078305211
GLYCTK	-0.108153773257124	5.62653317284202	-2.67508962448398	0.00819852320090467	0.0170809360291083	-3.71109503360275
PDE3B	0.186662489172884	6.51016562630067	2.6739516163764	0.00822525022956249	0.0171328337102463	-3.71401712889992
MBOAT2	0.132924749930715	7.1085091478704	2.66461094193048	0.00844761303221101	0.0175436827035686	-3.73795824561589
ALDH4A1	-0.100144870685191	4.67380226432136	-2.66145475401534	0.00852396583332873	0.0176808298008008	-3.74603046855598
CYB5R1	-0.112218995921916	7.64146874018761	-2.65328049784185	0.0087246150161329	0.0180513567433858	-3.76689591707989
POLD4	-0.105845342673171	7.092569890602	-2.62636680265492	0.0094156911359384	0.0193285094437612	-3.83517760670265
ADCY5	0.182684553575	5.48049784158886	2.60639222790912	0.00996002322182849	0.0203352271431377	-3.88543937083617
MAT1A	0.0940513457322935	3.89633089410103	2.59860200161914	0.0101798698386291	0.0207302165817526	-3.90494582626582
PYCR3	-0.0778558887398676	4.81679754010589	-2.59530609387742	0.0102741879204885	0.020901970181967	-3.9131824334267
PKLR	-0.0917593213629738	4.44983540846157	-2.58890570273921	0.0104595904215587	0.0212379128436881	-3.92914968796614
CYP26B1	-0.14153783455844	4.64395151731268	-2.58793502981336	0.0104879689927158	0.021281785354099	-3.93156807484567
MTMR6	-0.0939916251221853	7.46538400679765	-2.57423673850637	0.010895885643037	0.0220312798167219	-3.96560734346176
RDH8	-0.06917197133941	4.13522449522846	-2.5595290857748	0.0113496431624413	0.0228458818439535	-4.00196877625263
TPO	-0.0596507953136653	3.27975921502983	-2.5576238921471	0.011409643474827	0.0229544059537835	-4.00666484211898
WARS1	-0.229425421029506	9.06147951759235	-2.54995848556558	0.0116539308989138	0.0233738062249705	-4.02552639868136
LPCAT2	0.113734654362827	7.47306453379623	2.54612038732061	0.0117779965900797	0.0235997961639711	-4.03495075252252
IDO1	-0.560966121983691	5.62231007210713	-2.54178142818499	0.0119196745476466	0.0238431423512222	-4.0455891200132
PDE4A	-0.0903247847858617	6.053095875301	-2.5338091733124	0.0121839673352173	0.0243305170009734	-4.06509185918897
PLA2G10	-0.30802904181527	5.61698427951623	-2.53344387782613	0.0121962020125294	0.0243523699015531	-4.06598413055283
CHKA	-0.108667166336779	7.05440382834459	-2.52457750405754	0.0124965472837881	0.0248993440543525	-4.08760456286091
ENTPD6	-0.0847147285103296	7.10121143789582	-2.50542428191172	0.0131680112504804	0.0261240597738358	-4.13406913300398
GLS	0.155342721407908	9.1465884033742	2.50212483235363	0.0132868773358452	0.0263294079363213	-4.14204022798448
GMPS	0.0737548106179187	7.55730188157818	2.49821907413952	0.0134288224078991	0.0265855437423363	-4.15146348472252
GMPPA	-0.0970135568249755	6.47636214964305	-2.49180581765	0.0136648303062318	0.0270017505066135	-4.16690680795702
GLA	-0.145249934284412	5.93413531920881	-2.48713562142854	0.0138390120555922	0.0273115908249401	-4.17812957217723
RDH10	-0.208975369977572	7.44485287638785	-2.48199848172906	0.0140328908632634	0.0276161785648673	-4.19045182313238
CA7	-0.0593138007144175	3.56549363134558	-2.4716195186891	0.0144319933541428	0.0283141945848691	-4.21527512262105
PCCA	0.096044288206461	6.28963600806775	2.47012934195789	0.0144901166335042	0.0284151548833184	-4.21883122385397
ADH5	-0.0957408725259368	8.41521171586828	-2.46675291171491	0.0146225829434531	0.0286481087339942	-4.22688122465645
PLCD4	0.0835983007440863	3.53074459368428	2.46015902296266	0.0148843875784563	0.0290896491788761	-4.24257265573255
PPAT	0.152527783967536	5.23713580284015	2.44617868458336	0.0154532872344532	0.0300508030710616	-4.27571217765131
POLR2K	0.0854635403282837	8.31003814160118	2.44218285452857	0.0156193978236866	0.0303300365318976	-4.28515170889001
AGK	0.086106543930245	6.58640450147235	2.43782722443905	0.0158022691987196	0.0306504207241571	-4.29542482655963
ACER1	-0.0874534893137146	4.01077422552572	-2.41387571730019	0.016842218515767	0.0324373112605269	-4.35161077218409
GMPR	-0.0931316161382718	5.32197677551132	-2.40520779153339	0.0172332458093385	0.033129732241669	-4.37181656098317
AHCYL2	0.190470122560283	8.61756532177542	2.40515121208126	0.0172358243923516	0.0331310846652981	-4.37194823026135
NNT	0.0952305798311273	8.44637678779513	2.40179791284384	0.0173892605170504	0.0333805833992115	-4.37974671739254
PMM2	-0.127049992244334	6.30471132953094	-2.40130770815206	0.0174117916354177	0.0334148335913974	-4.38088589384708
PAFAH1B2	-0.0723198897524733	7.68885849059961	-2.37922395793642	0.0184539805320439	0.0352248922859351	-4.43198038836788
LPCAT1	-0.233574826621311	8.90389962051828	-2.37675142190417	0.0185740277369995	0.0354328071864332	-4.43767353878998
CYP26C1	-0.0899015777740871	4.99923401433577	-2.37185042862905	0.018814021073497	0.0358468188888165	-4.44894197647208
PLCD3	-0.0793252452233572	5.69104850220208	-2.35866029492482	0.0194735620360704	0.036960802738089	-4.47916077919269
ALDH3B1	0.151555849523338	7.5317644596105	2.35586452786685	0.0196159469635055	0.0372018416866965	-4.4855456574418
BLVRA	-0.115742165883058	7.68146963425369	-2.35053696372516	0.0198898145198793	0.0376749706847252	-4.49769293070261
NME4	0.0854394674417134	6.72519998486426	2.34525994116133	0.0201643980155887	0.0381460727708624	-4.50969956317916
CKB	0.15788149668097	7.05881730486664	2.33676717138587	0.0206133183645058	0.038915907934232	-4.52896976598753
GGT7	-0.0660000874823171	5.94624231429953	-2.33580778679144	0.0206645791633278	0.0389983956448031	-4.53114250173206
GNPDA2	0.134156520857408	5.45267636114713	2.33496070053536	0.0207099329265548	0.039076166219336	-4.5330602179346
GCK	-0.0657007659404467	4.24407594600839	-2.32833773574084	0.0210675605427764	0.0396874115040095	-4.54803143963986
CHST13	-0.104318955116278	5.11803021068247	-2.31569062720106	0.0217655854184266	0.0408391685806239	-4.57650940099149
PAFAH2	0.0978703018069748	6.5111116789163	2.2998593000202	0.0226679129890262	0.0423468233836009	-4.61195213050716
CHST11	-0.12470459882221	7.68707712300167	-2.29746206422813	0.0228073675950742	0.0425736023302628	-4.61729908389341
CPS1	0.122117378466393	4.48209090844388	2.28947056926646	0.0232777036144212	0.0433699888407412	-4.63508598869211
ENTPD8	-0.0927628842019227	5.03618367512965	-2.26616452851691	0.0246982121534414	0.04567364779616	-4.68662603999936
PLA2G2D	0.0910528724791836	5.68432391878053	2.23828988464505	0.0264961771222629	0.0485793302862918	-4.74761720670345
CMPK2	-0.128819404486595	6.49437744070469	-2.23582461591214	0.0266605497742216	0.0488427073829298	-4.7529771056597
AKR1B10	0.0705825335838278	2.73625389243179	2.23415742971089	0.0267722129437946	0.0490319599059751	-4.75659868590909
PDE6H	-0.0527859554072842	3.77272195276138	-2.23415176719577	0.0267725928953951	0.0490319599059751	-4.75661098208649
PHPT1	0.0909111895174058	6.40220336584777	2.23203992582855	0.0269146242434709	0.0492316489823582	-4.76119480617406
TRMT11	0.0992234850573764	6.33354814227135	2.2260062663177	0.0273240382848112	0.0498837631848858	-4.77426854617616
