# Supplementary material for: Identification and validation of metabolism-related hub genes in idiopathic pulmonary fibrosis
Source: Front Genet. 2023 Feb 27;14:1058582. doi: 10.3389/fgene.2023.1058582 (PMC10010493; doi:10.3389/fgene.2023.1058582)
Supplement: Supplementary file 4 [file DataSheet1.ZIP › DEMRGs(GSE92592).csv]

symbol	baseMean	logFC	lfcSE	P.Value	adj.P.Val
AACS	822.278437800637	0.233172681236568	0.0679040346162707	0.000294981757643343	0.00131001966246348
AADAT	226.841365869993	-0.379850254316873	0.135321661933634	0.00132363432398655	0.0047248550926263
ABAT	640.367411760237	0.234724717494248	0.109979660082805	0.015716105310092	0.0382712532589462
ACACB	1645.93670833493	-0.637174702284742	0.12888642635443	1.01618210970159e-07	1.12261997872751e-06
ACADL	944.056068228582	-1.8870961476095	0.203045125669934	2.55667439814573e-22	4.30540513682338e-20
ACADS	680.227243050897	-0.286373911097162	0.100482294176392	0.00171331408405799	0.00589640924555321
ACAT1	2129.08461386118	-0.219925653692358	0.0657187590781077	0.000422777639637602	0.00178781189337965
ACAT2	748.373765328406	-0.239187955590071	0.111781945115004	0.0152293116725605	0.0373178777716277
ACER2	100.517908504243	0.729521535600453	0.203673507012387	3.29908320353142e-05	0.000194656843469729
ACER3	1949.38822816232	-0.478547170542389	0.120240488162777	1.29172132445309e-05	8.52132624916473e-05
ACO2	2478.57874967919	0.27860719685469	0.101718065781955	0.00248549991185614	0.00813474908774662
ACOX1	2344.14340880153	-0.118133652904607	0.0533186935001537	0.0190834815108243	0.0451549994962758
ACP2	1263.12505553376	0.318675713656589	0.0902954485707613	0.000145976267500584	0.000709470849242795
ACSL3	3329.11611814539	0.16638595192113	0.076790274184139	0.0185200908969803	0.044009937588238
ACSM3	501.072782763403	-0.404095119871519	0.144599025328113	0.00125175483782463	0.00450895878350963
ACSS2	2257.90136883932	-0.329403285230978	0.117962791506087	0.00170408977413043	0.00587021830554978
ACSS3	1028.44602653969	-0.319008838279139	0.106789727971275	0.000964130149714156	0.00362264672415587
ACY3	15.5071844128727	1.26160239525919	0.309127115523492	1.33904462380804e-06	1.1293742524253e-05
ADCY2	181.086067974424	0.517758210853777	0.153013287745848	0.000118030136559433	0.000587273210362993
ADCY4	1540.41389972528	-1.04687453092675	0.171275826364682	5.63475096939984e-11	1.26290376268302e-09
ADCY5	543.015218288848	0.957899689074892	0.206020777494111	2.12616300969886e-07	2.17962953551862e-06
ADCY7	2074.38281632156	-0.405024799485421	0.156682772415924	0.0023382148347516	0.00772779847851931
ADCY8	64.9227174415188	-2.8939174507369	0.429766609293511	5.57348343257871e-13	1.76503084612655e-11
ADH1A	72.6292180944156	-0.38098851723888	0.199527845354675	0.0151580781755354	0.0371872017293897
ADH1B	17197.191171534	-0.505571634500395	0.18767440453449	0.00119487639890228	0.00433540609839008
ADH1C	221.663743375311	0.775372109561061	0.325335728324913	0.00127396949062423	0.00457311560058011
ADH6	85.9308042389763	0.622033137807491	0.31885871961115	0.00593622240625327	0.0168563827083343
ADH7	146.306260464967	2.07555418959449	0.681389715936587	2.15148136826812e-05	0.000133886067768655
ADSL	1201.96247898797	0.215450701050541	0.0725718521980812	0.00154938309739531	0.00540603037048626
AFMID	625.369381350214	-0.3419957339926	0.0967077388308505	0.000128080039539182	0.000630857475382419
AGK	942.511707931855	-0.192332181376381	0.0553201202322897	0.000285417195061474	0.00127184923163188
AGL	1373.29698940332	0.255341749899543	0.0966679464527572	0.00365284058869932	0.011234014518784
AGPAT1	1591.20495509865	0.198007459888545	0.0833074057261796	0.00955896751253469	0.0252853053826048
AGPAT3	2600.22515731159	0.241413057466569	0.0678954882167644	0.000182493443488252	0.000861580619825287
AGXT	15.1211594509025	-0.469823977076627	0.237989250997113	0.00938988707209678	0.0249173930470473
AHCY	1928.44596870143	0.675777900103873	0.0806658486645077	7.6513860133608e-18	5.84955501874206e-16
AHCYL1	4447.62871210546	0.146590873742076	0.0624158061148406	0.0122017420113413	0.0310025503260944
AK1	2340.70130320089	-0.685562386969013	0.117908172219537	7.74718748144511e-10	1.37230386353985e-08
AK4	414.186721323182	1.40041073477893	0.225282573144249	1.36704116007563e-11	3.41846938272985e-10
AK5	32.6544346618132	-0.410069882026976	0.207485599924625	0.0115831247724411	0.0297461327875888
AK7	703.705250943954	0.950238651203359	0.359373566074753	0.00039036505736066	0.00166917422627111
AKR1A1	2676.19279364361	0.288254552225794	0.0869491699841755	0.000363226434931032	0.0015670230981108
AKR1B10	19.8799906330132	2.01850022442647	0.497172639667313	6.2955000841828e-07	5.79404536920561e-06
AKR1C1	1913.43964431158	0.89133534300085	0.203652782585183	8.74283997672992e-07	7.66975715382048e-06
AKR1C2	878.405728196735	0.577029479469938	0.245494500466275	0.00252159519351962	0.00823666015833413
ALAS1	1711.9826786937	-0.331137524333234	0.1246945595196	0.0025532152623943	0.00832467085094887
ALDH18A1	1374.26070862158	1.218670300916	0.0935938676728875	4.02168463635987e-40	9.11204056290882e-37
ALDH1A3	2170.05074999556	1.89547416616516	0.224944595284828	6.07237624781555e-19	5.77640584825599e-17
ALDH1B1	750.985158469947	1.3212146805974	0.162563098761658	1.45314770222253e-17	1.05588338724467e-15
ALDH2	12730.6860233264	-0.660562304055637	0.113222873794522	7.19343471833626e-10	1.2870206280337e-08
ALDH3A1	386.273385124086	1.78648967535111	0.359397830869118	1.0384223756936e-08	1.43941050441667e-07
ALDH3A2	4600.56328166044	-0.27295917548022	0.0845130911793977	0.000522027176324245	0.00213426563574953
ALDH3B2	65.5378139967937	2.3981542057836	0.438362699615668	8.66879848600762e-10	1.52042550785903e-08
ALDH4A1	549.816821263333	0.852114979087848	0.114845898173089	1.1294452527706e-14	5.0087480488971e-13
ALDH5A1	724.342966635116	-0.209170054591395	0.0861787783362301	0.00800542545932794	0.0217222883748318
ALDOA	9642.42207419551	0.312971791779808	0.140393627792413	0.00896731793078339	0.0239541762903445
ALOX12	96.0290158638282	-0.318034557169674	0.122710194761009	0.00325015922474233	0.0102199997928656
ALOX12B	14.2515002195686	-0.819606504402187	0.458268602609548	0.0045707542512526	0.0135454112014231
ALOX15	921.060088767369	0.654670158037453	0.488364660537526	0.0183200406517376	0.0435885797769217
ALOX5	3878.46348311506	-0.792929029344569	0.196047545325287	4.60586944547662e-06	3.4317513958031e-05
AMDHD1	84.7873424432267	-0.587720000525264	0.187023764957217	0.000224691801229126	0.00103225691466056
AMPD1	124.252084832404	0.657850557281314	0.34392269279322	0.00576877611598078	0.0164936568932648
AMPD3	656.634724738629	0.687114534152567	0.127805352728789	9.41725171721376e-09	1.32129085539327e-07
AMT	461.742115648454	-0.914434089145119	0.243949969387443	1.12105912592815e-05	7.50877629548705e-05
AMY1B	303.585618195107	0.645916863283608	0.397974385038491	0.0111911191477328	0.0288970655511537
AMY2B	1386.31394564662	-1.00685135734207	0.223476658528888	3.71087775686848e-07	3.61027216220428e-06
AOC1	46.5664937361343	1.7147788847069	0.216945400170642	4.8579195071394e-17	3.28113625681396e-15
AOC2	62.3965669134464	-0.466009323986194	0.120517246769227	2.14911957955779e-05	0.00013377249570759
AOX1	1360.90843513424	0.990810595108754	0.248713490062281	3.68638417969233e-06	2.8007258639931e-05
APIP	966.783307968334	-0.516048230838249	0.127339340846916	8.51957641651723e-06	5.90142865561031e-05
APRT	1204.02970271996	0.30351755825395	0.0979555312010141	0.000715307096439021	0.00280572848041387
ARG2	179.281531193725	0.63320474339622	0.234856366990093	0.000805892390001041	0.00310532715460667
ARSA	1184.62548653441	0.403286440103939	0.106940965544813	3.97219689697135e-05	0.000228424234571336
ASAH1	15446.4836918119	-0.288079404450623	0.0979979206828918	0.00128279734981249	0.00460016666897507
ASMT	7.75476186093987	-0.820766894422847	0.367350511054853	0.001634862003374	0.00565676325282385
ASPA	526.299525332177	-0.308708356346674	0.101831061582472	0.000872569956725997	0.00333084102182295
ASS1	1891.02150960193	0.845446301387551	0.103538813596979	3.18529046967884e-17	2.20519428821682e-15
ATIC	1289.85365841922	0.504320942777524	0.0847111768059693	4.61402661727258e-10	8.61388654548948e-09
B4GALT1	5266.85401242332	0.315403177748465	0.161387124370214	0.0176022670230866	0.042215290705965
B4GALT2	773.969839885316	0.818001967713794	0.127668411225234	1.48742086364136e-11	3.69232969965474e-10
B4GALT6	175.504641835454	-0.356508255182584	0.141151451660848	0.0033517021121008	0.0104876926227104
BAAT	119.432128500073	2.92325411369898	0.268033521009055	5.73098104812269e-29	2.83014196542477e-26
BDH1	377.016038961466	0.803596657815586	0.187007218016389	1.52769369363567e-06	1.26958019094637e-05
BLVRA	1589.3235999368	-0.221650436739726	0.0893854022193787	0.00660999180756534	0.0184767530713093
CA14	38.0213615757079	-0.58185443893282	0.131130100205972	1.31918031469805e-06	1.11488406182501e-05
CA2	1056.22375393624	-1.62318919411787	0.209583980892328	1.88637094841522e-16	1.15513570386616e-14
CA3	870.607748565801	1.58096268054158	0.286177459862823	6.43895035514232e-10	1.16626424201462e-08
CA4	1017.17646054849	-3.01293289564069	0.384866228706218	2.00927264020048e-16	1.22139273199309e-14
CA5A	90.0329004860825	-0.685695942907854	0.181495959748445	1.7341848656494e-05	0.000110681406931063
CA5B	801.222371456348	-0.379631139020234	0.106425464700957	9.69120815901731e-05	0.000494642598704051
CA6	29.149837480216	-0.499757750103528	0.186103138242829	0.00124887695471713	0.00450119455421766
CA9	10.2206676273858	1.50431977178879	0.380003113565884	1.42811152176098e-06	1.19639742712097e-05
CAD	950.450308576331	0.357604157354797	0.0967498211884074	6.47838081896896e-05	0.000348501370928477
CANT1	1471.22652366426	0.347139600434505	0.0891173818513325	3.05703000712336e-05	0.00018231720236309
CAT	6291.91016853556	-0.736421738390597	0.140434197680948	1.75260458465708e-08	2.30623886290435e-07
CD38	1514.28929864916	0.641752361020006	0.235976139555797	0.000733702245474106	0.00286525557254014
CDO1	358.522596564126	-0.984026202756965	0.174970365348307	1.21266977471846e-09	2.06021600513348e-08
CDS1	1750.01834997025	0.461703384544167	0.21546208471346	0.00636122616284451	0.0178778574263164
CEL	46.6841401966032	0.834098380766916	0.328604112292909	0.000713371159943861	0.00279901596651147
CES1	9067.79582747523	-0.495867631104515	0.139635101683391	6.78130093598704e-05	0.000362916820329837
CHDH	487.630831353295	-0.346261155287946	0.141850160718324	0.00443260438735288	0.0131987812599756
CHKA	1378.20648239752	-0.556545209364694	0.163279524014234	9.66433167473209e-05	0.000493877667273627
CHKB	2029.62819264878	-0.741633077406971	0.172769844918004	1.79398662685946e-06	1.46547127830935e-05
CHPT1	1755.36853857086	-0.569306427169918	0.0939874166030472	2.15112503353328e-10	4.30622403299197e-09
CHST11	1651.9475675215	0.632208100377971	0.147644351758644	2.38654211814858e-06	1.89185080186441e-05
CHST12	1171.63223322179	-0.275850031740259	0.0843793185497833	0.000449934749430293	0.00188212886204283
CHST13	22.4598982796322	0.588893588334026	0.273865057055058	0.00407941839192595	0.0123193195906907
CKMT1A	100.454594580101	2.33257389812972	0.346660441918589	3.78412035866623e-13	1.25081739653897e-11
CKMT1B	99.4243971790092	2.86088313046815	0.322438213616005	3.24225807245354e-20	4.00033653167127e-18
CKMT2	61.6334734109095	0.343705386680042	0.133525649392075	0.00307402104837163	0.00974730618175143
CMAS	1011.66019993775	0.191403068646353	0.0610544893679771	0.000963559496159853	0.00362104845036068
CMPK2	521.391082017267	-0.637856683694019	0.154872775331534	4.79896160527536e-06	3.55965833596065e-05
CNDP1	22.3747764375899	-0.42404759535073	0.189984741888666	0.00577962436898581	0.0165189883197515
COX10	307.444721337638	0.433761346208512	0.0884660675334989	2.05059818690619e-07	2.11098961636774e-06
CP	4054.297626553	2.09666100876435	0.362016377633356	1.15424075911473e-10	2.4399611907902e-09
CPS1	115.179646454229	0.521109385588307	0.167116644516476	0.000295391906826217	0.00131160742808299
CPT1A	2536.34890180368	-0.194771438885117	0.0933974134870264	0.020633813954272	0.0481648913723256
CPT1B	440.161158538382	-0.531798203941892	0.20653819619305	0.00155905649315826	0.00543664630807444
CPT1C	152.244155568369	0.394841107371106	0.155544098571365	0.0027799603775816	0.00894692051788046
CRLS1	2522.60677125494	-0.478052852987096	0.0990172919995226	2.59340751267909e-07	2.60416984039085e-06
CSAD	866.347296197011	-0.863010896948265	0.199602620107073	1.18334927716947e-06	1.00760553586931e-05
CTPS1	662.811156272337	0.334538540928518	0.120103709980879	0.00170381198887795	0.00587007273967446
CTPS2	724.697211882306	-0.272764151005847	0.0760255983739966	0.00014309068023622	0.00069666908058748
CYP1A1	71.969528961825	3.42374003927472	0.767016646656424	7.8315781939535e-08	8.91262206976726e-07
CYP1A2	43.2168307703939	-0.900258651501564	0.182390042411502	6.01059553258114e-08	6.98377960179579e-07
CYP1B1	4109.72612484305	2.5216198584398	0.338248116181662	2.66733474528308e-15	1.3160761194006e-13
CYP26C1	3.82343223446866	-0.636773228991865	0.328005389235744	0.00578397368028624	0.0165276285294398
CYP2A13	34.322544962718	2.02552958143159	0.544154977316759	2.33183734974171e-06	1.8508401996055e-05
CYP2A6	184.089859332034	1.04050117831937	0.535424908973377	0.00178434108588334	0.00611287049944613
CYP2C18	50.1688300795501	0.355920432852707	0.193707578236829	0.0197422513407494	0.046444792350906
CYP2D6	77.9937090313173	-0.617837842058348	0.193987437081035	0.000179323695083374	0.000848061565951222
CYP2E1	92.19733714087	-0.776983378271662	0.207160394088253	1.55165688469552e-05	0.000100311607437907
CYP2F1	337.317370478801	2.15369515977731	0.441642475364013	1.63254758326683e-08	2.16771355448904e-07
CYP2J2	162.765063860031	0.730752250001454	0.297495269761755	0.00119360719757273	0.00433269329815105
CYP2S1	378.573976922613	0.676023921127287	0.161059615469226	3.14362168892988e-06	2.42865726451331e-05
CYP3A4	8.92492872389191	-1.0776399439481	0.298231606156686	1.25897931830805e-05	8.33400837986495e-05
CYP3A43	13.1442204712108	-0.551669630225055	0.187778013501405	0.000487206438379909	0.00201003907693138
CYP3A5	1037.96832118372	-1.77566069988365	0.267211658614688	5.11800724488599e-13	1.63197066338524e-11
CYP3A7	69.190046935997	-1.22258835013516	0.270937707864656	2.19630705092368e-07	2.24430342887129e-06
CYP4A11	29.0569757747524	-0.789563455200501	0.226918148069666	4.13298550388634e-05	0.000236633121326348
CYP4A22	14.2090816742424	-1.05273533922066	0.223054032289295	1.21555110186848e-07	1.31660930516593e-06
DAO	3.75972619707185	-2.29890125631897	0.488174100563134	3.82780400443406e-08	4.65822066418507e-07
DCTD	1764.62926569849	0.248316553300993	0.0691488813086303	0.0001556815017643	0.000750493243418114
DDC	48.3206826542576	-0.992040299287373	0.30686373419726	5.84587041840606e-05	0.000318950587648717
DDO	188.707172963835	-0.634296454407783	0.121693190317573	2.52100606176082e-08	3.19263384538947e-07
DEGS2	202.026068423173	0.829477367607074	0.315506378866936	0.00056210174750604	0.0022790404836657
DGAT1	1030.0218388565	-0.30070596458608	0.103664448990027	0.0013750916642221	0.00488140864454893
DGKA	1029.08551168582	0.455064915378663	0.0884412347779798	5.3838595604823e-08	6.32933640688209e-07
DGKE	651.901320596693	-0.925089490020769	0.126856845303735	2.44092040264517e-14	1.01869877189264e-12
DGKH	1851.6645447334	-0.339126280820459	0.120357930408164	0.0015134196028337	0.00529835043705917
DGKI	34.2362881492082	1.62566893928772	0.253051944874295	2.52846361315118e-12	7.15288293195993e-11
DGKZ	1968.88963850085	-0.285596698390521	0.0814411344701129	0.000183619538572287	0.000865421664114433
DGUOK	852.939794481797	-0.148769327982843	0.06884145664841	0.019891591200485	0.0467343634511394
DHRS4L2	596.498977970237	-0.504636215208313	0.132191249002862	2.33250492543796e-05	0.000144107635737953
DHRS9	443.365300591846	1.40180700772906	0.281811696530057	1.63623825894932e-08	2.17145719530319e-07
DLAT	1232.38287538724	0.273840612633077	0.0706124364808663	4.55904647229587e-05	0.000256896032622722
DMGDH	62.8818415098059	0.396885343917296	0.137906966591549	0.000991815358563731	0.00371238778196458
DNMT1	1835.4145497582	0.307562327216313	0.0728891542458158	9.25162475759839e-06	6.34881852902433e-05
DNMT3B	76.3935650183273	-0.654003735463071	0.182048927160647	3.81439068868413e-05	0.000220519738190848
DUT	2214.14095245143	-0.407966697293576	0.103065553540223	1.81346794187813e-05	0.000115066298478665
EARS2	566.4988798421	0.458374465729243	0.0929963804174432	1.65119099701841e-07	1.73859878405956e-06
ECHS1	1943.03899561364	0.175771027844808	0.0680778257075214	0.00577248082700568	0.016500463315915
ENOPH1	1136.91138560428	0.213086815116903	0.0646625667901624	0.000518072858732985	0.00211983744183257
ENPP3	125.354296402627	0.365327277132705	0.163176380431538	0.00708604065179892	0.0195706328861685
ENPP6	49.8408822421727	-0.299894403798744	0.139705363113383	0.0116914323752473	0.0299686896110552
ENTPD1	2596.41288755655	0.913339889713722	0.120865762343683	3.43553560305768e-15	1.66259910359236e-13
ENTPD2	39.6903233552599	0.788032485091237	0.303555742337378	0.000691361263204553	0.00272682335224673
ENTPD3	262.128187384207	0.317513558408188	0.128022786807061	0.00447458255727323	0.0133108114077815
ENTPD4	2012.11550624352	0.250839940073286	0.0720893092691105	0.000233924627577936	0.00106856735577802
ETNK2	165.966991308807	0.622386152842932	0.115359628598117	9.52872994535853e-09	1.33343366888361e-07
FADS2	1653.43593907191	0.404889367954479	0.19849165554143	0.0101117651727873	0.0265382686150183
FBP1	4566.98885125292	-0.475547941089281	0.242660563400034	0.00952711531982213	0.0252278256604257
FBP2	6.30095765338781	-1.04482165121548	0.332898216633166	6.99630351799674e-05	0.000372981545623599
FLAD1	658.953063183081	0.287579449829761	0.0667760881793041	6.88543740406283e-06	4.89463081635647e-05
FMO1	101.453686746152	1.1349141568593	0.332819369937789	2.28480866564461e-05	0.000141478280508243
FMO2	9680.61159665664	-0.884646757379953	0.237236685873264	1.29854561514455e-05	8.55954836451931e-05
FMO5	1397.42767492892	-0.938364343380159	0.18810721711383	4.20946406503058e-08	5.08543252024999e-07
G6PC2	12.4779424520254	-0.980849366535604	0.291114051758392	3.78774779019657e-05	0.000219182814430158
GAD2	3.55568487067014	-0.545332662935929	0.306003628969756	0.0112693658919798	0.0290601558329862
GAL3ST1	38.2870013925432	-0.447188868007096	0.161667890950661	0.00116753883746655	0.00425542124103228
GALT	774.83238870867	-0.543906031622199	0.0897677121449344	2.22239161645483e-10	4.43819441161088e-09
GAMT	172.588027552134	0.365281336658728	0.116463212265754	0.000483017490216963	0.00199407734117564
GANC	1394.69887852902	-0.560913146394807	0.102822499108756	7.61408101753214e-09	1.08623778591845e-07
GART	1468.99933488601	0.450890450158922	0.0826067472851686	9.81234137599638e-09	1.3692776266179e-07
GBA	1760.13755364999	0.257116175211751	0.102663188771146	0.00537185065583801	0.015547861328005
GBA3	19.9310579381579	-1.08005827524978	0.339316393830727	5.56991528440074e-05	0.000306083861950136
GBE1	1204.07706173094	0.293494549773885	0.0976966103110447	0.00101870907006762	0.00379284226968857
GCAT	174.835220001529	0.378778480591976	0.149382815854217	0.0029821795682638	0.0095020277908257
GCLC	1471.13936699068	1.03881501285474	0.150127698308255	2.72535658097926e-13	9.25395940977468e-12
GCLM	1000.38677830077	0.513536340708204	0.114068371744061	1.14632501218004e-06	9.80770967338251e-06
GDA	64.9175683270773	1.34738396730807	0.264664968425731	9.95483186453740e-09	1.38706491622642e-07
GFPT1	3266.50849913814	0.609994056702449	0.0799860187695066	3.67207783008162e-15	1.77019721004109e-13
GGCT	906.191139282656	0.51581892564254	0.119069211041038	2.49524680849848e-06	1.9711263457435e-05
GGT5	1006.31788189737	1.55801528450688	0.164577127652117	6.35315388339677e-23	1.14738879881085e-20
GGT6	332.985683475121	0.401362141659315	0.174275722894369	0.00520743641170831	0.0151511718058611
GLDC	49.1374650819786	0.641474287373168	0.348099059834869	0.00712344484497146	0.019660865544986
GLO1	3763.7451778188	-0.167659806335335	0.0651410266757348	0.0060607994179376	0.0171690502265582
GLS	6481.99679308268	-0.398964757591653	0.112612175699988	9.81715955205304e-05	0.000500047143911338
GLS2	78.6703339214791	0.337402980059963	0.166806624085005	0.0136688083818748	0.0341692789670478
GLUD2	22.1213821516262	0.554260370281473	0.206241957902183	0.00104566698891174	0.00387353721234352
GMDS	393.454022026271	1.10179933396068	0.105504531577734	8.61726994952077e-27	2.94203039660145e-24
GMPPA	827.982575482284	0.255799923950231	0.0965698909992051	0.0035676493829053	0.0110345650992987
GMPPB	1201.59992648258	0.54744170374145	0.0969270688096297	2.60111543553236e-09	4.0746448774213e-08
GMPS	1464.61547996999	0.258188923400763	0.0655339597860873	3.77299853966908e-05	0.000218583083691707
GNE	1139.62143322067	0.304967253617899	0.0641989651279292	7.88926627582943e-07	7.06011430493705e-06
GNPDA1	1128.49157167226	0.3953827310442	0.0979444339944584	1.37075557794945e-05	8.97907464201575e-05
GNPNAT1	925.487877512892	0.523289292328793	0.123939080140451	4.00243442302632e-06	3.02189255150212e-05
GOT1	788.215582452431	0.566598238182799	0.105923657159187	1.35740386023457e-08	1.83264227565689e-07
GOT2	1641.43020961546	0.340912353457018	0.0565403086331337	5.40891385100972e-10	9.91952611543159e-09
GPD1	1196.16751151329	-1.46884343956633	0.328794546840777	1.68520188772737e-07	1.77141656043143e-06
GPD1L	2540.64791191851	-0.802610199215122	0.0931700460591922	7.81106164937628e-19	7.21018849953352e-17
GPD2	1690.46061531425	-0.185349392365885	0.075289169265414	0.00788913996897049	0.0214487875473603
GPI	3782.17430454396	0.420300512478791	0.102606318952476	9.62084924051372e-06	6.57292833391786e-05
GPT	51.9268067449553	-0.41977593512619	0.208683015787263	0.0102604212704914	0.0268613948870227
GPT2	340.89513828963	0.99729517275659	0.171724141024696	4.03216221386281e-10	7.61892182381371e-09
GPX1	5208.95793956505	0.397166675450205	0.14644898805818	0.00165392669475317	0.00571558721760028
GPX2	115.792893357884	2.00409416317481	0.297003266831995	2.52758028304916e-13	8.67698118380635e-12
GPX3	20187.7327902526	-0.677535707464224	0.176850760420454	1.4336345144424e-05	9.3461870267978e-05
GPX6	0.902138074515799	-1.0486990224652	0.674796650289285	0.00388209852845019	0.0118266155267772
GPX7	279.316265350072	0.602602001019273	0.131981863551855	6.93027694352252e-07	6.28770630736847e-06
GSR	1814.88011295027	0.393047076105462	0.0787938180138264	1.5589229955332e-07	1.64841059896793e-06
GSTA1	1401.20008734865	1.35463153571468	0.577598638959164	0.000348995914356331	0.00151322636978129
GSTA2	492.653723068127	0.950673730959151	0.683411566197462	0.0066788728953932	0.0186235140478581
GSTA4	1218.31578414374	-0.434357623636451	0.145749984473229	0.000621087989490969	0.00248664674089693
GSTM2	1504.1266461841	-0.958398856226916	0.205188795190937	1.9192799201283e-07	1.98977593383351e-06
GSTM5	412.915767791669	-0.763307911596836	0.155130032413301	8.8703862603985e-08	9.94496791578551e-07
GSTO2	478.771095832497	-0.406330639104365	0.109821766934149	5.20432437591002e-05	0.000288559235641392
GUCY1A2	1639.83334216803	-0.645573891487181	0.246952511991549	0.000986309746715066	0.0036953995516205
GUCY2F	7.94639930999581	0.972150595888595	0.550203690139648	0.00310619075094855	0.00983679696135842
GYS1	1032.85336966079	0.207989677449354	0.0726850832150765	0.00223514260091782	0.00744141852026113
HAAO	193.629652872181	0.312858057292934	0.0911316782099897	0.000213725443450072	0.000986558908133167
HADHB	3543.49866586589	0.155179050565759	0.0655521570643915	0.0112874950226635	0.0291038939012873
HAGH	1131.26480608993	-0.30448473975636	0.081357310614822	6.8593520200415e-05	0.000366464373838144
HAGHL	241.888491195972	0.638974454586932	0.254770350572161	0.00135699489972794	0.00483010338273629
HAL	114.76239589194	-0.759265536684406	0.227741777377898	7.45642552147241e-05	0.000394138904075624
HCCS	557.873919479605	0.187175585965148	0.0727149383269339	0.00569495074593437	0.0163331711669646
HEMK1	1237.77745279911	-0.376922238325361	0.0994816297512838	4.12627862760484e-05	0.000236357716009643
HGD	64.480662914044	0.549546250573867	0.27295218668654	0.00650088077092201	0.018214890551286
HK1	3816.92301599321	0.394812346225504	0.111745375016808	0.000103532432330636	0.000524139510659446
HK3	1741.05754368322	-0.542016126963172	0.245882604489872	0.00414038778553703	0.0124566495387421
HMBS	422.317573707387	0.46537133582879	0.12417832384161	3.48292966607434e-05	0.000204103117958078
HMGCS1	3426.45360448488	-0.616441427506928	0.16916608842408	3.44181028171818e-05	0.000202073586928768
HMGCS2	53.0180359605391	-2.98912277860478	0.609526570934847	1.711483048681e-08	2.25911040725836e-07
HMOX1	3521.76888472781	0.98477581703487	0.384481765266167	0.000448558033622858	0.0018788927515937
HMOX2	1293.22371474085	0.254294778127829	0.116872218376154	0.0130866770826009	0.0329254242812097
HPD	31.6556641713552	0.861080667809254	0.143555167794293	1.77565008925619e-10	3.61852225466328e-09
HPRT1	705.824757989031	0.320405424219762	0.105805696587234	0.000838650572184333	0.00321070479424733
HYI	997.993772834129	-0.672045280992981	0.120868700097361	3.46776919984592e-09	5.25712966957176e-08
IDH1	3284.67812094358	0.504907440034549	0.134186686698485	2.90285388428558e-05	0.000174164244964009
IDH2	1917.44105190789	0.72505665227821	0.102602431244567	1.98920587377402e-13	7.03219545986807e-12
IDO2	52.8621734549374	-0.948385225254503	0.218068646759438	8.63772652791701e-07	7.60162635082188e-06
IMPA2	945.574310937905	-0.275392191948221	0.0834782554184767	0.00040613535995394	0.00172467397787222
IMPDH2	2418.47050443757	0.388212212758528	0.0716587133433789	1.57779368795728e-08	2.10510450133615e-07
INMT	7939.89377478335	-1.04659730485549	0.195162244864062	4.5149848241644e-09	6.73410932212145e-08
INPP1	926.927818373645	-0.539067468155421	0.107844774598877	9.3147538267896e-08	1.04138391034888e-06
INPP4B	1121.61435350284	0.467079327128164	0.16971130846508	0.00113746244758969	0.0041634566869258
INPP5A	1292.05057369087	-0.357633334395932	0.080598017721193	2.73335829828124e-06	2.13888505080261e-05
INPP5B	1527.29995798985	-0.452519584061637	0.111428968121979	9.96313004320122e-06	6.76596975658594e-05
INPP5E	603.667422883052	-0.284493740452481	0.124301788338662	0.00863351834282033	0.0231842665292653
INPP5K	1622.03989601124	-0.773300940471188	0.0885003053722146	2.82810798574233e-19	2.81939741314624e-17
ITPKA	19.9529178160338	0.750105371881174	0.239221342263943	0.000149036207343219	0.000722792254449319
ITPKB	2022.24425068373	-0.227604284248643	0.101862656403653	0.0125149103612123	0.0316787640597698
JMJD7-PLA2G4B	883.60331845056	-0.596988807212289	0.176758747582262	9.6975069079893e-05	0.000494862745020101
KMO	470.003310606272	-0.747674744877533	0.204296094327339	2.35695214356383e-05	0.000145473794636061
L2HGDH	338.832555116312	-0.314239111054728	0.11359674966817	0.00196849724048756	0.00665502668538681
LCAT	579.598131333501	-1.17956912008838	0.20037000212715	1.64407642871254e-10	3.36968066059232e-09
LDHA	10774.9156177209	0.641501584918001	0.161225890481119	8.56013873400171e-06	5.9196542083109e-05
LDHAL6A	25.8367895680288	-0.567581250592238	0.184242776359354	0.000292356988082222	0.00129975262468306
LDHB	9116.52116254332	0.456236978742445	0.0982075794360306	6.82599984256455e-07	6.20665428953799e-06
LDHD	217.598775196231	-0.723118817803674	0.142962845787093	4.78424952537909e-08	5.69154419670754e-07
LIPG	684.75808320068	1.25524650918703	0.338622291675306	5.99268551313312e-06	4.33795239743877e-05
LPGAT1	2220.35197395817	0.168270324595437	0.0773982470189679	0.0180635953541391	0.0430729991399931
LPL	6145.8480847471	-0.498769978934133	0.224211685427741	0.00453742828427193	0.0134642606416132
LTA4H	9470.70077110732	-0.689688322191419	0.160487938878172	1.9686026635426e-06	1.59348763181138e-05
LTC4S	196.182823744643	-0.753440158077834	0.181658472415791	3.27392872820128e-06	2.51684533291056e-05
LYPLA1	2073.45697000648	0.164853084514156	0.0659702645541107	0.00758415509046569	0.0207376463618723
LYPLA2	1399.53606907443	0.34613531416347	0.110488448317136	0.000530271902177763	0.002164068547237
MAOA	5740.49399105076	-0.363990620543946	0.157993563827467	0.00599896859868595	0.0170074274127005
MARS2	170.46911304686	0.659449424993091	0.133412432892099	9.77610588519896e-08	1.08481695003034e-06
MAT1A	60.3270626983657	0.608938950312287	0.355534860979886	0.010537162955952	0.0274663181140432
MBOAT2	1851.01752193931	-0.419869060391343	0.109050196241329	2.70523074372339e-05	0.000163527688153815
MBOAT7	1408.70405397924	0.536064289247045	0.110711448478676	2.08149064463623e-07	2.13837557033259e-06
MDH1	3312.25668108667	0.204608557109018	0.0794800830736279	0.00536924760473831	0.0155421321780363
MDH2	2351.61081796062	0.312261924873216	0.0781351646501516	2.36042073200367e-05	0.000145615757187444
ME1	751.27184623149	0.305401355114984	0.126488842545274	0.00564530844880127	0.0162150538745504
ME2	1469.82293929625	0.335749744852141	0.0862483601307005	3.25314171627047e-05	0.000192401639759394
ME3	753.533073884274	-0.373546378099658	0.137655488894245	0.00180507964835952	0.00617458139940494
MGLL	5267.42975789425	-0.279680510215212	0.110543200591315	0.00455489190436911	0.0135096478558362
MGST1	3964.25466273701	0.39460775604106	0.125072425210005	0.000402548729054951	0.00171148447189296
MGST3	2535.01350128269	-0.3205629924412	0.0921009011868959	0.000173467727501381	0.000824749365226424
MIF	2201.59358334505	0.617223249727782	0.137474294560149	9.59838007761782e-07	8.33230326278192e-06
MINPP1	663.835766314783	0.155484205504972	0.0650206976987458	0.0105560543903907	0.0275106647417952
MLYCD	570.972745565381	-0.179922183617474	0.0778321848536041	0.0121188476747401	0.0308423513115875
MMAB	914.553367309505	-0.377764546249865	0.0934100563664439	1.43180545040838e-05	9.33670519113764e-05
MPST	1182.11756139348	-0.209085995473729	0.0993140537821091	0.0186388189845449	0.044258316077726
MTHFD1	1326.14710600294	0.200563629194742	0.0916361799018189	0.0155742055579932	0.0379800318123155
MTHFD1L	828.046561471642	0.548734291462051	0.188841533947761	0.000544258264973872	0.00221462020211328
MTHFD2	2012.19214634115	1.22954178010656	0.201021768697419	3.62037257508358e-11	8.32385107830333e-10
MTMR2	1493.5160411422	0.213155168591795	0.0793076114790053	0.0037373443609488	0.0114545034348777
MTMR7	110.348630805037	-0.444183157876002	0.113954342955164	2.0356156666615e-05	0.000127471480553278
NADSYN1	2477.60109967055	-0.228496382261981	0.10146078858744	0.0119129502428646	0.0304425775559227
NANP	262.517556245665	0.324569850021528	0.091871801400792	0.000140274979325784	0.000684564971556004
NANS	1411.43832079619	0.528672811116236	0.103433906875072	5.29068624065632e-08	6.23155827863315e-07
NAT1	346.807903706323	0.622279014654306	0.204551371374304	0.000284638434478699	0.00126928676015613
NIT2	1463.49163833142	-0.15669466858817	0.0660937642986701	0.0111257854809426	0.0287464183642475
NME1	864.316846679933	1.25944262072674	0.163628309268174	5.1984404129532e-16	2.94403126047563e-14
NME1-NME2	252.086686599462	1.06211857717331	0.274450607310997	4.90991160164224e-06	3.63114916462106e-05
NME2	4697.27672800436	0.508407769556809	0.110170318444315	6.79962713747762e-07	6.18718901596768e-06
NME4	909.099572036302	0.275287755853399	0.0974287594350408	0.00193608906092033	0.00656326818081032
NME5	436.969251855316	0.847468493884606	0.336106327298944	0.000719851278096415	0.00282133250573942
NMNAT2	122.808491803742	0.678087301455518	0.207623308744869	0.000116044744418981	0.000579015648679531
NMNAT3	133.365217601052	-0.484635818433286	0.112216334567064	2.89142585420232e-06	2.25196895513389e-05
NMRK1	1249.31496713041	-0.485362598973781	0.132485957521394	4.55034212300264e-05	0.000256774802675701
NNMT	6707.64298531882	0.681757051682266	0.309831590965937	0.00268809964820567	0.00869845592472472
NOS1	282.891259742419	-1.13662175523579	0.183483648954649	2.72729069071725e-11	6.41606527285787e-10
NOS2	85.5706045482366	-0.819863827290534	0.35655161978088	0.00139198615576446	0.00492860789318334
NPL	1166.81646541692	0.492352438583513	0.188913983367622	0.00161655343474076	0.00560586632169806
NPR1	1630.24345361024	-0.658317367504446	0.164218027555826	7.27844522024832e-06	5.1519650731113e-05
NT5C1A	2.3887050642354	0.941084043036136	0.518743508571293	0.00305868634594194	0.00970609113826217
NUDT12	734.691360967986	-0.316004519922138	0.111760013561696	0.00161912906185604	0.00561245530022782
NUDT9	1262.15088681037	-0.189575922354551	0.0685112175601223	0.00317896240505452	0.010026484437
OAT	2886.34132754061	0.516299208420665	0.0959786615411732	1.27430694249303e-08	1.72794080129237e-07
OGDH	3745.55835558762	0.276914846660361	0.110768325148374	0.00501575175501801	0.0146653661415197
OGDHL	13.0098892577943	1.78742335272143	0.409268564380784	1.84938514459488e-07	1.9237156076268e-06
OTC	18.295300150946	-0.548435168302859	0.351985400517165	0.01790406329873	0.042774441103743
OXCT1	855.357591181535	0.666300209171797	0.0934314441339015	1.37866987783662e-13	4.9942717100759e-12
P4HA3	228.339073346822	2.72069539596972	0.27543584250245	2.35338703286271e-24	5.19057212566702e-22
PAFAH1B3	166.742990810801	0.613017445712068	0.114519806538626	1.22235674595458e-08	1.66292561023067e-07
PAICS	1687.72795498101	0.815538974562045	0.109604446697143	1.05028024715619e-14	4.70793787767513e-13
PAPSS1	2743.18490288893	-0.221237219129705	0.0691223179552931	0.00070166817596994	0.00275917891285876
PAPSS2	5021.04244538809	-0.906373375395371	0.153627161622938	2.89393995341171e-10	5.64805524345184e-09
PC	361.553691846556	1.09107082612159	0.154749088371656	9.50877972353855e-14	3.55303323912671e-12
PCCB	797.887969852331	0.204210334378586	0.0829405618313284	0.0073940057567163	0.0202751463829509
PDE1A	363.638427444813	1.20943740866188	0.189721767848396	7.3208232774554e-12	1.93485555189842e-10
PDE1B	382.876076892059	-0.670838187087318	0.166512040666186	6.51087220409228e-06	4.65892816372644e-05
PDE1C	660.142509958113	-0.865584991188077	0.177350326982791	8.59670277402402e-08	9.67294010099325e-07
PDE2A	740.956193960467	0.427500305004238	0.178242377921995	0.00364974358608535	0.0112306775096823
PDE3A	839.822010381894	0.962150819741545	0.195305014682482	5.4443647982654e-08	6.39017957608727e-07
PDE4C	469.302357159411	-0.638438618210605	0.251931418271248	0.00126355692831852	0.00454293556325482
PDE6A	85.3719869901891	-0.912862995454909	0.154202680063723	2.52525748526443e-10	4.98708338393387e-09
PDE6C	24.1611110581413	-0.818444061118931	0.196619422098518	2.64213648011881e-06	2.07532201367794e-05
PDE6G	33.6677005198112	-0.515225300862268	0.226460808351556	0.00376137868804394	0.0115137363107491
PDE7A	1526.46496861904	-0.661854034732461	0.136331169805814	1.51577482013311e-07	1.60619285043271e-06
PDE7B	319.049108689893	0.938867534489948	0.16953547258437	2.20466551300204e-09	3.53129039720758e-08
PDE8A	1504.48787757778	-0.348258735609092	0.119250006615298	0.00105491281842271	0.00390430534207741
PDE8B	608.260675101345	-0.343479836533591	0.106733788616368	0.000400735327685698	0.00170610293336363
PDE9A	286.279950029477	-0.302538056579394	0.103269938760976	0.00124529685047243	0.0044895896722587
PDHA1	1535.19063292058	-0.189276029918554	0.0654087813021068	0.00214261205423993	0.00716302082197475
PFAS	535.60511423194	0.440233922397848	0.101729765914238	3.21052495723052e-06	2.47344400337114e-05
PFKFB2	1976.28583725892	-0.564976642181241	0.164628283274562	8.67814268149992e-05	0.000449938319224095
PFKM	1188.33311933351	0.359397579697187	0.0815991424345717	3.15447746636548e-06	2.43477986665304e-05
PFKP	1407.21470988467	1.04666942242481	0.145117643146232	3.26667063182893e-14	1.32382491312313e-12
PGM1	2148.93928845169	-0.478433113632547	0.13058136507121	4.64348501398065e-05	0.000261063787510579
PGM2	973.144326949794	0.364674243479308	0.103721182417483	0.000125243500933628	0.000618107677974022
PGM2L1	647.379489648173	1.100472825652	0.146012458912087	2.54364011570744e-15	1.26790285207553e-13
PHGDH	451.398343294416	0.420243205101887	0.205781094352181	0.00949985305485092	0.0251690058133358
PHOSPHO1	93.3155352254663	-0.885348744095852	0.217706996242028	3.37478230671083e-06	2.58560404027526e-05
PHPT1	1090.83433581903	0.241329076962601	0.0986691523101825	0.00673625754184878	0.0187563504053955
PIK3C2B	1541.50135871313	-0.343055872970757	0.117698649830951	0.00109804365236585	0.00404062325330766
PIK3C2G	27.9245842427069	-0.706665063893189	0.357102876492667	0.00424455225531189	0.0127163091548429
PIK3C3	1520.13738415154	-0.156634594651047	0.0619689542565127	0.00716517415915599	0.0197584879546836
PIP4K2B	2746.00493225308	-0.189109826107586	0.0713108641466559	0.00450541421561011	0.0133883913789973
PIP4K2C	1294.3288290592	0.217745653943031	0.0704912490365791	0.0010362671944704	0.00384452253312364
PIP5K1B	816.718249197534	-0.628469513599344	0.120916274790992	2.75563305628521e-08	3.46337078476028e-07
PIP5K1C	1521.75313991772	0.300377098164722	0.0950218403525216	0.000587465263812383	0.00236571284052287
PIPOX	67.6424088546212	-0.407724139134306	0.115949782094997	0.000104768431083237	0.000529428955370545
PKM	15352.0918294852	0.678802580064327	0.127466572317826	1.26334658829696e-08	1.7149448268042e-07
PLA2G12B	31.9711966311281	-1.33755889917482	0.423443912111136	3.47525010620329e-05	0.000203700984000246
PLA2G1B	255.396626183933	-0.901861662388582	0.349552600345671	0.000529415211970712	0.00216128015199772
PLA2G2A	682.668243525608	3.57573622473221	0.389792219025289	1.20949549549039e-21	1.82692462024891e-19
PLA2G4A	422.622157183425	0.683514778063462	0.120894877034494	1.98792685342136e-09	3.20887959636143e-08
PLA2G4B	335.21749081466	-1.12426661359811	0.277208797475856	2.00970478419712e-06	1.62306780092498e-05
PLA2G5	192.448231627083	0.400055347420406	0.13353508676086	0.000670549794104174	0.00265566701389771
PLA2G6	706.82773107151	-0.512747882786026	0.148952089623442	9.67330952154698e-05	0.000493945730812141
PLA2G7	623.015890734459	1.9474983551928	0.257496939917465	6.66127033396635e-16	3.68930756740985e-14
PLCB2	1903.90769688759	-0.566993248948756	0.168373988159482	0.000108907498681708	0.000547901007195036
PLCE1	1291.61821207563	-0.50171259407979	0.111406197688053	1.17488718241292e-06	1.00219468912093e-05
PLCG1	2497.12717632155	-0.30261271286463	0.0962847037173188	0.000618828091718255	0.00247879339921152
PLPP1	1799.55710210853	0.704371098666072	0.125920173049869	2.69865631589466e-09	4.21419870683225e-08
PLPP2	745.31522565832	1.36862171128307	0.268955889118384	9.66774425405479e-09	1.35136954595517e-07
PMM1	1293.11501191747	-0.765924994406325	0.121646223580257	3.40886586585598e-11	7.87758102514397e-10
PMM2	1023.71942952292	0.302869539277114	0.102057310469713	0.00110103835874058	0.00404976077551527
PNLIPRP1	5.43920890130176	-0.630267591692793	0.294018552879142	0.00363546367391229	0.0111972736977694
PNMT	73.3146483030197	-1.80754366045907	0.373841972993153	2.02746275876555e-08	2.62768873305844e-07
PNPLA3	51.690646258265	-0.759225798032424	0.279747620740807	0.000535357366698552	0.00218267816951219
POLA2	399.658317624589	-0.173679960491527	0.065658560548536	0.00482344173893789	0.0141829446035334
POLD2	1122.64157137081	0.217548064536291	0.102759970730503	0.0175340901713417	0.0420729569660621
POLE	879.992372062849	-0.404141181459519	0.0788929437933267	7.34829108677659e-08	8.39713245097355e-07
POLE3	1419.26951277165	0.286806134855104	0.0552094543696999	8.76349549818301e-08	9.84283904016292e-07
POLR1A	1568.43752363434	0.563880630909465	0.0985249248863503	1.62714956927356e-09	2.68210639649503e-08
POLR1B	674.842217687415	0.32892093353149	0.0984388167455496	0.000277029500347302	0.00123912531176522
POLR1C	658.769218151243	0.258413120953551	0.119846426353778	0.0135267086696447	0.0338650085558568
POLR1D	2269.15816215125	-0.162406207390219	0.0556529214870431	0.00214320410464392	0.00716403914968352
POLR1E	509.053840206104	0.233291256343883	0.103876425758394	0.0118840358705348	0.0303842661060052
POLR2A	3598.59648553843	0.29062179867116	0.120621783690121	0.00608848574613245	0.0172337683419488
POLR2B	3109.69389130734	0.360314704369138	0.0840361535035005	5.3406143184733e-06	3.91367629107057e-05
POLR2D	1018.76080560844	0.215469916451375	0.0585997034531655	0.000125041658055785	0.000617478352233868
POLR3A	763.418231063181	0.166438071809422	0.0621082374551126	0.00444650887008046	0.0132363055190091
POLR3B	387.666426566213	0.194239448441791	0.0848542910726194	0.0122590761129015	0.0311196734530295
POLR3D	736.238289965859	0.440932849073703	0.0956018759640185	8.45476264334863e-07	7.48533651370182e-06
POLR3F	460.442313854122	-0.169060150217796	0.0757608612707778	0.0155271695319506	0.0378875706133546
POLR3G	120.085362126903	-0.29957719761944	0.125592017565555	0.00626255144529818	0.0176463052200301
POLR3GL	1019.47905428288	-0.214668020502658	0.0566338197881113	8.01656974620534e-05	0.000419389101143316
POLR3H	1841.95617941182	-0.297726003014902	0.137140238380752	0.0110899207781617	0.0286686127532541
PPAT	363.004356235276	0.633934388583828	0.102570118623011	9.0097624221672e-11	1.95091493351584e-09
PRPS1	1184.79251301717	0.432560310509545	0.093935959725085	9.02712923249836e-07	7.89691617625681e-06
PRPS2	975.243805133438	0.40349116661171	0.0690446931006844	1.24172728012592e-09	2.10241637245777e-08
PSAT1	277.693615532683	2.79164029041244	0.274819866771865	1.48154746800961e-25	4.10273417168928e-23
PTDSS1	1736.86024384928	0.18716942229393	0.0887659750179556	0.0200064354999523	0.0469466521010557
PTEN	5893.6656178481	0.275175356479004	0.106275428320514	0.00391887692291979	0.0119269959152436
PTGDS	5873.90393687389	0.640537954940762	0.166910295803081	1.52358126834443e-05	9.86788564043529e-05
PTGES	264.289479665256	1.50407332050664	0.192959314085385	1.51000047014338e-16	9.33839744848226e-15
PTGES2	708.238331228756	0.415502562364735	0.102883091601721	1.25482215888787e-05	8.30869624494219e-05
PTGIS	2503.4963432924	0.559291483053282	0.215072725788157	0.00132857269177005	0.00473841116156054
PTGS1	1109.90411505858	0.588571607176731	0.11901835901597	1.1065511124333e-07	1.20799708169843e-06
PTGS2	2819.72855145002	-0.91726218351681	0.315258338351559	0.000196531239611161	0.000917500408219364
PYCR1	438.076954168709	1.99693569738401	0.182136644384057	1.04241717601399e-29	5.41253401620764e-27
PYGB	4283.47446381494	0.208824712609807	0.0918932603233647	0.0121598913404773	0.0309331030835705
PYGM	125.107017379536	0.39709686601733	0.148790927846649	0.00188279745694783	0.0064061380231414
RDH12	13.5625869987335	-0.436851592909461	0.228198147600612	0.0121840175427335	0.0309736314685752
RDH16	77.4562468217752	-0.374051073456139	0.147071344543145	0.00297173465402929	0.00947116915375602
RFK	1092.04428917951	0.280774437477064	0.0866945918284081	0.000489977639101936	0.00201946629722797
RPE65	1.73505486400721	3.13004995295765	0.614030663984939	6.4489191521365e-09	9.32388757035519e-08
RRM1	1395.83073542825	0.283677279263366	0.0817861206029	0.000213225000755699	0.000985207025182478
RRM2	303.853564432571	0.915760607126293	0.191624547017624	1.26108408676816e-07	1.36001725203474e-06
RRM2B	2772.64125759417	0.274210552962281	0.109619417419117	0.00505055126424625	0.0147498112442945
SAT2	1452.83673432909	-0.240445845766115	0.116331350282586	0.0181610330185688	0.0432556790827399
SDS	268.232973463047	1.98618127000371	0.291689710841896	1.64384267319541e-13	5.87797574520076e-12
SEPHS2	1778.37775081638	0.340284778885677	0.0750073160731924	1.86372701153354e-06	1.51697153195462e-05
SGMS1	1747.04024133366	-0.56623540647062	0.0919009732146323	1.12858123354084e-10	2.39587990490104e-09
SGMS2	3929.45567483478	-0.514118844334172	0.242358215963248	0.00561084477072635	0.0161290754579945
SGPL1	1742.11852602016	0.500334267506459	0.0775113558835992	1.92195069490684e-11	4.67781027042609e-10
SGPP2	859.225817996294	0.915594470121568	0.269708454926111	4.07348826917195e-05	0.000233602273659854
SHMT2	1325.7179487142	0.92236506103408	0.103418724380241	3.92255401255342e-20	4.79224576739554e-18
SMPD2	443.129869870864	0.280294170202667	0.141021142463069	0.0187391316310445	0.0444710890916512
SMPD4	1483.36432670935	-0.147677197218286	0.0673191009679414	0.0183510020819342	0.0436539109371048
SORD	690.636235865492	0.934707047658569	0.171107856580965	3.3942479561831e-09	5.16452025713988e-08
SRM	795.283298065243	1.07228911433648	0.170145716952801	1.59753332309698e-11	3.94601813791337e-10
SUCLA2	1188.60601421602	0.211016123734437	0.0812061999020569	0.00489553685450146	0.0143678126501107
SUCLG2P2	1.39603255208708	-0.701337067302027	0.539086781028437	0.016613875772871	0.040138389481123
SULT1A1	1376.72843537646	-1.19423859813655	0.161351690688504	5.74335769799485e-15	2.70589232338612e-13
SULT1A2	247.950062269156	-1.58752677565965	0.201259846842521	6.35200820875172e-17	4.21040161134891e-15
SULT1A3	721.403922440728	-0.793742156752532	0.280376697740827	0.000345011623841145	0.00149803566219388
SULT1A4	467.510263262423	-0.556040921431416	0.190277509675577	0.000505466478066781	0.00207404363399051
SULT2B1	222.492630590982	-1.05020593336523	0.220512633007028	9.93519131277984e-08	1.09904470966894e-06
SYNJ1	781.064080364612	-0.294391675945376	0.0876497882678828	0.000303077624201455	0.0013411938259895
SYNJ2	657.109913091605	1.11630051013325	0.147158050555583	1.68603818382419e-15	8.66415044442275e-14
TDO2	345.682200049686	2.57503310337185	0.348882679359325	4.89357453314755e-15	2.31867981159004e-13
TK1	249.942577851931	0.542563663723261	0.197397885647521	0.000902223302424648	0.00342619402199139
TKFC	795.721047155467	0.199176679995683	0.0773830064224843	0.00547653359665573	0.0158049614207331
TPH1	52.5159023492934	-0.548775408595856	0.228946389809498	0.00243230664246722	0.00798687463112127
TPH2	210.252011598177	-0.71089445298816	0.137148555177178	2.54548477951256e-08	3.2170951906588e-07
TPI1	7174.33614540003	0.354377986428838	0.0932998772374442	4.38577749706018e-05	0.000248593888012806
TPO	17.6059998508564	-0.698526179601232	0.170739590512682	4.70825136532163e-06	3.49877308288168e-05
TRDMT1	372.531719043933	-0.277675097617147	0.0892516644706243	0.000765801877027511	0.0029715650682238
TREH	40.357651150874	-0.874297810158361	0.329492332205885	0.000464756747650666	0.00193180994357864
TXNRD1	4785.81138571068	0.832840297585227	0.153815344221775	5.62877118378002e-09	8.24725833117869e-08
TXNRD2	862.299718124012	-0.394451150241213	0.0978230024595399	1.40270959662542e-05	9.16135515636673e-05
TYMS	343.979849919058	0.481731831579485	0.14281259130552	0.000136930771854499	0.00067021320246066
UAP1	2181.84414746232	0.457921425750698	0.201698399674334	0.00462952933131254	0.0136805500977356
UCK2	555.118144070851	0.990256733842337	0.176768295191734	1.35462135410435e-09	2.27808556061692e-08
UCKL1	813.047021867536	-0.383929163625459	0.0982833658285632	2.4838613308353e-05	0.00015176581502429
UGCG	3944.95630153768	0.722922252840984	0.163804456236749	1.09032249312763e-06	9.35747503313357e-06
UGDH	1568.76022009726	0.703839755792132	0.139885225209377	5.7023479481667e-08	6.6535401644269e-07
UGT1A1	62.1829131095066	0.451461644953693	0.137149823291613	0.000202680207288906	0.000942601008819072
UGT1A10	3.31024645999141	1.89037015841692	1.21605032323103	0.000689438050240964	0.00272096033668338
UGT1A3	5.47337160930413	1.98270319111842	1.00715200920808	0.000324776211545122	0.00142356800089178
UGT1A4	5.91203198957472	3.46579869355004	0.648052487609737	1.36816380951264e-09	2.29775920650158e-08
UGT1A5	4.25554598186764	0.975266096526291	1.13294174818157	0.00814240029664497	0.0220483531718038
UGT1A6	378.370078465724	3.99819642228698	0.430587802853318	1.82081830968844e-22	3.08709215866428e-20
UGT2A1	24.3863511372049	1.33453558412023	0.465925424549419	8.70830055416672e-05	0.00045112653234566
UGT2B17	24.5357910582206	1.05739149821465	0.584594394263662	0.00228950615564635	0.00759097537809951
UMPS	823.584232379332	0.226666350796204	0.0619765029132513	0.00013032528049047	0.000640523953000195
UPB1	66.6316147631654	-1.27275200353266	0.184310132369082	1.77700455089918e-13	6.31787224280462e-12
UROS	755.99372796573	0.162183561073232	0.0644363233671238	0.00726284736422798	0.0199682233710595
UXS1	1944.48407277413	-0.56028956037828	0.0855298252979305	9.105600460404e-12	2.35658234968483e-10
WARS2	453.333697553592	0.285926238366795	0.101215389099763	0.00185508733664792	0.00632048416832208
XDH	60.8838088836383	0.530967936895629	0.19209262694634	0.000891964356850193	0.00339551361933364
