# Supplementary material for: Identification and validation of metabolism-related hub genes in idiopathic pulmonary fibrosis
Source: Front Genet. 2023 Feb 27;14:1058582. doi: 10.3389/fgene.2023.1058582 (PMC10010493; doi:10.3389/fgene.2023.1058582)
Supplement: Supplementary file 5 [file DataSheet2.ZIP]

Archive with 3 entries (3 files):
- GO.xlsx
- KEGG.xlsx
- Reactome.xlsx
