# Supplementary material for: Identification and validation of metabolism-related hub genes in idiopathic pulmonary fibrosis
Source: Front Genet. 2023 Feb 27;14:1058582. doi: 10.3389/fgene.2023.1058582 (PMC10010493; doi:10.3389/fgene.2023.1058582)
Supplement: Supplementary file 5 [file DataSheet2.ZIP › GO.xlsx]

## Sheet: GO
Category	Term	Count	%	PValue	Genes	List Total	Pop Hits	Pop Total	Fold Enrichment	Bonferroni	Benjamini	FDR
GOTERM_CC_DIRECT	GO:0005829~cytosol	60	59.4059	6.10899e-12	PNMT, ALAS1, GDA, DGKA, TDO2, CA2, RFK, PPAT, PGM2, SORD, AMPD1, AMPD3, BAAT, UPB1, DGKZ, PGM2L1, SULT2B1, ITPKB, ALDH3A1, ALDH1A3, INPP4B, PHOSPHO1, PKM, RRM2B, HAGH, PLCB2, DGKI, MGLL, MTMR2, ACSS2, PDE1A, AK1, TYMS, ADH7, AK7, PAPSS2, SULT1A1, GMDS, ALDH1B1, ALOX5, AFMID, INPP5K, PLCG1, SULT1A2, MPST, MDH1, NOS2, PMM1, TXNRD2, AGL, NMNAT2, SYNJ2, GCLC, NAT1, GSTA4, GSTA1, PDE3A, POLR3H, PDE7B,…	100	5477	20472	2.24269	7.26971e-10	7.2697e-10	6.96425e-10
GOTERM_BP_DIRECT	GO:0006805~xenobiotic metabolic process	10	9.90099	2.04555e-09	SULT1A1, CYP2J2, ALDH3A1, AOC2, NAT1, GSTA4, GSTA1, FMO1, CYP3A5, SULT1A2	101	98	19256	19.4544	1.36029e-06	1.35824e-06	1.30506e-06
GOTERM_MF_DIRECT	GO:0016491~oxidoreductase activity	12	11.8812	6.31311e-08	DMGDH, ALDH3A1, ALDH1A3, RRM2B, DHRS9, ALDH1B1, NOS2, TXNRD2, SORD, ADH7, CYP3A5, CP	101	241	18811	9.27374	2.10856e-05	2.11489e-05	2.02651e-05
GOTERM_BP_DIRECT	GO:0046855~inositol phosphate dephosphorylation	5	4.9505	1.98126e-06	INPP4B, MTMR2, INPP5A, INPP5K, SYNJ2	101	18	19256	52.9593	0.00131667	0.000657779	0.000632022
GOTERM_CC_DIRECT	GO:0005759~mitochondrial matrix	12	11.8812	2.92954e-06	MPST, DMGDH, ALAS1, OAT, ACSS2, ALDH1B1, MMAB, TXNRD2, OXCT1, GPT2, HAGH, TYMS	100	390	20472	6.29908	0.000348555	0.000174308	0.000166984
GOTERM_MF_DIRECT	GO:0016849~phosphorus-oxygen lyase activity	4	3.9604	8.00702e-06	NPR1, ADCY4, CD38, ADCY8	101	8	18811	93.1238	0.00267078	0.00134118	0.00128513
GOTERM_BP_DIRECT	GO:0046856~phosphatidylinositol dephosphorylation	5	4.9505	2.20191e-05	INPP4B, MTMR2, INPP5A, INPP5K, SYNJ2	101	32	19256	29.7896	0.0145362	0.00479708	0.00460924
GOTERM_BP_DIRECT	GO:0046486~glycerolipid metabolic process	4	3.9604	2.88981e-05	GAL3ST1, DGKA, DGKZ, DGKI	101	12	19256	63.5512	0.019034	0.00479708	0.00460924
GOTERM_BP_DIRECT	GO:0006068~ethanol catabolic process	4	3.9604	3.74258e-05	SULT1A1, ALDH1B1, ADH7, SULT1A2	101	13	19256	58.6626	0.0245814	0.00497014	0.00477553
GOTERM_BP_DIRECT	GO:0046339~diacylglycerol metabolic process	4	3.9604	4.74532e-05	DGAT1, DGKA, DGKZ, DGKI	101	14	19256	54.4724	0.0310644	0.00525149	0.00504586
GOTERM_BP_DIRECT	GO:0042572~retinol metabolic process	5	4.9505	0.000164934	ALDH1A3, DGAT1, DHRS9, ADH7, CYP3A5	101	53	19256	17.9862	0.103888	0.0128396	0.0123368
GOTERM_BP_DIRECT	GO:0043651~linoleic acid metabolic process	4	3.9604	0.000168866	CYP2J2, ALOX5, CYP4A22, GSTA1	101	21	19256	36.3149	0.106229	0.0128396	0.0123368
GOTERM_BP_DIRECT	GO:0016042~lipid catabolic process	6	5.94059	0.00017403	PLA2G12B, PLA2G1B, PNPLA3, PLCG1, PLCB2, PLA2G7	101	100	19256	11.4392	0.109293	0.0128396	0.0123368
GOTERM_BP_DIRECT	GO:0032869~cellular response to insulin stimulus	6	5.94059	0.000260298	GCLC, PKM, PLA2G1B, PPAT, PNPLA3, INPP5K	101	109	19256	10.4947	0.158964	0.0172838	0.016607
GOTERM_BP_DIRECT	GO:0001822~kidney development	6	5.94059	0.000390635	MPST, SGPL1, RRM2B, CA2, PPAT, CYP4A22	101	119	19256	9.61278	0.228812	0.0235802	0.0226568
GOTERM_BP_DIRECT	GO:0046033~AMP metabolic process	3	2.9703	0.000551277	AK1, AMPD1, AMPD3	101	7	19256	81.7086	0.306983	0.030504	0.0293096
GOTERM_BP_DIRECT	GO:0006654~phosphatidic acid biosynthetic process	4	3.9604	0.000662116	DGKA, PNPLA3, DGKZ, DGKI	101	33	19256	23.1095	0.356255	0.0338188	0.0324946
GOTERM_BP_DIRECT	GO:0006584~catecholamine metabolic process	3	2.9703	0.000732547	SULT1A1, AOC2, SULT1A2	101	8	19256	71.495	0.385731	0.0344167	0.033069
GOTERM_BP_DIRECT	GO:0006629~lipid metabolic process	7	6.93069	0.000777485	ALDH3A1, MTMR2, OXCT1, MGST3, PDE3A, CHPT1, MGLL	101	209	19256	6.38552	0.40383	0.0344167	0.033069
GOTERM_BP_DIRECT	GO:0009142~nucleoside triphosphate biosynthetic process	3	2.9703	0.000938657	AK1, CMPK2, AK7	101	9	19256	63.5512	0.464471	0.0366628	0.0352272
GOTERM_BP_DIRECT	GO:0009190~cyclic nucleotide biosynthetic process	3	2.9703	0.000938657	NPR1, ADCY4, ADCY8	101	9	19256	63.5512	0.464471	0.0366628	0.0352272
GOTERM_MF_DIRECT	GO:0005524~ATP binding	19	18.8119	0.00120633	ENTPD1, ACSS2, MMAB, NPR1, DGKA, AK1, ADCY4, NMNAT2, ADCY8, DGKZ, AK7, PAPSS2, ITPKB, GCLC, PKM, RFK, CMPK2, ALDH18A1, DGKI	101	1544	18811	2.29191	0.331793	0.117864	0.112938
GOTERM_BP_DIRECT	GO:0019370~leukotriene biosynthetic process	3	2.9703	0.00142437	PLA2G1B, ALOX5, MGST3	101	11	19256	51.9964	0.612439	0.049778	0.0478289
GOTERM_BP_DIRECT	GO:0046940~nucleoside monophosphate phosphorylation	3	2.9703	0.00142437	AK1, CMPK2, AK7	101	11	19256	51.9964	0.612439	0.049778	0.0478289
GOTERM_MF_DIRECT	GO:0004143~diacylglycerol kinase activity	3	2.9703	0.00149148	DGKA, DGKZ, DGKI	101	11	18811	50.7948	0.392575	0.117864	0.112938
GOTERM_BP_DIRECT	GO:0009410~response to xenobiotic stimulus	7	6.93069	0.00161622	GCLC, TXNRD2, OXCT1, PDE3A, SORD, CD38, TYMS	101	241	19256	5.53765	0.658925	0.052049	0.0500109
GOTERM_BP_DIRECT	GO:0009725~response to hormone	4	3.9604	0.00164613	GCLC, NOS2, OXCT1, SORD	101	45	19256	16.947	0.665653	0.052049	0.0500109
GOTERM_CC_DIRECT	GO:0005789~endoplasmic reticulum membrane	14	13.8614	0.00165179	CYP2J2, DGAT1, MGST3, CYP4A22, FMO1, CYP3A5, SGPL1, G6PC2, DHRS9, ACER3, PNPLA3, CHPT1, PLPP2, MGLL	100	1052	20472	2.72441	0.178584	0.0614571	0.0588749
GOTERM_BP_DIRECT	GO:0006661~phosphatidylinositol biosynthetic process	4	3.9604	0.00175438	INPP4B, MTMR2, INPP5K, SYNJ2	101	46	19256	16.5786	0.688915	0.0529504	0.050877
GOTERM_MF_DIRECT	GO:0008146~sulfotransferase activity	4	3.9604	0.00175916	SULT1A1, SULT2B1, GAL3ST1, SULT1A2	101	45	18811	16.5553	0.444606	0.117864	0.112938
GOTERM_BP_DIRECT	GO:0050796~regulation of insulin secretion	4	3.9604	0.00186698	G6PC2, NOS2, ALOX5, ADCY8	101	47	19256	16.2258	0.711397	0.053899	0.0517885
GOTERM_CC_DIRECT	GO:0034774~secretory granule lumen	5	4.9505	0.00236013	PKM, ALOX5, AGL, PGM2, AMPD3	100	115	20472	8.90087	0.245114	0.0614571	0.0588749
GOTERM_BP_DIRECT	GO:0035556~intracellular signal transduction	9	8.91089	0.00238557	NPR1, PLA2G1B, DGKA, ADCY4, PLCG1, ADCY8, PLCB2, DGKZ, DGKI	101	450	19256	3.81307	0.795727	0.0660007	0.0634163
GOTERM_BP_DIRECT	GO:0008202~steroid metabolic process	4	3.9604	0.00263728	SULT2B1, DHRS9, CYP3A5, SULT1A2	101	53	19256	14.3889	0.827284	0.0685116	0.0658289
GOTERM_BP_DIRECT	GO:0050427~3'-phosphoadenosine 5'-phosphosulfate metabolic process	3	2.9703	0.00268268	SULT1A1, SULT2B1, SULT1A2	101	15	19256	38.1307	0.832435	0.0685116	0.0658289
GOTERM_CC_DIRECT	GO:0043231~intracellular membrane-bounded organelle	13	12.8713	0.00275017	CYP2J2, MTMR2, ACSS2, TXNRD2, MGST3, CYP4A22, FMO1, CYP3A5, SULT2B1, DHRS9, ALDH1B1, CHPT1, POLR3H	100	982	20472	2.71014	0.279436	0.0614571	0.0588749
GOTERM_MF_DIRECT	GO:0004029~aldehyde dehydrogenase (NAD) activity	3	2.9703	0.00280819	ALDH3A1, ALDH1A3, ALDH1B1	101	15	18811	37.2495	0.60908	0.134676	0.129048
GOTERM_BP_DIRECT	GO:0006165~nucleoside diphosphate phosphorylation	3	2.9703	0.00305557	AK1, CMPK2, AK7	101	16	19256	35.7475	0.869328	0.0724607	0.0696234
GOTERM_BP_DIRECT	GO:0046834~lipid phosphorylation	3	2.9703	0.00305557	DGKA, DGKZ, DGKI	101	16	19256	35.7475	0.869328	0.0724607	0.0696234
GOTERM_CC_DIRECT	GO:1904813~ficolin-1-rich granule lumen	5	4.9505	0.00309868	PKM, ALOX5, AGL, PGM2, AMPD3	100	124	20472	8.25484	0.308792	0.0614571	0.0588749
GOTERM_MF_DIRECT	GO:0004089~carbonate dehydratase activity	3	2.9703	0.00319826	CA2, CA4, CA14	101	16	18811	34.9214	0.656968	0.134676	0.129048
GOTERM_BP_DIRECT	GO:0006644~phospholipid metabolic process	4	3.9604	0.00340934	PLA2G12B, PLA2G1B, PLCB2, PLPP2	101	58	19256	13.1485	0.8968	0.0763887	0.0733976
GOTERM_BP_DIRECT	GO:0051923~sulfation	3	2.9703	0.0034513	SULT1A1, SULT2B1, SULT1A2	101	17	19256	33.6447	0.899649	0.0763887	0.0733976
GOTERM_MF_DIRECT	GO:0003951~NAD+ kinase activity	3	2.9703	0.00361218	DGKA, DGKZ, DGKI	101	17	18811	32.8672	0.701401	0.134676	0.129048
GOTERM_MF_DIRECT	GO:0030170~pyridoxal phosphate binding	4	3.9604	0.00363929	SGPL1, ALAS1, OAT, GPT2	101	58	18811	12.8447	0.704102	0.134676	0.129048
GOTERM_CC_DIRECT	GO:0005739~mitochondrion	16	15.8416	0.00372241	MPST, DMGDH, OAT, ALAS1, TXNRD2, TYMS, GCLC, PKM, RRM2B, ALDH1B1, OXCT1, RFK, LDHD, CMPK2, ALDH18A1, HAGH	100	1437	20472	2.27942	0.358402	0.063281	0.0606221
GOTERM_MF_DIRECT	GO:0016620~oxidoreductase activity, acting on the aldehyde or oxo group of donors, NAD or NADP as acceptor	3	2.9703	0.00451048	ALDH3A1, ALDH1A3, ALDH1B1	101	19	18811	29.4075	0.77907	0.134676	0.129048
GOTERM_MF_DIRECT	GO:0004550~nucleoside diphosphate kinase activity	3	2.9703	0.00499436	AK1, CMPK2, AK7	101	20	18811	27.9371	0.812184	0.134676	0.129048
GOTERM_BP_DIRECT	GO:0051384~response to glucocorticoid	4	3.9604	0.00533434	ALDH3A1, AGL, TYMS, CDO1	101	68	19256	11.2149	0.971471	0.114258	0.109784
GOTERM_MF_DIRECT	GO:0016836~hydro-lyase activity	3	2.9703	0.00550104	CA2, CA4, CA14	101	21	18811	26.6068	0.841566	0.134676	0.129048
GOTERM_MF_DIRECT	GO:0004114~3',5'-cyclic-nucleotide phosphodiesterase activity	3	2.9703	0.00550104	PDE1A, PDE3A, PDE7B	101	21	18811	26.6068	0.841566	0.134676	0.129048
GOTERM_MF_DIRECT	GO:0050660~flavin adenine dinucleotide binding	4	3.9604	0.00568915	NOS2, TXNRD2, LDHD, FMO1	101	68	18811	10.9557	0.851267	0.134676	0.129048
GOTERM_MF_DIRECT	GO:0004602~glutathione peroxidase activity	3	2.9703	0.00603029	GPX3, MGST3, GSTA1	101	22	18811	25.3974	0.867373	0.134676	0.129048
GOTERM_MF_DIRECT	GO:0005506~iron ion binding	5	4.9505	0.00697585	CYP2J2, ALOX5, P4HA3, CYP4A22, CYP3A5	101	142	18811	6.55801	0.903489	0.14112	0.135223
GOTERM_MF_DIRECT	GO:0016301~kinase activity	6	5.94059	0.00716132	ITPKB, PKM, DGKA, CMPK2, AK7, DGKZ	101	226	18811	4.94462	0.909326	0.14112	0.135223
GOTERM_BP_DIRECT	GO:0007584~response to nutrient	4	3.9604	0.00726282	ALDH3A1, GCLC, OXCT1, AGL	101	76	19256	10.0344	0.992151	0.142839	0.137246
GOTERM_BP_DIRECT	GO:0006672~ceramide metabolic process	3	2.9703	0.00741038	SGPL1, ACER3, PLPP2	101	25	19256	22.8784	0.99289	0.142839	0.137246
GOTERM_BP_DIRECT	GO:0042573~retinoic acid metabolic process	3	2.9703	0.00741038	ALDH1A3, ADH7, CYP3A5	101	25	19256	22.8784	0.99289	0.142839	0.137246
GOTERM_BP_DIRECT	GO:0098869~cellular oxidant detoxification	4	3.9604	0.00752916	TXNRD2, GPX3, MGST3, GSTA1	101	77	19256	9.90408	0.993434	0.142839	0.137246
GOTERM_MF_DIRECT	GO:0004497~monooxygenase activity	4	3.9604	0.00774052	CYP2J2, CYP4A22, FMO1, CYP3A5	101	76	18811	9.8025	0.925383	0.14406	0.138039
GOTERM_MF_DIRECT	GO:0020037~heme binding	5	4.9505	0.00843081	CYP2J2, TDO2, NOS2, CYP4A22, CYP3A5	101	150	18811	6.20825	0.940859	0.148648	0.142436
GOTERM_CC_DIRECT	GO:0070062~extracellular exosome	20	19.802	0.00934873	MPST, CYP2J2, MTMR2, ENTPD1, MDH1, GPX3, AK1, SORD, CP, UPB1, SULT2B1, ALDH1A3, PKM, GMDS, CA2, GSTA1, CA4, PGM2, CD38, ENPP3	100	2218	20472	1.84599	0.672979	0.139062	0.133219
GOTERM_BP_DIRECT	GO:0007205~protein kinase C-activating G-protein coupled receptor signaling pathway	3	2.9703	0.00989458	DGKA, DGKZ, DGKI	101	29	19256	19.7228	0.998657	0.1825	0.175354
GOTERM_BP_DIRECT	GO:0008210~estrogen metabolic process	3	2.9703	0.0112565	SULT1A1, SGPL1, CYP3A5	101	31	19256	18.4503	0.999462	0.202009	0.194099
GOTERM_MF_DIRECT	GO:0004623~phospholipase A2 activity	3	2.9703	0.013271	PLA2G12B, PLA2G1B, PNPLA3	101	33	18811	16.9316	0.988463	0.222289	0.213
GOTERM_BP_DIRECT	GO:0019369~arachidonic acid metabolic process	3	2.9703	0.0142113	ALOX5, CYP4A22, MGLL	101	35	19256	16.3417	0.999927	0.248324	0.2386
GOTERM_BP_DIRECT	GO:0006730~one-carbon metabolic process	3	2.9703	0.0149969	CA2, CA4, CA14	101	36	19256	15.8878	0.999957	0.255331	0.245333
GOTERM_MF_DIRECT	GO:0016787~hydrolase activity	6	5.94059	0.0150729	ENTPD1, ALOX5, AFMID, PNPLA3, ENPP3, HAGH	101	272	18811	4.1084	0.993734	0.231067	0.221411
GOTERM_BP_DIRECT	GO:0006188~IMP biosynthetic process	2	1.9802	0.0154996	AMPD1, AMPD3	101	3	19256	127.102	0.999969	0.257293	0.247219
GOTERM_MF_DIRECT	GO:0047894~flavonol 3-sulfotransferase activity	2	1.9802	0.0158643	SULT1A1, SULT1A2	101	3	18811	124.165	0.99521	0.231067	0.221411
GOTERM_MF_DIRECT	GO:0003876~AMP deaminase activity	2	1.9802	0.0158643	AMPD1, AMPD3	101	3	18811	124.165	0.99521	0.231067	0.221411
GOTERM_MF_DIRECT	GO:0042802~identical protein binding	17	16.8317	0.018294	MPST, MTMR2, OAT, ALAS1, DGAT1, GPX3, MGST3, SORD, AMPD1, GMDS, RRM2B, TDO2, GSTA4, OXCT1, PPAT, CD38, ALDH18A1	101	1712	18811	1.84942	0.997902	0.252409	0.24186
GOTERM_BP_DIRECT	GO:0006139~nucleobase-containing compound metabolic process	3	2.9703	0.0183203	GDA, AK1, POLR3H	101	40	19256	14.299	0.999995	0.29068	0.279298
GOTERM_BP_DIRECT	GO:0042493~response to drug	6	5.94059	0.0183864	ALDH3A1, OXCT1, PDE3A, SORD, CD38, TYMS	101	293	19256	3.90417	0.999996	0.29068	0.279298
GOTERM_CC_DIRECT	GO:0016020~membrane	21	20.7921	0.0187489	MTMR2, ENTPD1, GAL3ST1, MGST3, DGKA, ADCY4, SORD, ADCY8, DGKZ, ITPKB, UGCG, G6PC2, INPP5A, POLR2B, CA4, PNPLA3, INPP5K, CD38, CHPT1, DGKI, MGLL	100	2547	20472	1.68792	0.894843	0.247902	0.237486
GOTERM_MF_DIRECT	GO:0051287~NAD binding	3	2.9703	0.0191395	ALDH1B1, MDH1, SORD	101	40	18811	13.9686	0.998427	0.252409	0.24186
GOTERM_BP_DIRECT	GO:0006235~dTTP biosynthetic process	2	1.9802	0.0206131	CMPK2, TYMS	101	4	19256	95.3267	0.999999	0.309828	0.297696
GOTERM_BP_DIRECT	GO:0006534~cysteine metabolic process	2	1.9802	0.0206131	GCLC, CDO1	101	4	19256	95.3267	0.999999	0.309828	0.297696
GOTERM_BP_DIRECT	GO:0045454~cell redox homeostasis	3	2.9703	0.0209974	GCLC, NOS2, TXNRD2	101	43	19256	13.3014	0.999999	0.309828	0.297696
GOTERM_MF_DIRECT	GO:0050294~steroid sulfotransferase activity	2	1.9802	0.0210969	SULT1A1, SULT2B1	101	4	18811	93.1238	0.999193	0.252409	0.24186
GOTERM_MF_DIRECT	GO:0004127~cytidylate kinase activity	2	1.9802	0.0210969	CMPK2, AK7	101	4	18811	93.1238	0.999193	0.252409	0.24186
GOTERM_MF_DIRECT	GO:0034595~phosphatidylinositol phosphate 5-phosphatase activity	2	1.9802	0.0210969	INPP5K, SYNJ2	101	4	18811	93.1238	0.999193	0.252409	0.24186
GOTERM_BP_DIRECT	GO:0042593~glucose homeostasis	4	3.9604	0.0215776	G6PC2, ALOX5, INPP5K, ADCY8	101	114	19256	6.6896	0.999999	0.311467	0.299271
GOTERM_BP_DIRECT	GO:0006749~glutathione metabolic process	3	2.9703	0.0248026	GSTA4, GSTA1, HAGH	101	47	19256	12.1694	1	0.348265	0.334628
GOTERM_BP_DIRECT	GO:0032264~IMP salvage	2	1.9802	0.0257003	AMPD1, AMPD3	101	5	19256	76.2614	1	0.348265	0.334628
GOTERM_BP_DIRECT	GO:0019441~tryptophan catabolic process to kynurenine	2	1.9802	0.0257003	TDO2, AFMID	101	5	19256	76.2614	1	0.348265	0.334628
GOTERM_MF_DIRECT	GO:0016868~intramolecular transferase activity, phosphotransferases	2	1.9802	0.0263019	PGM2, PGM2L1	101	5	18811	74.499	0.999864	0.293704	0.28143
GOTERM_MF_DIRECT	GO:0004030~aldehyde dehydrogenase [NAD(P)+] activity	2	1.9802	0.0263019	ALDH3A1, ALDH1A3	101	5	18811	74.499	0.999864	0.293704	0.28143
GOTERM_BP_DIRECT	GO:0030148~sphingolipid biosynthetic process	3	2.9703	0.0268028	SGPL1, ACER3, PLPP2	101	49	19256	11.6727	1	0.355941	0.342003
GOTERM_BP_DIRECT	GO:0016310~phosphorylation	4	3.9604	0.0296759	ITPKB, RFK, ALDH18A1, PAPSS2	101	129	19256	5.91174	1	0.386368	0.37124
GOTERM_BP_DIRECT	GO:0034440~lipid oxidation	2	1.9802	0.0307613	ALOX5, PLA2G7	101	6	19256	63.5512	1	0.392798	0.377418
GOTERM_CC_DIRECT	GO:0030424~axon	6	5.94059	0.0309037	MTMR2, CA2, TXNRD2, NMNAT2, ADCY8, DGKI	100	361	20472	3.40255	0.97614	0.367754	0.352302
GOTERM_MF_DIRECT	GO:0052659~inositol-1,3,4,5-tetrakisphosphate 5-phosphatase activity	2	1.9802	0.0314794	INPP5A, INPP5K	101	6	18811	62.0825	0.999977	0.340181	0.325965
GOTERM_BP_DIRECT	GO:0045471~response to ethanol	4	3.9604	0.032071	OXCT1, TYMS, ADH7, CDO1	101	133	19256	5.73394	1	0.401795	0.386062
GOTERM_BP_DIRECT	GO:0002933~lipid hydroxylation	2	1.9802	0.0357963	CYP4A22, CYP3A5	101	7	19256	54.4724	1	0.432159	0.415237
GOTERM_BP_DIRECT	GO:0055129~L-proline biosynthetic process	2	1.9802	0.0357963	OAT, ALDH18A1	101	7	19256	54.4724	1	0.432159	0.415237
GOTERM_MF_DIRECT	GO:0046872~metal ion binding	22	21.7822	0.0363412	NOS2, PMM1, PDE1A, ADCY4, AMPD1, AMPD3, ADCY8, DGKZ, PGM2L1, PHOSPHO1, RRM2B, TDO2, POLR2B, RFK, PPAT, PDE3A, PGM2, CHPT1, PDE7B, ENPP3, HAGH, DGKI	101	2642	18811	1.55089	0.999996	0.360911	0.345828
GOTERM_MF_DIRECT	GO:0052658~inositol-1,4,5-trisphosphate 5-phosphatase activity	2	1.9802	0.0366298	INPP5A, INPP5K	101	7	18811	53.2136	0.999996	0.360911	0.345828
GOTERM_MF_DIRECT	GO:0004445~inositol-polyphosphate 5-phosphatase activity	2	1.9802	0.0366298	INPP5A, INPP5K	101	7	18811	53.2136	0.999996	0.360911	0.345828
GOTERM_BP_DIRECT	GO:0051289~protein homotetramerization	3	2.9703	0.0377192	ALDH1A3, TDO2, UPB1	101	59	19256	9.69424	1	0.447242	0.429729
GOTERM_MF_DIRECT	GO:0016705~oxidoreductase activity, acting on paired donors, with incorporation or reduction of molecular oxygen	3	2.9703	0.0393479	CYP2J2, CYP4A22, CYP3A5	101	59	18811	9.47021	0.999998	0.376616	0.360877
GOTERM_BP_DIRECT	GO:0009308~amine metabolic process	2	1.9802	0.0408054	SULT1A1, AOC2	101	8	19256	47.6634	1	0.475347	0.456734
GOTERM_BP_DIRECT	GO:0030168~platelet activation	3	2.9703	0.0437114	DGKA, DGKZ, DGKI	101	64	19256	8.93688	1	0.500421	0.480826
GOTERM_BP_DIRECT	GO:0006069~ethanol oxidation	2	1.9802	0.0457888	ACSS2, ADH7	101	9	19256	42.3674	1	0.515318	0.49514
GOTERM_CC_DIRECT	GO:0005737~cytoplasm	36	35.6436	0.0460253	DMGDH, MTMR2, OAT, ACSS2, AK1, ADCY4, TYMS, ADH7, PLA2G7, AK7, SULT1A1, GMDS, CA2, RFK, ALOX5, AFMID, INPP5K, PLCG1, SULT1A2, CYP2J2, AOC2, MDH1, NOS2, TXNRD2, AGL, DGKZ, SULT2B1, ITPKB, ALDH3A1, ALDH1A3, INPP4B, PKM, PNPLA3, CMPK2, HAGH, DGKI	100	5570	20472	1.32315	0.996328	0.497911	0.47699
GOTERM_MF_DIRECT	GO:0004017~adenylate kinase activity	2	1.9802	0.0468492	AK1, AK7	101	9	18811	41.3883	1	0.424176	0.406449
GOTERM_MF_DIRECT	GO:0004022~alcohol dehydrogenase (NAD) activity	2	1.9802	0.0468492	DHRS9, ADH7	101	9	18811	41.3883	1	0.424176	0.406449
GOTERM_BP_DIRECT	GO:0006006~glucose metabolic process	3	2.9703	0.0474653	SORD, PGM2, PGM2L1	101	67	19256	8.53672	1	0.525282	0.504714
GOTERM_BP_DIRECT	GO:0006171~cAMP biosynthetic process	2	1.9802	0.0507465	ADCY4, ADCY8	101	10	19256	38.1307	1	0.543479	0.522198
GOTERM_BP_DIRECT	GO:0005980~glycogen catabolic process	2	1.9802	0.0507465	AGL, PGM2	101	10	19256	38.1307	1	0.543479	0.522198
GOTERM_MF_DIRECT	GO:0004439~phosphatidylinositol-4,5-bisphosphate 5-phosphatase activity	2	1.9802	0.0519187	INPP5K, SYNJ2	101	10	18811	37.2495	1	0.445968	0.427331
GOTERM_MF_DIRECT	GO:0004062~aryl sulfotransferase activity	2	1.9802	0.0519187	SULT1A1, SULT1A2	101	10	18811	37.2495	1	0.445968	0.427331
GOTERM_BP_DIRECT	GO:0019674~NAD metabolic process	2	1.9802	0.0556787	MDH1, CD38	101	11	19256	34.6643	1	0.577667	0.555047
GOTERM_BP_DIRECT	GO:1900015~regulation of cytokine production involved in inflammatory response	2	1.9802	0.0556787	NOS2, ALOX5	101	11	19256	34.6643	1	0.577667	0.555047
GOTERM_MF_DIRECT	GO:0004016~adenylate cyclase activity	2	1.9802	0.0569614	ADCY4, ADCY8	101	11	18811	33.8632	1	0.465416	0.445966
GOTERM_MF_DIRECT	GO:0052629~phosphatidylinositol-3,5-bisphosphate 3-phosphatase activity	2	1.9802	0.0569614	MTMR2, SYNJ2	101	11	18811	33.8632	1	0.465416	0.445966
GOTERM_BP_DIRECT	GO:0097190~apoptotic signaling pathway	3	2.9703	0.0593899	SGPL1, PDE3A, CD38	101	76	19256	7.52579	1	0.606691	0.582935
GOTERM_MF_DIRECT	GO:0004629~phospholipase C activity	2	1.9802	0.0619775	PLCG1, PLCB2	101	12	18811	31.0413	1	0.494345	0.473685
GOTERM_BP_DIRECT	GO:0007165~signal transduction	12	11.8812	0.0641506	ITPKB, INPP4B, NPR1, PLA2G1B, PDE1A, DGKA, PDE3A, CD38, PDE7B, ADCY8, PLPP2, DGKZ	101	1267	19256	1.80572	1	0.645394	0.620122
GOTERM_CC_DIRECT	GO:0098685~Schaffer collateral - CA1 synapse	3	2.9703	0.0664593	PLCG1, ADCY8, DGKI	100	87	20472	7.05931	0.999721	0.659055	0.631364
GOTERM_MF_DIRECT	GO:0016702~oxidoreductase activity, acting on single donors with incorporation of molecular oxygen, incorporation of two atoms of oxygen	2	1.9802	0.0669673	ALOX5, CDO1	101	13	18811	28.6535	1	0.521722	0.499919
GOTERM_BP_DIRECT	GO:0001666~response to hypoxia	4	3.9604	0.0691443	ALDH3A1, ALAS1, NOS2, CD38	101	182	19256	4.19019	1	0.657674	0.631922
GOTERM_BP_DIRECT	GO:0006750~glutathione biosynthetic process	2	1.9802	0.0703236	GCLC, HAGH	101	14	19256	27.2362	1	0.657674	0.631922
GOTERM_BP_DIRECT	GO:0006536~glutamate metabolic process	2	1.9802	0.0703236	GCLC, ALDH18A1	101	14	19256	27.2362	1	0.657674	0.631922
GOTERM_BP_DIRECT	GO:0035810~positive regulation of urine volume	2	1.9802	0.0703236	NPR1, INPP5K	101	14	19256	27.2362	1	0.657674	0.631922
GOTERM_BP_DIRECT	GO:0046488~phosphatidylinositol metabolic process	2	1.9802	0.0703236	PLCG1, PLCB2	101	14	19256	27.2362	1	0.657674	0.631922
GOTERM_CC_DIRECT	GO:0048471~perinuclear region of cytoplasm	8	7.92079	0.076575	MTMR2, NOS2, ALOX5, CA4, INPP5K, ENPP3, SYNJ2, DGKI	100	763	20472	2.14647	0.999924	0.700956	0.671504
GOTERM_BP_DIRECT	GO:0043647~inositol phosphate metabolic process	2	1.9802	0.0799618	INPP4B, INPP5A	101	16	19256	23.8317	1	0.737425	0.70855
GOTERM_MF_DIRECT	GO:0042577~lipid phosphatase activity	2	1.9802	0.0817794	INPP5K, PLPP2	101	16	18811	23.2809	1	0.608802	0.58336
GOTERM_MF_DIRECT	GO:0004115~3',5'-cyclic-AMP phosphodiesterase activity	2	1.9802	0.0817794	PDE3A, PDE7B	101	16	18811	23.2809	1	0.608802	0.58336
GOTERM_BP_DIRECT	GO:0001889~liver development	3	2.9703	0.0827603	MPST, BAAT, UPB1	101	92	19256	6.21696	1	0.752778	0.723302
GOTERM_MF_DIRECT	GO:0042803~protein homodimerization activity	8	7.92079	0.085458	ALDH1A3, NOS2, GSTA4, TXNRD2, ADCY8, TYMS, UPB1, MGLL	101	713	18811	2.08973	1	0.622357	0.596348
GOTERM_BP_DIRECT	GO:0006631~fatty acid metabolic process	3	2.9703	0.0874134	CYP2J2, SGPL1, BAAT	101	95	19256	6.02064	1	0.784358	0.753645
GOTERM_MF_DIRECT	GO:0004438~phosphatidylinositol-3-phosphatase activity	2	1.9802	0.0915246	MTMR2, SYNJ2	101	18	18811	20.6942	1	0.645603	0.618623
GOTERM_MF_DIRECT	GO:0008270~zinc ion binding	9	8.91089	0.0930873	CA2, GDA, ACER3, CA4, SORD, ENPP3, ADH7, CDO1, CA14	101	873	18811	1.92008	1	0.645603	0.618623
GOTERM_BP_DIRECT	GO:0019432~triglyceride biosynthetic process	2	1.9802	0.0942338	DGAT1, PNPLA3	101	19	19256	20.0688	1	0.812613	0.780794
GOTERM_BP_DIRECT	GO:0006970~response to osmotic stress	2	1.9802	0.0942338	SORD, FMO1	101	19	19256	20.0688	1	0.812613	0.780794
GOTERM_BP_DIRECT	GO:0008209~androgen metabolic process	2	1.9802	0.0942338	SGPL1, DHRS9	101	19	19256	20.0688	1	0.812613	0.780794
GOTERM_MF_DIRECT	GO:0005516~calmodulin binding	4	3.9604	0.0960451	ITPKB, NOS2, PDE1A, ADCY8	101	205	18811	3.6341	1	0.645603	0.618623
GOTERM_MF_DIRECT	GO:0004745~retinol dehydrogenase activity	2	1.9802	0.0963587	DHRS9, ADH7	101	19	18811	19.605	1	0.645603	0.618623
GOTERM_BP_DIRECT	GO:0019433~triglyceride catabolic process	2	1.9802	0.0989422	PNPLA3, MGLL	101	20	19256	19.0653	1	0.842277	0.809297
