# Supplementary material for: Identification and validation of metabolism-related hub genes in idiopathic pulmonary fibrosis
Source: Front Genet. 2023 Feb 27;14:1058582. doi: 10.3389/fgene.2023.1058582 (PMC10010493; doi:10.3389/fgene.2023.1058582)
Supplement: Supplementary file 5 [file DataSheet2.ZIP › KEGG.xlsx]

## Sheet: kegg
Category	Term	Count	%	PValue	Genes	List Total	Pop Hits	Pop Total	Fold Enrichment	Bonferroni	Benjamini	FDR
KEGG_PATHWAY	hsa01100:Metabolic pathways	94	93.0693	1.50157e-60	DMGDH, PNMT, GAL3ST1, ALAS1, GDA, DGKA, TDO2, CA2, RFK, PPAT, CA4, CD38, PGM2, ENPP3, CA14, ENTPD1, PLA2G12B, DGAT1, GPX3, GPT2, SORD, AMPD1, AMPD3, BAAT, UPB1, DGKZ, PGM2L1, SULT2B1, ITPKB, ALDH3A1, ALDH1A3, INPP4B, PHOSPHO1, PKM, RRM2B, CMPK2, HAGH, PLPP2, PLCB2, DGKI, MGLL, MTMR2, OAT, ACSS2, NPR1, PLA2G1B, PDE1A, MGST3, AK1, ADCY4, TYMS, ADH7, ADCY8, PLA2G7, CYP3A5, AK7, PAPSS2, UGCG, SGPL1, …	100	1539	8156	4.98157	3.00315e-58	3.00315e-58	2.62775e-58
KEGG_PATHWAY	hsa00230:Purine metabolism	17	16.8317	1.97504e-12	ENTPD1, GDA, NPR1, PDE1A, AK1, ADCY4, AMPD1, AMPD3, ADCY8, AK7, PAPSS2, RRM2B, PPAT, PDE3A, PGM2, PDE7B, ENPP3	100	128	8156	10.8322	3.95017e-10	1.97504e-10	1.72816e-10
KEGG_PATHWAY	hsa01232:Nucleotide metabolism	10	9.90099	7.61095e-07	ENTPD1, RRM2B, GDA, AK1, CMPK2, AMPD1, AMPD3, ENPP3, TYMS, AK7	100	85	8156	9.59529	0.000152207	5.07397e-05	4.43972e-05
KEGG_PATHWAY	hsa01240:Biosynthesis of cofactors	12	11.8812	2.15557e-06	GCLC, ALAS1, TDO2, ALDH1B1, PMM1, MMAB, RFK, AFMID, AK1, CMPK2, NMNAT2, AK7	100	153	8156	6.39686	0.000431021	9.37299e-05	8.20137e-05
KEGG_PATHWAY	hsa04070:Phosphatidylinositol signaling system	10	9.90099	2.34325e-06	ITPKB, INPP4B, MTMR2, INPP5A, DGKA, SYNJ2, PLCG1, PLCB2, DGKZ, DGKI	100	97	8156	8.40825	0.00046854	9.37299e-05	8.20137e-05
KEGG_PATHWAY	hsa00561:Glycerolipid metabolism	8	7.92079	8.9336e-06	DGAT1, ALDH1B1, DGKA, PNPLA3, PLPP2, DGKZ, DGKI, MGLL	100	62	8156	10.5239	0.00178513	0.000297787	0.000260563
KEGG_PATHWAY	hsa00620:Pyruvate metabolism	7	6.93069	1.97219e-05	PKM, ACSS2, ALDH1B1, MDH1, LDHD, HAGH, ADH7	100	47	8156	12.1472	0.00393666	0.000563484	0.000493048
KEGG_PATHWAY	hsa00562:Inositol phosphate metabolism	8	7.92079	2.65461e-05	ITPKB, INPP4B, MTMR2, INPP5A, INPP5K, SYNJ2, PLCG1, PLCB2	100	73	8156	8.93808	0.00529521	0.000663652	0.000580695
KEGG_PATHWAY	hsa00010:Glycolysis / Gluconeogenesis	7	6.93069	0.000150751	ALDH3A1, G6PC2, PKM, ACSS2, ALDH1B1, PGM2, ADH7	100	67	8156	8.52119	0.0297025	0.00322884	0.00282524
KEGG_PATHWAY	hsa00564:Glycerophospholipid metabolism	8	7.92079	0.000176074	PHOSPHO1, PLA2G12B, PLA2G1B, DGKA, CHPT1, PLPP2, DGKZ, DGKI	100	98	8156	6.65796	0.034605	0.00322884	0.00282524
KEGG_PATHWAY	hsa05204:Chemical carcinogenesis - DNA adducts	7	6.93069	0.000177586	SULT1A1, NAT1, GSTA4, MGST3, GSTA1, CYP3A5, SULT1A2	100	69	8156	8.2742	0.034897	0.00322884	0.00282524
KEGG_PATHWAY	hsa00982:Drug metabolism - cytochrome P450	7	6.93069	0.000224776	ALDH3A1, GSTA4, MGST3, GSTA1, FMO1, ADH7, CYP3A5	100	72	8156	7.92944	0.0439645	0.00374626	0.00327798
KEGG_PATHWAY	hsa00565:Ether lipid metabolism	6	5.94059	0.000297367	PLA2G12B, GAL3ST1, PLA2G1B, CHPT1, PLPP2, PLA2G7	100	49	8156	9.98694	0.0577478	0.00457488	0.00400302
KEGG_PATHWAY	hsa00480:Glutathione metabolism	6	5.94059	0.00060483	GCLC, RRM2B, GSTA4, GPX3, MGST3, GSTA1	100	57	8156	8.58526	0.113968	0.00864043	0.00756038
KEGG_PATHWAY	hsa00240:Pyrimidine metabolism	6	5.94059	0.000655592	ENTPD1, RRM2B, CMPK2, ENPP3, TYMS, UPB1	100	58	8156	8.43724	0.122924	0.00874122	0.00764857
KEGG_PATHWAY	hsa00500:Starch and sucrose metabolism	5	4.9505	0.000893107	G6PC2, AGL, PGM2, ENPP3, PGM2L1	100	36	8156	11.3278	0.163644	0.0111638	0.00976836
KEGG_PATHWAY	hsa04972:Pancreatic secretion	7	6.93069	0.00144661	PLA2G12B, PLA2G1B, CA2, ADCY4, CD38, ADCY8, PLCB2	100	102	8156	5.59725	0.251386	0.0170189	0.0148916
KEGG_PATHWAY	hsa04072:Phospholipase D signaling pathway	8	7.92079	0.00207872	DGKA, ADCY4, PLCG1, ADCY8, PLCB2, PLPP2, DGKZ, DGKI	100	148	8156	4.40865	0.340437	0.0230969	0.0202098
KEGG_PATHWAY	hsa00980:Metabolism of xenobiotics by cytochrome P450	6	5.94059	0.00249587	ALDH3A1, GSTA4, MGST3, GSTA1, ADH7, CYP3A5	100	78	8156	6.27385	0.393347	0.0262723	0.0229883
KEGG_PATHWAY	hsa00983:Drug metabolism - other enzymes	6	5.94059	0.00278857	RRM2B, NAT1, GSTA4, MGST3, GSTA1, UPB1	100	80	8156	6.117	0.427929	0.0278857	0.0243999
KEGG_PATHWAY	hsa00330:Arginine and proline metabolism	5	4.9505	0.00306744	OAT, ALDH1B1, NOS2, P4HA3, ALDH18A1	100	50	8156	8.156	0.459051	0.0292137	0.025562
KEGG_PATHWAY	hsa00600:Sphingolipid metabolism	5	4.9505	0.00379373	UGCG, SGPL1, GAL3ST1, ACER3, PLPP2	100	53	8156	7.69434	0.532422	0.0344885	0.0301774
KEGG_PATHWAY	hsa00630:Glyoxylate and dicarboxylate metabolism	4	3.9604	0.00555347	ACSS2, MDH1, AFMID, HYI	100	30	8156	10.8747	0.671687	0.048291	0.0422547
KEGG_PATHWAY	hsa00410:beta-Alanine metabolism	4	3.9604	0.00609494	ALDH3A1, AOC2, ALDH1B1, UPB1	100	31	8156	10.5239	0.705571	0.0502456	0.0439649
KEGG_PATHWAY	hsa00590:Arachidonic acid metabolism	5	4.9505	0.0062807	CYP2J2, PLA2G12B, PLA2G1B, GPX3, ALOX5	100	61	8156	6.68525	0.716375	0.0502456	0.0439649
KEGG_PATHWAY	hsa05231:Choline metabolism in cancer	6	5.94059	0.00664007	DGKA, CHPT1, PLCG1, PLPP2, DGKZ, DGKI	100	98	8156	4.99347	0.736168	0.0510774	0.0446928
KEGG_PATHWAY	hsa00830:Retinol metabolism	5	4.9505	0.00919098	ALDH1A3, DGAT1, DHRS9, ADH7, CYP3A5	100	68	8156	5.99706	0.842243	0.0661985	0.0579237
KEGG_PATHWAY	hsa00350:Tyrosine metabolism	4	3.9604	0.0092678	PNMT, ALDH3A1, AOC2, ADH7	100	36	8156	9.06222	0.84467	0.0661985	0.0579237
KEGG_PATHWAY	hsa04975:Fat digestion and absorption	4	3.9604	0.015072	PLA2G12B, DGAT1, PLA2G1B, PLPP2	100	43	8156	7.58698	0.952038	0.103945	0.0909517
KEGG_PATHWAY	hsa00430:Taurine and hypotaurine metabolism	3	2.9703	0.0156682	FMO1, BAAT, CDO1	100	16	8156	15.2925	0.957508	0.104455	0.0913978
KEGG_PATHWAY	hsa00910:Nitrogen metabolism	3	2.9703	0.0176183	CA2, CA4, CA14	100	17	8156	14.3929	0.97142	0.113666	0.099458
KEGG_PATHWAY	hsa04270:Vascular smooth muscle contraction	6	5.94059	0.0232474	PLA2G12B, NPR1, PLA2G1B, ADCY4, ADCY8, PLCB2	100	134	8156	3.65194	0.990944	0.139588	0.122139
KEGG_PATHWAY	hsa00270:Cysteine and methionine metabolism	4	3.9604	0.0237299	MPST, GCLC, MDH1, CDO1	100	51	8156	6.39686	0.991797	0.139588	0.122139
KEGG_PATHWAY	hsa04913:Ovarian steroidogenesis	4	3.9604	0.0237299	CYP2J2, ALOX5, ADCY4, ADCY8	100	51	8156	6.39686	0.991797	0.139588	0.122139
KEGG_PATHWAY	hsa05032:Morphine addiction	5	4.9505	0.0244472	PDE1A, ADCY4, PDE3A, PDE7B, ADCY8	100	91	8156	4.48132	0.992918	0.139698	0.122236
KEGG_PATHWAY	hsa00770:Pantothenate and CoA biosynthesis	3	2.9703	0.0263647	ALDH1B1, ENPP3, UPB1	100	21	8156	11.6514	0.995222	0.142653	0.124821
KEGG_PATHWAY	hsa04020:Calcium signaling pathway	8	7.92079	0.0263908	ITPKB, NOS2, PDE1A, ADCY4, CD38, PLCG1, ADCY8, PLCB2	100	240	8156	2.71867	0.995247	0.142653	0.124821
KEGG_PATHWAY	hsa04923:Regulation of lipolysis in adipocytes	4	3.9604	0.0302523	NPR1, ADCY4, ADCY8, MGLL	100	56	8156	5.82571	0.997853	0.156352	0.136808
KEGG_PATHWAY	hsa04750:Inflammatory mediator regulation of TRP channels	5	4.9505	0.0310066	CYP2J2, ADCY4, PLCG1, ADCY8, PLCB2	100	98	8156	4.16122	0.998163	0.156352	0.136808
KEGG_PATHWAY	hsa04964:Proximal tubule bicarbonate reclamation	3	2.9703	0.0312704	MDH1, CA2, CA4	100	23	8156	10.6383	0.99826	0.156352	0.136808
KEGG_PATHWAY	hsa00591:Linoleic acid metabolism	3	2.9703	0.0478902	CYP2J2, PLA2G12B, PLA2G1B	100	29	8156	8.43724	0.999945	0.233611	0.204409
KEGG_PATHWAY	hsa04924:Renin secretion	4	3.9604	0.0511404	NPR1, PDE1A, PDE3A, PLCB2	100	69	8156	4.72812	0.999972	0.243526	0.213085
KEGG_PATHWAY	hsa00051:Fructose and mannose metabolism	3	2.9703	0.06038	GMDS, PMM1, SORD	100	33	8156	7.41455	0.999996	0.280837	0.245732
KEGG_PATHWAY	hsa04918:Thyroid hormone synthesis	4	3.9604	0.0626182	GPX3, ADCY4, ADCY8, PLCB2	100	75	8156	4.34987	0.999998	0.284628	0.24905
KEGG_PATHWAY	hsa04971:Gastric acid secretion	4	3.9604	0.0646386	CA2, ADCY4, ADCY8, PLCB2	100	76	8156	4.29263	0.999998	0.287283	0.251372
KEGG_PATHWAY	hsa00760:Nicotinate and nicotinamide metabolism	3	2.9703	0.0703944	CD38, NMNAT2, ENPP3	100	36	8156	6.79667	1	0.306063	0.267805
KEGG_PATHWAY	hsa01250:Biosynthesis of nucleotide sugars	3	2.9703	0.0738456	GMDS, PMM1, PGM2	100	37	8156	6.61297	1	0.314237	0.274957
KEGG_PATHWAY	hsa00260:Glycine, serine and threonine metabolism	3	2.9703	0.0845132	DMGDH, ALAS1, AOC2	100	40	8156	6.117	1	0.352138	0.308121
KEGG_PATHWAY	hsa04742:Taste transduction	4	3.9604	0.0864399	PDE1A, ADCY4, ADCY8, PLCB2	100	86	8156	3.79349	1	0.352816	0.308714
KEGG_PATHWAY	hsa00380:Tryptophan metabolism	3	2.9703	0.0918691	TDO2, ALDH1B1, AFMID	100	42	8156	5.82571	1	0.359685	0.314724
KEGG_PATHWAY	hsa00740:Riboflavin metabolism	2	1.9802	0.0931179	RFK, ENPP3	100	8	8156	20.39	1	0.359685	0.314724
KEGG_PATHWAY	hsa04976:Bile secretion	4	3.9604	0.0935181	CA2, ADCY4, ADCY8, BAAT	100	89	8156	3.66562	1	0.359685	0.314724
KEGG_PATHWAY	hsa00860:Porphyrin metabolism	3	2.9703	0.0956153	ALAS1, MMAB, CP	100	43	8156	5.69023	1	0.360812	0.315711
