# Supplementary material for: Identification and validation of metabolism-related hub genes in idiopathic pulmonary fibrosis
Source: Front Genet. 2023 Feb 27;14:1058582. doi: 10.3389/fgene.2023.1058582 (PMC10010493; doi:10.3389/fgene.2023.1058582)
Supplement: Supplementary file 5 [file DataSheet2.ZIP › Reactome.xlsx]

## Sheet: reactome
Category	Term		Count	%	PValue	Genes	List Total	Pop Hits	Pop Total	Fold Enrichment	Bonferroni	Benjamini	FDR
REACTOME_PATHWAY	R-HSA-1430728	Metabolism	77	76.2376	1e-36	DMGDH, PNMT, ALAS1, GDA, CYP4A22, TDO2, CA2, RFK, PPAT, CA4, CD38, PGM2, ENPP3, CA14, ENTPD1, DGAT1, GPT2, SORD, AMPD1, AMPD3, BAAT, UPB1, PGM2L1, SULT2B1, ITPKB, ALDH3A1, INPP4B, PHOSPHO1, PKM, RRM2B, HAGH, PLPP2, PLCB2, MGLL, MTMR2, OAT, ACSS2, PLA2G1B, MGST3, AK1, ADCY4, TYMS, ADH7, ADCY8, CYP3A5, AK7, PAPSS2, SULT1A1, UGCG, SGPL1, INPP5A, ALDH1B1, OXCT1, ALOX5, AFMID, INPP5K, PLCG1, SULT1A2, …	97	2117	10882	4.08044	4.11e-34	4.11e-34	3.97e-34
REACTOME_PATHWAY	R-HSA-211859	Biological oxidations	18	17.8218	7.46e-12	CYP2J2, AOC2, ACSS2, MGST3, CYP4A22, FMO1, ADH7, CYP3A5, PAPSS2, SULT1A1, SULT2B1, ALDH3A1, GCLC, NAT1, ALDH1B1, GSTA4, GSTA1, SULT1A2	97	222	10882	9.09613	3.05e-09	1.52e-09	1.47e-09
REACTOME_PATHWAY	R-HSA-15869	Metabolism of nucleotides	10	9.90099	1.99e-07	ENTPD1, RRM2B, GDA, PPAT, AK1, AMPD1, AMPD3, TYMS, AK7, UPB1	97	99	10882	11.3319	8.15e-05	2.72e-05	2.62e-05
REACTOME_PATHWAY	R-HSA-211945	Phase I - Functionalization of compounds	9	8.91089	4.05e-06	CYP2J2, ALDH3A1, AOC2, ACSS2, ALDH1B1, CYP4A22, FMO1, ADH7, CYP3A5	97	106	10882	9.52519	0.00165652	0.000409	0.000395
REACTOME_PATHWAY	R-HSA-156580	Phase II - Conjugation of compounds	9	8.91089	5e-06	SULT1A1, SULT2B1, GCLC, NAT1, GSTA4, MGST3, GSTA1, PAPSS2, SULT1A2	97	109	10882	9.26303	0.00204173	0.000409	0.000395
REACTOME_PATHWAY	R-HSA-556833	Metabolism of lipids	20	19.802	2.13e-05	CYP2J2, MTMR2, ALAS1, DGAT1, PLA2G1B, CYP4A22, SYNJ2, BAAT, INPP4B, UGCG, PHOSPHO1, SGPL1, OXCT1, ALOX5, ACER3, PNPLA3, INPP5K, CHPT1, PLPP2, MGLL	97	743	10882	3.0198	0.00868835	0.00145437	0.00140459
REACTOME_PATHWAY	R-HSA-1483257	Phospholipid metabolism	10	9.90099	0.000102	INPP4B, PHOSPHO1, MTMR2, DGAT1, PLA2G1B, PNPLA3, INPP5K, CHPT1, SYNJ2, MGLL	97	212	10882	5.29177	0.0408746	0.00596161	0.00575755
REACTOME_PATHWAY	R-HSA-1483249	Inositol phosphate metabolism	5	4.9505	0.00096	ITPKB, INPP4B, INPP5A, PLCG1, PLCB2	97	50	10882	11.2186	0.324895	0.0490873	0.0474071
REACTOME_PATHWAY	R-HSA-156584	Cytosolic sulfonation of small molecules	4	3.9604	0.00117727	SULT1A1, SULT2B1, PAPSS2, SULT1A2	97	24	10882	18.6976	0.382323	0.0535006	0.0516693
REACTOME_PATHWAY	R-HSA-1482883	Acyl chain remodeling of DAG and TAG	3	2.9703	0.00157148	DGAT1, PNPLA3, MGLL	97	7	10882	48.0795	0.474414	0.0620599	0.0599356
REACTOME_PATHWAY	R-HSA-114508	Effects of PIP2 hydrolysis	4	3.9604	0.00166909	DGKA, DGKZ, DGKI, MGLL	97	27	10882	16.6201	0.495016	0.0620599	0.0599356
REACTOME_PATHWAY	R-HSA-499943	Interconversion of nucleotide di- and triphosphates	4	3.9604	0.00227288	RRM2B, AK1, TYMS, AK7	97	30	10882	14.9581	0.60571	0.0774675	0.0748158
REACTOME_PATHWAY	R-HSA-156590	Glutathione conjugation	4	3.9604	0.00384744	GCLC, GSTA4, MGST3, GSTA1	97	36	10882	12.4651	0.793331	0.121046	0.116903
REACTOME_PATHWAY	R-HSA-71384	Ethanol oxidation	3	2.9703	0.00479898	ACSS2, ALDH1B1, ADH7	97	12	10882	28.0464	0.860195	0.130852	0.126373
REACTOME_PATHWAY	R-HSA-1475029	Reversible hydration of carbon dioxide	3	2.9703	0.00479898	CA2, CA4, CA14	97	12	10882	28.0464	0.860195	0.130852	0.126373
REACTOME_PATHWAY	R-HSA-1483206	Glycerophospholipid biosynthesis	6	5.94059	0.00560229	PHOSPHO1, DGAT1, PLA2G1B, PNPLA3, CHPT1, MGLL	97	129	10882	5.21793	0.899518	0.136136	0.131476
REACTOME_PATHWAY	R-HSA-71291	Metabolism of amino acids and derivatives	10	9.90099	0.00565845	PNMT, MPST, DMGDH, OAT, TDO2, GPT2, AFMID, ALDH18A1, CDO1, PAPSS2	97	374	10882	2.99961	0.901813	0.136136	0.131476
REACTOME_PATHWAY	R-HSA-1489509	DAG and IP3 signaling	4	3.9604	0.00636108	PDE1A, ADCY4, PLCG1, ADCY8	97	43	10882	10.4359	0.926465	0.144538	0.13959
REACTOME_PATHWAY	R-HSA-70221	Glycogen breakdown (glycogenolysis)	3	2.9703	0.00960949	AGL, PGM2, PGM2L1	97	17	10882	19.7975	0.980732	0.206857	0.199776
REACTOME_PATHWAY	R-HSA-112043	PLC beta mediated events	4	3.9604	0.0102043	PDE1A, ADCY4, ADCY8, PLCB2	97	51	10882	8.79887	0.984929	0.208678	0.201535
REACTOME_PATHWAY	R-HSA-1660499	Synthesis of PIPs at the plasma membrane	4	3.9604	0.0113347	INPP4B, MTMR2, INPP5K, SYNJ2	97	53	10882	8.46684	0.990556	0.220757	0.213201
REACTOME_PATHWAY	R-HSA-112040	G-protein mediated events	4	3.9604	0.0131609	PDE1A, ADCY4, ADCY8, PLCB2	97	56	10882	8.01325	0.995566	0.244674	0.236299
REACTOME_PATHWAY	R-HSA-71387	Metabolism of carbohydrates	8	7.92079	0.015332	G6PC2, PKM, MDH1, AGL, SORD, PGM2, PAPSS2, PGM2L1	97	295	10882	3.04232	0.998199	0.272643	0.263311
REACTOME_PATHWAY	R-HSA-196849	Metabolism of water-soluble vitamins and cofactors	5	4.9505	0.0238938	MMAB, RFK, CD38, NMNAT2, ENPP3	97	124	10882	4.52361	0.999949	0.40719	0.393252
REACTOME_PATHWAY	R-HSA-1855204	Synthesis of IP3 and IP4 in the cytosol	3	2.9703	0.0250857	ITPKB, PLCG1, PLCB2	97	28	10882	12.0199	0.999969	0.410402	0.396354
REACTOME_PATHWAY	R-HSA-8982491	Glycogen metabolism	3	2.9703	0.0267914	AGL, PGM2, PGM2L1	97	29	10882	11.6054	0.999985	0.421449	0.407023
REACTOME_PATHWAY	R-HSA-1483255	PI Metabolism	4	3.9604	0.0379571	INPP4B, MTMR2, INPP5K, SYNJ2	97	84	10882	5.34217	1	0.549521	0.530711
REACTOME_PATHWAY	R-HSA-8956319	Nucleotide catabolism	3	2.9703	0.039958	ENTPD1, GDA, UPB1	97	36	10882	9.3488	1	0.549521	0.530711
REACTOME_PATHWAY	R-HSA-111933	Calmodulin induced events	3	2.9703	0.0420036	PDE1A, ADCY4, ADCY8	97	37	10882	9.09613	1	0.549521	0.530711
REACTOME_PATHWAY	R-HSA-111997	CaM pathway	3	2.9703	0.0420036	PDE1A, ADCY4, ADCY8	97	37	10882	9.09613	1	0.549521	0.530711
REACTOME_PATHWAY	R-HSA-70370	Galactose catabolism	2	1.9802	0.0433459	PGM2, PGM2L1	97	5	10882	44.8742	1	0.549521	0.530711
REACTOME_PATHWAY	R-HSA-428157	Sphingolipid metabolism	4	3.9604	0.045084	UGCG, SGPL1, ACER3, PLPP2	97	90	10882	4.98603	1	0.549521	0.530711
REACTOME_PATHWAY	R-HSA-111996	Ca-dependent events	3	2.9703	0.0462097	PDE1A, ADCY4, ADCY8	97	39	10882	8.62966	1	0.549521	0.530711
REACTOME_PATHWAY	R-HSA-70326	Glucose metabolism	4	3.9604	0.0463322	G6PC2, PKM, MDH1, PGM2L1	97	91	10882	4.93123	1	0.549521	0.530711
REACTOME_PATHWAY	R-HSA-111885	Opioid Signalling	4	3.9604	0.0475974	PDE1A, ADCY4, ADCY8, PLCB2	97	92	10882	4.87763	1	0.549521	0.530711
REACTOME_PATHWAY	R-HSA-9664323	FCGR3A-mediated IL10 synthesis	3	2.9703	0.0483686	ADCY4, PLCG1, ADCY8	97	40	10882	8.41392	1	0.549521	0.530711
REACTOME_PATHWAY	R-HSA-418555	G alpha (s) signalling events	5	4.9505	0.0499613	PDE1A, ADCY4, PDE3A, PDE7B, ADCY8	97	157	10882	3.57279	1	0.552275	0.533371
