# Supplementary material for: Identification and validation of metabolism-related hub genes in idiopathic pulmonary fibrosis
Source: Front Genet. 2023 Feb 27;14:1058582. doi: 10.3389/fgene.2023.1058582 (PMC10010493; doi:10.3389/fgene.2023.1058582)
Supplement: Supplementary file 7 [file DataSheet5.ZIP › CIBERSORT-Results.txt]

Mixture	B cells naive	B cells memory	Plasma cells	T cells CD8	T cells CD4 naive	T cells CD4 memory resting	T cells CD4 memory activated	T cells follicular helper	T cells regulatory (Tregs)	T cells gamma delta	NK cells resting	NK cells activated	Monocytes	Macrophages M0	Macrophages M1	Macrophages M2	Dendritic cells resting	Dendritic cells activated	Mast cells resting	Mast cells activated	Eosinophils	Neutrophils	P-value	Correlation	RMSE
GSM806204_LT000216.CEL.gz	0.0439589792317512	0	0.062475310474603	0.0261918987418289	0	0.257294684689493	0	0.00820812015430158	0	0	0.0258427038197295	0.0135064891568552	0.0460561313058211	0.0834856732462112	0.104618577081475	0.194937153635757	0	0.0335145473848401	0.0999097310773336	0	0	0	0	0.459413733471387	0.888729003350834
GSM806205_LT001600.CEL.gz	0.0139054436691412	0	0.0402278850971606	0.0352855427281128	0	0.164249568105269	0	0	0	0	0.0176184848711695	0.0094744297682164	0.0441010414944155	0.148360523454354	0	0.277849841244279	0	0.109651322609047	0.131334910239906	0	0	0.00794100671893007	0.001	0.370037782019137	0.930214364545603
GSM806207_LT002902.CEL.gz	0.0317675735539083	0	0.152404296931248	0.110082883142023	0	0.108783972864402	0	0.00157648507835168	0.0227767793874864	0	0	0.0546981524103167	0.0598211066425537	0.0664070459841873	0	0.153146805017676	0	0.0403526815905714	0.198182217397275	0	0	0	0.001	0.430608164946004	0.903193042031227
GSM806208_LT004173.CEL.gz	0.0560258519585288	0	0.106240471293683	0.0534193198404595	0	0.176463466247674	0.00983994452800386	0	0	0	0.00717628875067772	0.0421535043150705	0.051066177292681	0.172462584730071	0.0114828896436537	0.142573435920309	0.00354039352813571	0.0366596218507993	0.107944796243893	0	0	0.0229512538563595	0.002	0.332875388787393	0.944632844690844
GSM806209_LT006783.CEL.gz	0.0258332737865957	0	0.0480814034117611	0.0372061508450226	0	0.17334649827168	0	0	0	0	0.00559155795524627	0.0081163427602668	0.0209559872292292	0.25550284996131	0	0.235109724802512	0.0157270204363821	0.0505812929690393	0.118490828525165	0	0	0.0054570690457904	0.002	0.344932855731798	0.945202346933276
GSM806210_LT006946.CEL.gz	0.0463748633053418	0	0.0963307270811966	0.100903630121148	0	0.183051594780442	0.00114483946186621	0	0	0	0.0205359830749561	0.00830350230265912	0.0399730293182761	0.0359305649902674	0	0.275323469452476	0	0.0515767972723223	0.123323684329312	0	0	0.0172273145097363	0.001	0.380041682662434	0.924416845078783
GSM806212_LT008069.CEL.gz	0.00430277372822368	0.0412796018110607	0.0561842619030632	0.0689539842864654	0	0.189337365226732	0	0	0	0	0	0.0401671439428957	0.0506625863154541	0.160055333592473	0	0.13273445981569	0	0.0915349439880752	0.137749004956642	0	0.0172872045328678	0.00975133590035696	0.002	0.349248625983391	0.937565502720703
GSM806214_LT009429.CEL.gz	0.0339364574823124	0	0.0692952026741303	0.080119744503303	0	0.233913325367169	0	0	0	0	0.0156169668723256	0.0241563528549646	0.047900959879442	0.177128652639971	0.0232977349928832	0.1590327938545	0	0.0126603354734818	0.121657557979181	0	0.0012839154263368	0	0.001	0.391451282928391	0.919823580587455
GSM806216_LT012417.CEL.gz	0.0750319696041547	0.0483954732580953	0.146951748457531	0.05764379391229	0.00411087151661146	0.0983444500578384	0	0.0112446589300417	0	0	0	0.0372179367090069	0.0475178690366843	0	0	0.242266382125986	0.00962002297043638	0.0285355236680737	0.15475355818275	0	0	0.0383657415705006	0	0.57318013439415	0.83746342250657
GSM806219_LT019699.CEL.gz	0.0240026560481915	0	0.0603652034586854	0.0808110054177127	0	0.260103929508171	0	0	0	0	0.0313358678699529	0.0103917760976356	0.0525912325838204	0.0954300818629937	0.0445750444937714	0.210887420027661	0	0.0515046057400793	0.0780011768913247	0	0	0	0.001	0.371495011950589	0.928231359251053
GSM806220_LT020259.CEL.gz	0.0260424643279606	0	0.142495082910663	0.088424749768978	0	0.219087173107995	0	0	0	0	0.0169847112941517	0.0204017102505806	0.0341872057363377	0.0538664574039108	0	0.207643130505125	0	0.0637743885115246	0.119875881379432	0	0	0.00721704480334223	0.001	0.397863607152593	0.917008365143136
GSM806221_LT025724.CEL.gz	0	0.0246232943881106	0.0323663244276162	0	0	0.207876297791647	0.0350710904467693	0	0	0	0.0349654399532833	0	0.014773885070187	0.143510900397836	0.016411359713742	0.259470440643759	0	0.0992678859414119	0.046018158860734	0	0.0143694701463477	0.0712754522185553	0.001	0.380559658155726	0.925294841719834
GSM806222_LT026534.CEL.gz	0.0564843328834279	0	0.111807207481112	0.0865193358875362	0	0.302629314398112	0.00751547239846539	0	0	0	0.0252053345914224	0.00813441887779559	0.0384128769557633	0	0.017578454312576	0.188148533098594	0	0.0452714723543872	0.112293246760807	0	0	0	0.001	0.385293150304165	0.922299364320387
GSM806223_LT030385.CEL.gz	0.0307115209534537	0.000969215516300629	0.0711176157283006	0.0580572726567667	0	0.159790031009945	0.0372941035929451	0	0	0	0.0168747437043057	0.0193802806272603	0.0331911877163651	0.235571572871038	0.00140343735118824	0.126686038157671	0	0.0659537866664642	0.0647797339216833	0	0	0.0782194595263129	0.003	0.317933577762223	0.954059111712288
GSM806225_LT033422.CEL.gz	0.00436491616846731	0.0185427448387885	0.111367479541354	0.0587461876644542	0	0.0981511434436691	0	0.00225195419960387	0	0	0	0.0621799834899473	0.0658075938400454	0.153137110946862	0	0.255814334160743	0	0.0372304795402639	0.127300443065626	0	0	0.00510562910017489	0.002	0.346954641144329	0.940150610580986
GSM806226_LT039091.CEL.gz	0.0294047799000001	0	0.0541131146010449	0.0666270646955409	0	0.224696844684823	0.0115348781587832	0	0	0	0.0271282009626786	0.00523559302801384	0.0465879248414372	0.046637153871778	0	0.203446422467907	0	0.0943081010345416	0.166460115726635	0	0.00810050612304845	0.0157192999037687	0.002	0.349266288751246	0.936895745078887
GSM806227_LT041723.CEL.gz	0.0521260074527935	0	0.0883074992480841	0.0822314206413456	0	0.234166480706943	0.00110613963020168	0	0	0	0.0532618243411802	0.00163282278451785	0.0632590639976904	0.0758379189645593	0.00182543494439261	0.214670722440923	0	0.0433116057270518	0.0674477345819975	0	0	0.0208153245383201	0.002	0.345889560820478	0.938920165585744
GSM806228_LT046539.CEL.gz	0.0758378010663558	0	0.111073718161135	0.0613090647657382	0	0.270204516305028	0.0157666163074343	0	0	0	0.0249799343155597	0	0.0439118196548396	0.067764736676119	0.0102125973874753	0.170755072699965	0	0.0340750582471787	0.106719243573133	0	0	0.00738982084003858	0.001	0.427193233472666	0.904643625683984
GSM806229_LT047521.CEL.gz	0.0429252110526557	0	0.0984020531566544	0.091665857959503	0	0.231384747720088	0	0	0	0	0.00353611754251754	0.0349594707996303	0.0737040500293783	0	0.00331346340719798	0.213322114427138	0	0.0639218705567287	0.142865043348508	0	0	0	0.001	0.426283395462708	0.905010036393994
GSM806230_LT049193.CEL.gz	0.00497776080895744	0.0291830101981436	0.123212736663868	0.133217878691608	0	0.161826156245812	0	0	0	0	0.01818316065891	0.0489137764109925	0.0656187856021829	0.0740301171250971	0	0.157314448873591	0	0.0213932781524358	0.145880731496888	0	0.0154284403839563	0.000819718687557909	0.00700000000000001	0.279853161237912	0.966081852141406
GSM806231_LT056301.CEL.gz	0.0321343957368776	0	0.0804754887688257	0.0444254652531208	0	0.281213227029597	0.00173166966454353	0	0	0	0.0486020461844476	0	0.0514859845071215	0.0573969171630833	0.0186946530435928	0.259890088186541	0	0.0179946725856422	0.101395741488069	0	0	0.00455965038853793	0.001	0.376295281755984	0.926131402215407
GSM806232_LT056464.CEL.gz	0	0.0179098792777531	0.0566321583504664	0.025363077004865	0	0.175562984656779	0	0	0	0	0.0108931897028686	0.0137514690482907	0.0670798688264128	0.133361141706294	0	0.191365486337428	0	0.0983462745420045	0.101943892019157	0	0	0.10779057852768	0.001	0.375576021634396	0.927031813507161
GSM806234_LT059846.CEL.gz	0	0.179095385530224	0.121068832519682	0.066305645407848	0.0733671878852536	0.154895375295462	0.0159909601365792	0	0	0	0	0.00579308010280994	0.0118173938308261	0.110932535435249	0	0.176074950196672	0	0.0195496591129676	0.065108994546426	0	0	0	0	0.606564786539625	0.815187089808513
GSM806235_LT062141.CEL.gz	0.00608732849349758	0.0275041012465551	0.0646645530857723	0.079568398290756	0	0.0918993025333321	0	0	0	0	0	0.0351923134135015	0.0254476310589177	0.192403537573601	0.000528498194091246	0.26268977634154	0	0.045381389334788	0.153532593941616	0	0	0.0151005764920315	0.001	0.379831912097412	0.92620579191796
GSM806236_LT062911.CEL.gz	0.0161781552933325	0.0205148265189636	0.134702771604508	0.0944950221585251	0	0.13309727958066	0	0	0	0	0.0173944153505148	0.0214491970947267	0.106019695210221	0.165024392259373	0	0.146135036318169	0	0.0412793540919029	0.0979124786889667	0	0.00579737583013655	0	0.002	0.353538872887062	0.936164494128333
GSM806237_LT063974.CEL.gz	0.0142786180047126	0.0652675864182942	0.103026377901043	0.0602828829089879	0	0.263804001743651	0.0382023150265154	0	0	0	0.0546096343903024	0	0.0562123992897173	0.0769289358750381	0	0.159318779582677	0	0.0491763223042138	0.0318786629629069	0	0.00189457336753348	0.025118910224407	0.001	0.39824969366968	0.916697556966563
GSM806238_LT067200.CEL.gz	0.0424374021866962	0	0.0993931218122035	0.0809780538456673	0	0.21571749473255	0	0.000548591739061983	0	0	0	0.0580500261446295	0.0373541461670577	0	0.0715062390371139	0.22518162739865	0	0.0319974253704248	0.136835871565945	0	0	0	0.002	0.350392960439522	0.936962334276344
GSM806239_LT067836.CEL.gz	0.0300653574597393	0	0.0826512715469538	0.0573133371264965	0	0.205298143140315	0	0	0	0	0.0186832535675684	0.0261289146027941	0.0328326102449771	0.13108394018108	0	0.187208243234472	0	0.0937182418059732	0.109049111188403	0	0	0.0259675759012273	0.001	0.374020583629853	0.927001283058786
GSM806240_LT069422.CEL.gz	0.00981889700331938	0.012135046896501	0.0499692450995686	0.111093606518401	0.0507550083581	0.0983084476474715	0	0	0	0	0.0395357322705827	0.0265494486432457	0.0775933598146322	0.157743504447769	0	0.17304823497999	0	0.0655605588252052	0.122373845598822	0	0	0.005515063896392	0.002	0.341775732778035	0.941236066916538
GSM806241_LT071706.CEL.gz	0	0.0674098477133879	0.14154802595396	0.0782517753238503	0	0.237192785133267	0.0257082957738915	0	0	0	0.0360885278589754	0	0.0403298978082549	0.0684270808923525	0	0.16211311629171	0	0.0477364548573544	0.0474240280656121	0.000305073900778704	0	0.0474650904266045	0	0.48048557064557	0.880328477948613
GSM806242_LT072789.CEL.gz	0.0353200285676762	0.117470817700776	0.12815452596269	0.0867738809131108	0	0.165278934655936	0	0.0365170176710652	0	0	0.0296163253192806	0.00399815453070944	0.0387615592712572	0.129554497544574	0	0.108389610047126	0.0141202720894031	0.0343806004329528	0.0625844050399621	0	0.00849496308270309	0.000584407170777375	0	0.478552701612032	0.880255062721167
GSM806243_LT074868.CEL.gz	0	0.0383823358645172	0.114980879354832	0.074726229774854	0	0.250271442570678	0.0294386692345977	0	0	0	0.0239046920752633	0	0.0269729583413563	0.0805877507573183	0	0.179471737533303	0	0.0449107096184097	0.123529790109965	0	0	0.0128228047649071	0.001	0.437159381757293	0.900683419698525
GSM806247_LT080836.CEL.gz	0.0572760721652275	0	0.107259524085952	0.0290393550779751	0	0.213370092049783	0	0	0	0	0.0179691522890408	0.00708466120840011	0.0700074087201841	0.0598962476788371	0.00367914051361937	0.224948306920034	0	0.0581655429953408	0.151304496295605	0	0	0	0.001	0.418092504840317	0.908889650362533
GSM806250_LT087826.CEL.gz	0.00760021279185923	0.02105939354531	0.126535150264527	0.0831701223909618	0	0.142920789596226	0	0	0	0	0.00725174041548931	0.0555191907904854	0.04568835618218	0.0253044200157013	0	0.251049856898269	0	0.0274389745538254	0.204495209553568	0	0	0.00196658300159766	0.001	0.375346580068435	0.926654486576525
GSM806251_LT089958.CEL.gz	0.0321762429626936	0	0.16482845765789	0.137692409166382	0	0.0275836389129323	0.0130683553995536	0	0	0	0	0.057846234446237	0.0483708844844594	0.0803131007542578	0.0247995918734716	0.263453258342455	0	0.013199834427736	0.136451113167531	0	0	0.0002168784044002	0.001	0.449459054033085	0.893648098911542
GSM806252_LT090283.CEL.gz	0.0467382877390096	0.0683392155531465	0.203696718690631	0.0777093202994164	0	0.0914065707380506	0	0.00704365782396407	0	0	0	0.033561360665538	0.00335391102775624	0.0845791762642923	0.00477342366773561	0.203477370677409	0	0.0279356795911741	0.147385307261877	0	0	0	0	0.601389401179151	0.818345042708581
GSM806253_LT091552.CEL.gz	0.0657875314853787	0	0.142046184975018	0.103714946922201	0	0.0780629471268986	0	0.00607661542603541	0.0361056431224903	0	0	0.0459250759212943	0.04790870593053	0.11158473236553	0	0.190956041240974	0	0.012445956342271	0.131654878299692	0	0	0.0277307408416868	0.001	0.411201096438917	0.911118870790899
GSM806254_LT092669.CEL.gz	0.0374704769792	0	0.0763643749518302	0.106237021639496	0	0.201264413681448	0.00499157873061392	0	0	0	0	0.0475970588153542	0.0729377836265659	0.049222684939761	0.0116701934386937	0.165802482930905	0	0.0597729305243383	0.166668999741795	0	0	0	0.001	0.431459763662852	0.902807008503072
GSM806255_LT093665.CEL.gz	0	0.0253627952899079	0.140327477427409	0.129479525363923	0	0.0962349606468323	0	0	0.048244920610907	0	0.00196446868720206	0.0396504870756602	0.0781312788560748	0	0	0.287500794224039	0	0.0405368704300535	0.112566421387991	0	0	0	0.001	0.37833742151636	0.925223731485662
GSM806257_LT095103.CEL.gz	0.00753134662520324	0	0.0402634189067142	0.0330428754732758	0	0.233072049275445	0	0	0	0	0.0321596736756785	0	0.0448438757061484	0.136054787681585	0	0.185079450954344	0	0.149207750517735	0.121835059929908	0	0	0.016909711253962	0.002	0.348755576385121	0.938614386430596
GSM806258_LT098394.CEL.gz	0.017533364329175	0.0830977205551739	0.0482078631659711	0.037015301207611	0	0.156538131402065	0.00934199905398943	0	0	0	0.0153865928406397	0	0.0539142709425391	0.193332576836525	0	0.126996670320606	0	0.170972423660964	0.0876630856847401	0	0	0	0	0.504199155103648	0.866783608078533
GSM806259_LT099826.CEL.gz	0.021231418729648	0	0.187185498731415	0.209417573108841	0	0.0594754574779102	0	0	0.0589033213870415	0	0	0.0905668629395936	0.060462809961806	0.00099345049645468	0	0.123749742314055	0	0.0337734149191491	0.154240449934087	0	0	0	0.044	0.186558239388403	1.01075485760069
GSM806260_LT100434.CEL.gz	0.024513954109179	0.0352482523792873	0.0778720566553189	0.106442142343592	0	0.14478641147197	0	0	0	0	0	0.0557194516675643	0.0611825185544685	0.0290785677571439	0.0151802477733375	0.200264008770684	0.0315860923232091	0.0186677846142635	0.189148486308042	0	0	0.0103100252719409	0.001	0.369529142686558	0.928687211048922
GSM806261_LT101536.CEL.gz	0.0487402456930457	0.0205880761883527	0.0525120149969197	0.0280244276776603	0	0.160936948702113	0	0	0	0	0.00997262316628901	0.00886144981117324	0.0447594455165742	0.261694609028765	0.00689776980361601	0.24869015302673	0.013895189093269	0.0195787350571673	0.0690609575922554	0	0	0.00578735464606873	0.003	0.322962842421885	0.957070974605842
GSM806262_LT102695.CEL.gz	0.0113436629171839	0.0195251629928162	0.0944631213557303	0.0641965160029518	0	0.263746746750373	0	0	0	0	0	0.0337971708945097	0.0160514623805745	0.0557840119012957	0	0.135131070206658	0	0.100648049392618	0.134217890819858	0	0.0385496828677004	0.0325454515177306	0.002	0.345182979684056	0.938632714675758
GSM806263_LT103266.CEL.gz	0.0399826586225326	0.00454631798353621	0.0535467201948015	0.0438347258035313	0	0.277016253501246	0	0	0	0	0.00352280928096219	0.0188673634728591	0.0726519313699135	0.0534301386661794	0.0130991025040349	0.206059277084993	0	0.09049096640129	0.12295173511412	0	0	0	0.001	0.400805832774714	0.915634036283544
GSM806264_LT104717.CEL.gz	0.0640113615368642	0	0.0849500630737813	0.0640655257339746	0	0.171281969152273	0	0	0	0	0.0270781036641813	0.0132043400952066	0.0250551238476117	0.170697473175309	0	0.226775544685277	0	0.0316359057369395	0.109277818358057	0	0	0.0119667709405256	0.001	0.392356697668964	0.919558497160983
GSM806267_LT109321.CEL.gz	0.0534980010125455	0	0.0608898167732022	0.071773164811108	0	0.212713525840394	0	0	0	0	0.00737285189200429	0.0231871054941936	0.0521752202315691	0.0871232528758092	0	0.202065770277252	0	0.0455376890685091	0.183663601723414	0	0	0	0.005	0.282670842573545	0.964383301587218
GSM806268_LT112491.CEL.gz	0.0117668170898622	0.0619130728321022	0.0997414951608814	0.158625662980537	0	0.124128913263136	0	0	0	0	0.0026523653309841	0.0487692623476117	0.0665960377276263	0	0.00705906485308555	0.165161627243313	0	0.036948062621969	0.214941936753601	0	0.00169568179529049	0	0.001	0.406539368635451	0.913173463245391
GSM806269_LT116459.CEL.gz	0.0589917663180715	0	0.141697667959927	0.0473790452131467	0	0.20648150584332	0	0.00763899466908244	0	0	0	0.0307938707053875	0.0472488678064418	0.104665928408089	0	0.16792886627519	0	0.0411803064994371	0.143088580258984	0	0.00290460004292284	0	0.003	0.324743445060118	0.947544281603067
GSM806273_LT119242.CEL.gz	0.026939866109555	0	0.15347580169942	0.0834299647829979	0	0.170202180836166	0	0	0	0	0	0.0587116988632632	0.0445488408617772	0.161206260908686	0	0.16586231268204	0	0.0299773779068962	0.105645695349198	0	0	0	0.056	0.169130088401985	1.01388166050347
GSM806274_LT128191.CEL.gz	0.061646579010442	0	0.0308238627270552	0.0703894422115966	0	0.265271855304796	0	0	0	0	0.033509972454373	0.0127307753650884	0.0347976657118415	0.0350247785665774	0.116172631400489	0.216612866040209	0	0.0362783435060578	0.0867412277014732	0	0	0	0.001	0.434918163307158	0.899561723463916
GSM806275_LT128262.CEL.gz	0.00608183110522967	0.0202386487578748	0.134765428557452	0.102160140406601	0	0.085966308316781	0	0	0	0	0	0.0696789968528594	0.0186584014233489	0.020442274048486	0	0.283406749004016	0	0.0353987689339645	0.223202452593387	0	0	0	0.001	0.444344550721337	0.896306036407465
GSM806276_LT130861.CEL.gz	0.0566470720455523	0	0.0915727479325439	0.0691105576658579	0	0.124283212253737	0	0	0	0	0.00578525510486962	0.0354821409939442	0.0553069589182876	0.0722156582877869	0	0.247180157605605	0	0.0252357388687489	0.186720197479423	0	0	0.0304603028436446	0.001	0.413905315184842	0.910091536570626
GSM806277_LT134279.CEL.gz	0.0565714567739298	0.00567512342935637	0.175123218275315	0.0822858987143534	0	0.12941851225174	0	0.00653186206854732	0	0	0	0.030411740014166	0.0604267077285656	0.100177598520718	0	0.222789583593196	0	0.0367237402745097	0.0938645583556028	0	0	0	0.001	0.433362549565539	0.901313647808806
GSM806278_LT134302.CEL.gz	0.00414083328390829	0.0251647990810083	0.0354584275590811	0.0567585731328666	0	0.156025593470852	0	0	0	0	0	0.037416958226242	0.0567319141211903	0.141573643195306	0	0.263758697223104	0	0.0710982321687573	0.137520853667036	0	0.00616003898066142	0.00819143588998654	0.003	0.328328751607281	0.948123667596762
GSM806279_LT134776.CEL.gz	0.0399335094947647	0	0.0707526038530674	0.0941264839124409	0	0.281726173864582	0.00451694735434005	0	0	0	0.0259658942993374	0	0.0466090851252559	0.0949799899643044	0.024779914466142	0.194460949043494	0	0.0194492118475408	0.0872273542440638	0	0	0.0154718825306659	0.001	0.391694717987095	0.919511628631383
GSM806281_LT137431.CEL.gz	0.0288252770187062	0.0428432274929413	0.0993635415615966	0.085837761087467	0	0.0926418113018842	0	0.0218755174764547	0.0381860141807185	0	0	0.0588718186814695	0.0236740528223635	0.192317040698203	0	0.155819949722262	0	0.0203981218742394	0.120763887633875	0	0	0.0185819784478191	0.002	0.335982206873679	0.944268478815013
GSM806284_LT142933.CEL.gz	0.00803482459180927	0.0478473466642408	0.121894679772584	0.0626515510637758	0	0.0378272655373725	0	0.0318502054134494	0.0299747071123726	0	0	0.0731830931443922	0.0335648666781206	0.236503808244988	0	0.14143650193469	0	0.0184044056086351	0.15682674423357	0	0	0	0.001	0.429623355680592	0.902672021901431
GSM806285_LT144921.CEL.gz	0.0381491052176225	0	0.138585149820889	0.0843261684891491	0	0.289364407218472	0	0	0	0	0.0282955308071867	0.0353261144641543	0.0411068911724388	0.00974712976695643	0.0272053529402961	0.12886284655457	0	0.0536013351077285	0.097745387234612	0	0	0.0276845812059247	0.003	0.306690175036734	0.955942257766434
GSM806286_LT148511.CEL.gz	0.00726787081567348	0.0283348993750204	0.0515592765376828	0.0717134718733067	0.0117841959708301	0.0980569003790871	0	0	0	0	0	0.0535290073182038	0.0526713408623326	0.213243332576742	0.00403874003008764	0.213306023995307	0.00239190574416081	0.0121826527251452	0.168868550020775	0	0	0.0110518317756454	0.002	0.354870696692511	0.93779907256938
GSM806287_LT150445.CEL.gz	0.0484836120234645	0.00381897671555255	0.0993653857705707	0.0527956339726837	0	0.222545953986364	0.000864638219324953	0	0	0	0.00100944232074499	0.0247749227883124	0.0362184752347867	0.0997744162737355	0.010543197328952	0.182991585570197	0	0.0812767929485253	0.104393648100483	0	0.00599180570893432	0.0251515130373694	0.002	0.36779098092993	0.929431141124667
GSM806290_LT154952.CEL.gz	0.0557079150809055	0	0.0407860942763952	0.0779013875958506	0	0.130064617953237	0.0518707169806693	0	0	0	0	0.040592451107441	0.0395031956870101	0.117012512030928	0.0675863105366771	0.17912179145557	0	0.109811278257845	0.054985969257217	0	0	0.0350557597802542	0.001	0.423550306990908	0.904940581067656
GSM806291_LT156276.CEL.gz	0.0111815226358536	0.00688829011202093	0.0733682786968323	0.0807010825974094	0.0330178326713945	0.164150102587211	0	0	0	0	0.0122431776955597	0.0347017327624954	0.0365674805190231	0.102445026551959	0	0.229556657508291	0	0.0406829857307877	0.162338695517533	0	0	0.01215713441363	0.003	0.316284527456259	0.951440500985084
GSM806292_LT157253.CEL.gz	0.0424288032691765	0	0.0227498288288864	0.0443830936348402	0	0.157610866913466	0.00180568216321695	0	0	0	0.00506742678791674	0.0210513058037645	0.0361933472957646	0.141810445620656	0.0126639156206874	0.302799197457115	0	0.0633121728022496	0.135362054881343	0	0	0.0127618589209163	0.001	0.430787720957683	0.901825467440707
GSM806293_LT157856.CEL.gz	0.03089199971879	0	0.0394321161062595	0.144960300650621	0	0.19874589570951	0	0	0	0	0.0581203669552016	0	0.0614807540435165	0.177394513039627	0	0.158993286818825	0	0.0521727686130832	0.0382741692485887	0	0	0.0395338290959775	0.003	0.327840309594579	0.949864318428426
GSM806294_LT159457.CEL.gz	0.0207799296815913	0	0.0470748221360641	0.080541500104596	0	0.198546479852342	0	0	0	0	0.0366146006711442	0.000534349076524288	0.03804252128769	0.150826093393032	0.046391511683363	0.205277436317333	0	0.0864779663086759	0.0888927894876444	0	0	0	0.001	0.373153296031085	0.928014049907045
GSM806297_LT163953.CEL.gz	0.0389253481786471	0.0170704682216776	0.140611996628169	0.124444157370702	0	0.0122602975921767	0	0.0147964676829072	0.0365494088520226	0	0	0.064257024122283	0.0210449104992329	0.120875545486345	0	0.215376577325984	0	0.024619466144155	0.159722007885361	0	0	0.00944632401033732	0.001	0.426983173180824	0.903963067232153
GSM806298_LT165736.CEL.gz	0.0241442891947087	0.0179004068908786	0.0869012110566865	0.0681157780940874	0	0.268722760024287	0	0	0	0	0.0111573829777273	0.000879809181183712	0.0400244925908029	0.0727978065671278	0.0158186293090353	0.218775309911668	0.0284508835363496	0.0263309153287964	0.111176634797135	0	0	0.00880369053952554	0.001	0.375820602500757	0.926330191123862
GSM806299_LT166493.CEL.gz	0.0200164677252942	0.0101872671152889	0.0715457524381659	0.0490652165090124	0	0.108520452157989	0	0.00658634592693749	0.00578699783167498	0	0	0.0279047704911081	0.0375549680983417	0.227627583894388	0.0138252345080869	0.234917589604826	0.00569734736509251	0.0136052183540191	0.152167369626063	0	0	0.0149914183537116	0	0.491750917887182	0.871835582231206
GSM806300_LT167906.CEL.gz	0.035452200046	0.0208306596017422	0.0521338145459054	0.0494241603622113	0	0.219299659619372	0	0.00712197768920267	0	0	0.0226121347328932	0.0119037298456845	0.0307759661352615	0.185482957913961	0.0287733457780009	0.197618912927003	0	0.0359648782597731	0.098738964208643	0	0	0.00386663833434594	0.001	0.382777842425431	0.923763202227208
GSM806301_LT168219.CEL.gz	0.00942204462480238	0.0473585687889803	0.250875256356809	0.0887530414089356	0	0.166902612781074	0	0	0	0	0.0130327024127759	0.0190913505239646	0.0816058506527849	0.0735097129454173	0	0.154087767257921	0	0.026934803959914	0.0684262882866222	0	0	0	0	0.557428864478082	0.840221985630698
GSM806302_LT168352.CEL.gz	0.0461063277343204	0.0306795687378078	0.147809253984764	0.0619506846448906	0	0.17831249583947	0	0.0195201705184307	0	0	0.0176628537519102	0	0.0338361295287773	0.172579699682444	0	0.155151974226814	0	0.0489784655914622	0.0669265771002144	0	0	0.020485798658694	0	0.481860422719483	0.878645888239352
GSM806305_LT173946.CEL.gz	0	0.00257877814581653	0.121585464459411	0.0649492988736573	0	0.265544509120222	0	0	0	0	0.0117051080581871	0.0154742717708955	0.0615708116080518	0.0616322619512682	0.00153946449424444	0.227271900932482	0	0.02816372890707	0.137984401678694	0	0	0	0.002	0.359465442780064	0.933403484223667
GSM806306_LT174813.CEL.gz	0	0.0577142683425587	0.104734114382989	0.0869272098258168	0	0.227973570366896	0	0	0	0	0.0123696961181544	0.00897993717863278	0.048546284124108	0.0666099089053983	0.0259725590198699	0.177265306127094	0	0.126566917733812	0.0411556924881833	0	0	0.0151845353864865	0.001	0.392430743563913	0.919048335303082
GSM806307_LT175399.CEL.gz	0.0233702563977325	0.0187896298156831	0.0813377269933449	0.12823958746534	0	0.208973146381366	0	0	0	0	0	0.0560348412470407	0.0562363803337262	0.137485237109312	0	0.134356301402508	0	0.0327045446851797	0.122472348168767	0	0	0	0.002	0.334381414033073	0.944505680335006
GSM806308_LT180758.CEL.gz	0.0168074394199037	0.0626294296668975	0.167515299276325	0.0625350111942373	0	0.193746376771778	0.000389517812882415	0	0	0	0	0.00628264823412137	0.0383766554961735	0.161817491608702	0.00284024164828609	0.159455419979451	0.0024535537780363	0.0207246304213127	0.104223286092954	0	0.000202998598939563	0	0	0.513598143031996	0.863809553764281
GSM806309_LT182067.CEL.gz	0.0350189045898643	0	0.0468512075921845	0.0326213797953489	0	0.201360259321136	0	0	0	0	0.0409265535489238	0	0.0476812007168397	0.0917153213835653	0.0614220705372633	0.25069167456194	0	0.0447894989686962	0.10435476419041	0	0	0.0425671647938273	0.001	0.432440780246558	0.901205382544683
GSM806310_LT182636.CEL.gz	0.0276791608133658	0	0.166649578446756	0.0927466007489258	0	0.204953599488196	0	0	0	0	0.0164673062634074	0.0262661704967918	0.0461309484912358	0	0	0.200464155151467	0	0.0368198229727504	0.172147057101256	0	0.00967560002584728	0	0.001	0.408486616176316	0.91264540177894
GSM806313_LT185396.CEL.gz	0.0400586567492265	0	0.0682906773476081	0.160264043340921	0	0.201638612457045	0	0	0	0	0.0155733703223004	0.0248076967159119	0.0930299096270273	0.0632821149198209	0	0.204347045519213	0	0.0248458079033956	0.103862065097531	0	0	0	0.003	0.321249778725372	0.949770533211021
GSM806314_LT187987.CEL.gz	0.0143623634283843	0.0651602378540057	0.0761821672732708	0.121862278117648	0	0.140997787229184	0	0.0156852509598642	0	0	0	0.058837720991707	0.0708553630318495	0.0133249660940176	0	0.185228710506062	0.00475476792662471	0.0492185107131506	0.183529875874231	0	0	0	0.001	0.420000938271273	0.907582391489207
GSM806315_LT188467.CEL.gz	0.0893329136661267	0	0.157935420586439	0.0851049687963411	0	0.171158001443151	0.0138312737780125	0	0	0	0.0034607714920119	0.00125406205713596	0.0498565365356434	0.0386091968128116	0	0.206464708124842	0	0.0382028404233286	0.113215343333068	0	0	0.031573962951089	0	0.508442732791329	0.868632353852621
GSM806316_LT188524.CEL.gz	0.0472665956922261	0	0.0980121022913731	0.0484247888176547	0	0.256217647734518	0	4.43533415560863e-05	0	0	0	0.0358723001191089	0.0267706027018576	0.0732945956852072	0.00271136902643681	0.214486210278255	0	0.0608493771213571	0.0783514434746246	0	0	0.0576986137158249	0.002	0.357896215474829	0.93375469270282
GSM806318_LT194091.CEL.gz	0.00721220115151127	0.0256094771652351	0.127911126874713	0.0846240568995954	0	0.247779167898638	0	0	0.00287157164044295	0	0.00905333161381795	0.00788995434126683	0.0677985540983001	0.0969568652295315	0.00368953445932792	0.187898287496741	0	0.0277573832905269	0.0898151795756989	0	0	0.0131333082646536	0.002	0.361020147203632	0.932822296769199
GSM806320_LT195192.CEL.gz	0.0638738299650489	0	0.0618466307702035	0.0655218241429299	0	0.258934477117231	0	0	0	0	0.00977970455818103	0.025151157219675	0.0472448732642502	0.10675989832208	0.0413590148425001	0.154399988873943	0	0.0720755399773138	0.0825652285474876	0	0	0.0104878323991556	0.002	0.33222618767232	0.944691585437125
GSM806321_LT196309.CEL.gz	0.00468989174075494	0.0228671352192208	0.112159368366975	0.073262884265751	0	0.167451941713097	0	0	0	0	0	0.0533217710347622	0.0383239420099766	0.0326077201499036	0	0.204252942990904	0	0.0395082953833048	0.248058807125146	0	0	0.00349530000020326	0.001	0.400289694239877	0.916132780991265
GSM806322_LT197286.CEL.gz	0.0273580325492571	0	0.127988831556294	0.105867444595091	0	0.245771735673347	0	0	0	0	0.0268587681443726	0.0489441524511631	0.0673384354399444	0.134642312411	0.00308394770774552	0.099562433584865	0	0.0436664818083892	0.0689174240785318	0	0	0	0.003	0.320944097454168	0.950883068416408
GSM806324_LT201348.CEL.gz	0.0356475198856569	0	0.0563679312032396	0.0492740617225824	0	0.21075349574869	0	0	0	0	0	0.0289585444408928	0.0371831686850507	0.131456679927456	0.00935060415464634	0.223813708565927	0.0192352820653967	0.0488138801116572	0.139557158777225	0	0	0.0095879647115791	0.002	0.332289452173241	0.945009289549591
GSM806327_LT205601.CEL.gz	0.00810463309731018	0.0277782213368866	0.0870258009843273	0.0786077716716138	0	0.246689705419407	0	0	0	0	0.0127852094969663	0.0289064438835288	0.0793095044387222	0.0819484026450742	0	0.145372410837987	0	0.0781700618500474	0.094155293896235	0	0	0.0311465404418945	0.002	0.344366600304346	0.93916967374808
GSM806329_LT206005.CEL.gz	0.0279974841107975	0	0.0528745500349664	0.0559947085460538	0	0.228974753825139	0	0	0	0	0.0166620519047315	0.0265560555558368	0.0349846157305339	0.193663981529725	0.00285409020323406	0.214925000208227	0	0.00877663306285179	0.132766117995007	0	0	0.00296995729289627	0.004	0.299533737162026	0.961871926004769
GSM806330_LT207236.CEL.gz	0.00603376630794755	0.0179467278245492	0.0931924400916264	0.080228329503789	0	0.184152757287917	9.13340606075972e-05	0	0	0	0.0169110941946633	0.043346483059684	0.0745055519320357	0.132270783906613	0.000202088445642835	0.185767337420749	0	0.0338952295554522	0.121035700065077	0	0	0.0104203763436462	0.002	0.34848632029991	0.938029844252097
GSM806332_LT211379.CEL.gz	0.00803465082149853	0.0193998096793272	0.104541225300877	0.0745602979780175	0	0.127938797906845	0	0.0191521311266487	0.0183838500724557	0	0	0.0482668445004482	0	0.0164143031147833	0	0.22328043657742	0	0.0754405499367585	0.249716380328144	0	0	0.0148707226567751	0.001	0.369145887073402	0.92908442576849
GSM806333_LT211455.CEL.gz	0	0.0845426281939535	0.158025746344494	0.124200146078774	0	0.144685027373201	0	0	0.0137266695398675	0	0	0.0289154087976645	0.02598735689996	0.0776866412370872	0	0.175422231174851	0	0.0321330195927597	0.134675124767388	0	0	0	0	0.472920591280306	0.883754160899155
GSM806335_LT217339.CEL.gz	0.0212846349858923	0.0113287635773576	0.184273605571902	0.163486586869846	0	0.0481109872055584	0	0.00932242926942659	0.0531810561899089	0	0	0.0672433770032026	0.0319517597146513	0	0	0.162259331558171	0	0.0409483702542536	0.206609097799829	0	0	0	0.001	0.386730834588444	0.921917402965218
GSM806336_LT219681.CEL.gz	0.0250418981962818	0	0.107140242634842	0.136769345179387	0	0.0374468537241415	0	0	0.0177604686549656	0	0	0.0582052725100432	0.0512593397119856	0.244804495010732	0	0.224172275962825	0	0.00363864730281566	0.0879098152271403	0	0	0.00585134588483928	0.004	0.301579876359508	0.965245322595939
GSM806338_LT221381.CEL.gz	0.0294100529692427	0	0.0501385138280641	0.0539373334230908	0	0.138605036669108	0.00816783764359856	0.00203083852665674	0	0	0	0.0171986574518981	0.0235602803861116	0.0799925039545747	0	0.266926597621675	0	0.0731117536606512	0.173480758707838	0	0.0210558673679574	0.0623839677895334	0.001	0.392353571071908	0.91915963361298
GSM806339_LT228897.CEL.gz	0.0340738453313762	0	0.0716948941236973	0.0944857648016332	0	0.251008720824609	0.00317005412915583	0	0	0	0.0396101571468351	0	0.0437563079919521	0.108558658589684	0.0808682430674189	0.17392760685191	0	0.0241615546293037	0.0746841925124241	0	0	0	0.001	0.391600092887521	0.919467481346257
GSM806340_LT230142.CEL.gz	0.0217264965345605	0.0246439873178395	0.0675554732999748	0.0290220116505466	0	0.171676309840957	0	0	0	0	0.0179105932466045	0	0.0362784008192258	0.198177857256495	0.00941341296050232	0.248516653515013	0.0115544347639682	0.0405194597529113	0.113409775990323	0	0.00256295642665643	0.00703217662442166	0.001	0.403830515899335	0.914833046289302
GSM806342_LT231373.CEL.gz	0.0667581144673259	0	0.0670241866085715	0.073659499642055	0	0.134344265806302	0	0	0	0	0.00790822755298346	0.0164266118144497	0.0444856039578397	0.21904801069739	0.00850901900705635	0.19657893311173	0	0.0563247395667025	0.100405528285454	0	0.00791471765277205	0.000612541829367969	0.002	0.351234963744351	0.938709357961976
GSM806344_LT235441.CEL.gz	0.044451363536475	0	0.158393543940678	0.104443982568946	0	0.169211106745668	0	0	0	0	0	0.0537167804848364	0.0207439308097291	0.0814272036968649	0.0016978950816109	0.192061420236097	0	0.0210217650047152	0.15283100789438	0	0	0	0.001	0.412995051257535	0.910449782714772
GSM806346_LT242161.CEL.gz	0.00886216531376415	0.0304973890607562	0.0957222919173394	0.10625575341218	0	0.162140210687768	0	0	0	0	0.0011331857709364	0.0542665975169964	0.0527339682856857	0.0728914926948694	0	0.214032244314051	0	0.0256846284425791	0.170519199698356	0	0	0.00526087288471798	0.001	0.376851316089108	0.925906468470633
GSM806349_LT258372.CEL.gz	0.00212975412740537	0.00717627654543774	0.0717899630190487	0.0979756631269531	0	0.222551742916679	0	0	0	0	0	0.0276306148180165	0.0429432922712968	0.1454201191275	0.00697461328030659	0.18309720461014	0	0.0327596775133183	0.159551078643897	0	0	0	0.003	0.318462144592209	0.951269100040827
GSM806351_LT262773.CEL.gz	0.000843067630852411	0.0233871391074187	0.0316043782189711	0.103335108757027	0	0.206263419643871	0	0	0	0	0.0374386627931493	0	0.0554382401348148	0.189637733123516	0	0.144755253941735	0	0.0843686313850402	0.0937593014415531	0	0	0.0291690638220518	0.003	0.310802448598964	0.956034841147039
GSM806352_LT263234.CEL.gz	0.0401702658052609	0.0507685543749948	0.183405250264388	0.106106060699241	0	0.157352420569426	0	0.00289684262104054	0	0	0.0206384085066606	0.023997352360035	0.0637310895393377	0.0459923600763941	0	0.189768943252502	0	0.0247074148162377	0.0762227746525386	0	0	0.0142422624619421	0	0.483318223645146	0.878094858134048
GSM806354_LT264690.CEL.gz	0.0260545560700637	0	0.0936500988757003	0.0728525442194096	0	0.0910588275924918	0	0	0	0	0	0.0567364786594602	0.0580126939494514	0.0686514702779426	0	0.231960564202787	0	0.0608552440235232	0.24016752212917	0	0	0	0.002	0.338598662870166	0.942213972161473
GSM806355_LT266377.CEL.gz	0.00338122383630861	0.0256758661247639	0.125745523561957	0.0878378243074169	0	0.091846728465558	0	0	0	0	0	0.0462137954317366	0.023971931443135	0.0720658477834107	0	0.241946836749796	0	0.0477172688446711	0.233597153451246	0	0	0	0	0.498614519890189	0.872281672993034
GSM806356_LT266817.CEL.gz	0.00250659769867959	0.110523447789303	0.0863043601041811	0.0804546619122546	0	0.110866520524665	0.0159293789271137	0	0	0	0.00656243988885513	0.015439005628004	0.0356393300196999	0.0455033651068392	0	0.209941621226665	0.00635537480057973	0.036073659835364	0.225567990949413	0	0	0.0123322455883818	0.001	0.453795202426487	0.893484860481431
GSM806357_LT269381.CEL.gz	0	0.0360840569425573	0.0350511392693875	0.080177709335127	0	0.184224880355995	0	0	0	0	0.028549861431287	0.0102364109874546	0.0835603077087589	0.131926204633224	0.00095205767176522	0.219934770524731	0	0.0672128904470949	0.106534434528525	0	0	0.0155552761640922	0.002	0.356157198516315	0.935074334853929
GSM806358_LT269763.CEL.gz	0.0155208726348384	0.00830820288719732	0.108641348006552	0.0821191165064004	0	0.241376340168256	0	0	0	0	0	0.0420523421797331	0.0593705734687605	0.0622775290818269	0	0.167864730008299	0	0.048868985954276	0.16359995910386	0	0	0	0.002	0.33937022396024	0.941344125649445
GSM806359_LT275526.CEL.gz	0.0448106758492979	0	0.0682676473108202	0.0535104491559209	0	0.235725364253374	0	0	0	0	0.00994957553327446	0.00442780073497863	0.0538587433940128	0.145624048204565	0	0.193842008161342	0	0.0657694146233936	0.118081535509189	0	0	0.0061327372698307	0.002	0.340209666292161	0.941718014337338
GSM806361_LT275751.CEL.gz	0.00940695864387677	0.023787317379014	0.0741471659200932	0.174208033501223	0	0.0534969761468439	0	0	0.0333432360878174	0	0	0.0607557980380147	0.0905134849744017	0.0719107598060617	0	0.213865141944687	0	0.028351550847994	0.166213576709972	0	0	0	0.003	0.321736220443281	0.949007123008349
GSM806362_LT277811.CEL.gz	0.0231683729053923	0	0.0703537145926905	0.0765730052794854	0	0.157372603718731	0	0	0	0	0.00211877940984449	0.0178503751774076	0.0613741931492613	0.11709055028491	0	0.282316685723876	0	0.0244858439845422	0.167295875773859	0	0	0	0.001	0.414113895038009	0.90995533110752
GSM806363_LT280851.CEL.gz	0.0603732903752294	0.125706670494139	0.0847048209551396	0.0900451159445013	0	0.227547054276703	0	0	0	0	0.00583645836279547	0.0232548708840249	0.0756393058165966	0	0.0160689885196582	0.142855557020632	0	0.0427811231647737	0.105186744185807	0	0	0	0	0.490784467647505	0.874590457005332
GSM806364_LT282601.CEL.gz	0.0310010775656077	0.0237649324001455	0.13126863472273	0.0659457513680498	0	0.175585404246919	0.0017683897444374	0.012998248296587	0	0	0	0.0205377954112546	0.0539038601164295	0.0952724501974248	0.0158055065124524	0.237805176463025	0	0.0179644046402256	0.116378368314711	0	0	0	0	0.479961817976399	0.88116662948966
GSM806365_LT284326.CEL.gz	0	0.0392022027832823	0.0340604663933703	0.0694852917560485	0	0.188461704723086	0.0221342481169662	0	0	0	0.0691332854161785	0	0.0722439197007344	0.136301694288758	0	0.136972285127766	0	0.0674188505320265	0.0884736880203828	0	0	0.0761123631414005	0.002	0.359970068582683	0.933104973962503
GSM806366_LT284489.CEL.gz	0.0483086174532143	0	0.126074298121019	0.0775256908065007	0	0.132676271853711	0	0.0199291054388116	0	0	0	0.0779116935869359	0.0542007699906257	0.0779337917607947	0	0.204637957632921	0	0.0291899146528419	0.151290365608978	0	0	0.000321523093645523	0.001	0.375831566032208	0.926299465234644
GSM806368_LT287196.CEL.gz	0.0139072992884438	0.0168585256456566	0.124351443495679	0.0756552334158078	0	0.258161302202741	0	0	0	0	0.0140978286529948	0.0368785114095376	0.0398213124032106	0.0305113983985406	0.00713166154629519	0.114300690845952	0	0.103240754691291	0.16508403800385	0	0	0	0.002	0.358467230599601	0.933510278864516
GSM806369_LT287909.CEL.gz	0.0167937230773987	0.00246008280106244	0.0390266522845764	0.0574506384141496	0	0.202256144820292	0	0	0	0	0.0190970858467722	0.0184941173317402	0.0623141845575635	0.189738779611454	0.000721279172641112	0.170681457059058	0	0.0606976094300832	0.116066213779629	0	0	0.0442020318135799	0.002	0.350471788170289	0.938407026463867
GSM806370_LT295133.CEL.gz	0	0.135293063888013	0.181660939616794	0.0796592916521405	0	0.220182764795487	0	0	0	0	0	0.0134484039675272	0.0283100681406284	0.0908710983808542	0.00277944863616464	0.130248681890275	0	0.0299709972562237	0.0875752417758917	0	0	0	0	0.587702471849025	0.825138027215749
GSM806371_NJ004803.CEL.gz	0	0.031872264967652	0.0814738052054952	0.0863962745240324	0	0.140074800503462	0	0	0	0	0.0144630345127917	0.0287907072793546	0.0551585230657626	0.257296078452121	0	0.187931461248155	0	0.0393009620198354	0.0651987580822274	0	0.00441050182640311	0.0076328283127083	0.003	0.315119246801547	0.957876051483578
GSM806372_NJ004804.CEL.gz	0.0339119559198996	0	0.0426348873137396	0.0612981013335068	0	0.172463248481445	0.00370592487912847	0	0	0	0.0316247805833974	0.00961068895450185	0.0714726978908892	0.206215878276181	0	0.213619599968019	0	0.0572504918902564	0.0609477796608922	0	0.0195939300926804	0.0156500347554627	0.002	0.368548074447502	0.931220797418906
GSM806373_NJ004808.CEL.gz	0.0636323064399911	0	0.0472049956550633	0.0867071439208314	0	0.159565983965645	0.00098433553073637	0	0	0	0.0299056819215821	0.018350330689395	0.0530535920332695	0.131101997574099	0.0255598329093891	0.203689290274483	0	0.0207004817565587	0.0886824065711144	0	0	0.0708616207578416	0.00700000000000001	0.279180369067004	0.968054666067807
GSM806374_NJ004818.CEL.gz	0.0332658943015351	0	0.0776273616952757	0.0804691632483364	0	0.157831156456239	0	0	0	0	0.0120044967296836	0.0317006297088998	0.0647915575358053	0.174503989704736	0.0128074451538382	0.17523104808216	0	0.059569026478696	0.091176585199339	0	0.0161957686733712	0.0128258770320852	0.004	0.296090176933971	0.960779383581033
GSM806375_NJ004819.CEL.gz	0.0343426039622994	0	0.0500497605535105	0.0447028600271441	0	0.176430243385581	0.0117640587842141	0	0	0	0.0423368958388156	0	0.0739576810437236	0.044637662243222	0	0.199186331086091	0	0.0772044302370956	0.1384813507071	0	0	0.106906122131203	0.001	0.437191563760139	0.899723765579436
GSM806376_NJ004824.CEL.gz	0.0349573563532667	0	0.0679773580794791	0.0480648284776751	0	0.171104797721892	0	0	0	0	0.0235721789086343	0.0137852997327803	0.101449899637336	0.141296106643663	0	0.180271856197594	0	0.0712368625422061	0.0855517182877486	0	0	0.0607317374177262	0.002	0.338853967539046	0.942501096302622
GSM806377_NJ004827.CEL.gz	0	0	0.066139770321278	0.0345506857997631	0	0.206921695084584	0.00253974102179015	0	0	0	0.0451036568832262	0.00973349528890352	0.0541615864710999	0.137914236592613	0	0.136041977231875	0	0.0521528823380689	0.100525378808308	0	0	0.154214894158489	0.002	0.367757329173929	0.930890051769268
GSM806378_NJ004830.CEL.gz	0.00603114077839649	0	0.0389666455522953	0.0562621582653355	0	0.217915214591537	0	0	0	0	0.0223280431552409	0.0272068656157629	0.0696626699908524	0.176149929968725	0.0145204478980619	0.129404605750214	0	0.0845224265989729	0.0883770560411383	0	0.00585830236250755	0.0627944934309588	0.001	0.380961518774637	0.924521444120501
GSM806379_NJ004840.CEL.gz	0.0183693149123474	0	0.0885917291322655	0.122141386947934	0	0.18704823454399	0	0	0	0	0.0294517624367346	0.0345976705668352	0.119874790898373	0.0983377771419661	0	0.179398134327972	0	0.018681870515509	0.063317783328166	0	0.0161764477664172	0.0240130974814904	0.002	0.337242170642123	0.943196866823096
GSM806380_NJ004847.CEL.gz	0.0232535358424947	0	0.0757261262162868	0.0760330548010709	0	0.226792740514526	0.00947809220555731	0	0	0	0.0152502414182624	0.0156257729806672	0.0599459279713545	0.0141297831748543	0	0.152109687738771	0	0.07891804849378	0.0735310518431964	0	0	0.179205936799178	0.003	0.310630366399726	0.955851886899249
GSM806381_NJ004851.CEL.gz	0.00409360045753561	0	0.0718591342096514	0.0592502872927892	0	0.195983212082685	0	0	0	0	0	0.0449537876560816	0.0691026316946389	0.125922644885231	0	0.164883982878347	0	0.17816790785029	0.0698799597897233	0	0	0.0159028512030275	0.002	0.338398204133254	0.943572746247973
GSM806382_NJ004860.CEL.gz	0.0194088268653316	0	0.0744563503661866	0.0929487238223104	0	0.145305352437819	0.0232812527890296	0	0	0	0.0488736839409629	0.015919712743618	0.080704759771092	0.146736591288097	0.00103628543389897	0.159126029657511	0	0.0415070558471822	0.0992052372640651	0	0.0184040833138562	0.0330860544590391	0.002	0.361567225774489	0.932275222757741
GSM806383_NJ004863.CEL.gz	0.035948308242645	0	0.0507498165395553	0.06998480882472	0	0.159045003383745	0	0	0	0	0.0421258708128631	0.022174356568063	0.0526993471687726	0.121806327280973	0.00108658080134212	0.199446034586163	0	0.072417698742431	0.0820857802047336	0	0	0.0904300668439924	0.002	0.363386622202284	0.931974442762018
GSM806384_NJ020000.CEL.gz	0.0684713346365382	0	0.0680990951874519	0.0823359855293063	0	0.227800532789264	0.00874418066182332	0	0	0	0.0166032878949541	0.00538027376945846	0.0345931927830524	0.128465484481216	0.0140478789819006	0.219898546536561	0	0	0.0712054111134563	0	0.0118997805753777	0.0424550150596392	0.001	0.439552836808022	0.898099653130627
GSM806385_NJ020001.CEL.gz	0.0299871920770395	0	0.0827428365761283	0.079549723334608	0	0.193356416524357	0	0	0	0	0.0413788928748643	0.00896556548342553	0.0565667801132388	0.134142558627731	0	0.141265348196311	0	0.050862836282505	0.0714796346711657	0	0.0310540156091834	0.078648199629442	0.003	0.305754493879189	0.956091722805259
GSM806386_NJ020002.CEL.gz	0.0191031278199959	0	0.0496439358432372	0.0360416977801747	0	0.175463962493269	0	0	0	0	0.0252401018924899	0.0327917841793976	0.0645687594263082	0.109600525450551	0	0.143676825521865	0	0.150584676310662	0.110074578113334	0	0.0196457218276211	0.0635643033410936	0.002	0.340560730047316	0.941328282263119
GSM806387_NJ020003.CEL.gz	0.0368412882612892	0	0.0639819138137375	0.0855016031420509	0	0.131733424283531	0	0	0	0	0.0553826408716202	0.0124803419175167	0.0578888400930963	0.145189506556835	0	0.202823036220987	0	0.0289613346150766	0.034930938042074	0	0	0.144285132182186	0.004	0.302320880685006	0.963237180991879
GSM806388_NJ020005.CEL.gz	0.00968107071231463	0.0095985058271123	0.0604354597458292	0.0711409425416028	0	0.115597967122118	0	0	0	0	0.0186801915986232	0.0159013594376661	0.0313691067719623	0.289659526107825	0	0.216833417605988	0	0.0540232131735503	0.080009497418479	0	0.00905481239286756	0.0180149295440626	0.003	0.321747439158374	0.958618326669397
GSM806389_NJ020006.CEL.gz	0	0.0343432607838883	0.0571495371577075	0.0716110810208306	0	0.17626705933039	0	0	0	0	0.0484694438001141	0.00262932708609975	0.0599751913943612	0.179302471561397	0	0.16385531620938	0	0.0669189553341462	0.0817353732558327	0	0	0.0577429830658523	0.002	0.333627484613946	0.945444694267973
GSM806390_NJ020007.CEL.gz	0.0527735772615672	0	0.0636115021234177	0.0587331505260708	0	0.168044510341759	0	0	0	0	0.0421850039152731	0.0531387105702138	0.0669657580010658	0.088349670720092	0	0.158902685120235	0	0.00755730974343434	0.123024155771512	0	0	0.116713965905359	0.004	0.289676782678584	0.964003055364563
GSM806391_NJ020011.CEL.gz	0.0409536723449724	0	0.0445150153798415	0.0556205914719196	0	0.181343631131092	0	0	0	0	0.0394122347752595	0.0123347054248853	0.107137546696431	0.0786775450186302	0	0.142376765136536	0	0.0516801483523037	0.089196382412028	0	0.0110525123105952	0.145699249545505	0.003	0.319030327936792	0.952077988738129
GSM806392_NJ020015.CEL.gz	0.0204595842348103	0.0012686202438711	0.0271416048362382	0.0489146994725388	0.0379592380544484	0.176242308435995	0	0	0	0	0.0320925917721379	0.0100603807510886	0.168396024296343	0.0910558751235426	0.0063358310929697	0.117394044244717	0	0.0714210790055529	0.050672318481156	0	0	0.14058579995459	0.001	0.370409828882459	0.9306474480653
GSM806393_NJ020016.CEL.gz	0.0365674208161544	0	0.0859472338179015	0.0435881461768544	0	0.249527950199933	0	0	0	0	0.0675306359572083	0.00807215966526039	0.106877690314363	0.0801656939776174	0	0.096618677015086	0	0.0557147568710142	0.0570970958621214	0	0	0.112292539326486	0.003	0.30910770547853	0.955276949036843
GSM806394_NJ020017.CEL.gz	0.017317624978611	0	0.0674395043008812	0.0539909241849887	0	0.200912843130589	0	0	0	0	0.0606646457577697	0	0.0771182907663489	0.0961606400371304	0	0.141316301893199	0	0.0759776695392696	0.0439592592531334	0	0.0494011117020415	0.115741184456038	0.001	0.419376260816151	0.906931855521214
GSM806395_NJ020022.CEL.gz	0.00799539970524076	0.0343061803433974	0.0588165392942587	0.0937222146704112	0	0.195847132167823	0	0	0	0	0.0568890227769282	0.0139471996378081	0.102835464993555	0.0764932297771771	0	0.127012052412659	0	0.0706677947853993	0.122662361606653	0	0	0.0388054078286889	0.001	0.376455405082268	0.925711050911367
GSM806396_NJ020025.CEL.gz	0.0157835203977848	0	0.0276426898686786	0.0641049137168632	0	0.173683027985254	0	0	0	0	0.0652882036325869	0	0.187893041291308	0.0851443455583395	0	0.167516099579352	0	0.0233082034672737	0.044702083964672	0	0	0.144933870537888	0	0.459926733939354	0.887055340095126
GSM806397_NJ020026.CEL.gz	0	0.0248966905426844	0.0480323543715136	0.0318187796828921	0	0.177238228556326	0	0	0	0	0.0278414457655815	0.018785035293689	0.0963913782483744	0.187884613994791	0	0.178753526443719	0	0.031099588633268	0.0569274155399208	0	0	0.120330942927241	0.002	0.333867081289988	0.949152320961399
GSM806398_NJ020027.CEL.gz	0.0427202813809453	0	0.0703872712896494	0.112287539585454	0	0.175138421777919	0	0	0	0	0.0400819113154357	0.0261409763216288	0.0933310726882414	0.179998108531208	0	0.131398453775515	0	0.0311138771446624	0.0459229602521199	0	0	0.0514791259372209	0.004	0.303533833808269	0.959542678972621
GSM806399_NJ020028.CEL.gz	0.0762085926220921	0	0.0814291151825829	0.0392152799826993	0	0.22825467280905	0.00867400347881833	0	0	0	0.0475543937646341	0	0.0871225677524779	0.0955061576368959	0	0.161923428045836	0	0.0349191119966226	0.0365084417606679	0	0.0129637700499376	0.089720464917686	0.01	0.272462275701478	0.970447182019908
GSM806400_NJ020032.CEL.gz	0.0221262846664871	0.00143585091329937	0.0653264073524356	0.0697926335210067	0	0.222083026059978	0	0	0	0	0.0538478516391531	0.00365921066106694	0.09150843558168	0.0877468116171056	0	0.18453327502419	0	0.0512120297687994	0.0855420910501803	0	0	0.0611860921446171	0.002	0.354702012614128	0.935139949464056
GSM806401_NJ020036.CEL.gz	0.0184744507274626	0	0.078153417794943	0.0451534124116218	0	0.229189256886109	0	0	0	0	0.0409849201250618	0.019025335975066	0.0473889840929854	0.159193672064935	0	0.128991032797453	0	0.0750784342045396	0.0997477693777171	0	0.0150087305513736	0.0436105829907319	0.013	0.250120888629197	0.97876753988973
GSM806402_NJ020040.CEL.gz	0.0372031674945398	0	0.073508119418025	0.0729659781376145	0	0.185185124799098	0.00665900486411952	0	0	0	0.0144622042986373	0.0231717906785822	0.0565292449493252	0.115780278398242	0.00330168756532203	0.227973614795689	0	0.0271671152770996	0.0904721068840952	0	0.0167010966786346	0.0489194657609756	0.002	0.367742183459885	0.929847726782709
GSM806403_NJ020042.CEL.gz	0.023019688096597	0	0.0790375517880565	0.0582024599550853	0	0.286352173582232	0	0	0	0	0.00972608582622284	0.0133342368190017	0.0887907290472156	0.05936565632023	0	0.178374170911962	0	0.0382209463152219	0.0871665833729314	0	0	0.0784097179652434	0.001	0.394694515852294	0.918123763737835
GSM806404_NJ020044.CEL.gz	0.0217229848047133	0	0.096046243060053	0.0676797050194901	0	0.205177255296275	0	0	0	0	0.0314147217891739	0	0.146577020312179	0.126260342837019	0	0.0720895063272659	0	0.0617946228647287	0.0300906315228407	0	0	0.141146966166261	0.002	0.333368609132939	0.947457678241078
GSM806405_NJ020045.CEL.gz	0.0379791105994047	0	0.0612170339272256	0.0501057828655481	0	0.199605978117251	0	0	0	0	0.0442875527662832	0.00974928459015907	0.0677747114777996	0.149707225873014	0	0.1834211646929	0	0.0252559054478608	0.0842035066568166	0	0	0.0866927429857365	0.002	0.344881405048963	0.940533195692763
GSM806406_NJ020049.CEL.gz	0.0658868879937886	0	0.0710666688066569	0.0634823145105313	0	0.144758672394512	0	0	0	0	0.0112068222976819	0.0336261922456369	0.081923196836175	0.13140540118413	0	0.159540490635681	0	0.0274804500860107	0.0614251017501012	0	0	0.148197801259094	0.002	0.360798213863978	0.934643797574747
GSM806407_NJ020051.CEL.gz	0.0131959798063445	0.0653539396737411	0.0824331995359349	0.120810851733661	0	0.131062783226811	0	0.0212278506540885	0	0	0.00807930075542867	0.0488205823507163	0.0629233854966232	0.102783760196695	0	0.138166166550904	0	0.0916285213178496	0.0733362280884375	0	0	0.0401774506127653	0.001	0.385834943223571	0.921767434969229
GSM806408_NJ020053.CEL.gz	0	0.00572766781138204	0.04992452403572	0.0447324342473362	0	0.169150033582573	0	0	0	0	0.0406491670980701	0	0.0888800332545894	0.0683771809778266	0.153278487647567	0.182951872425355	0	0.0320643004688152	0.076348452490961	0	0.00939332957972947	0.0785225163800745	0	0.502100205328381	0.865317984656459
GSM806409_NJ020055.CEL.gz	0.0132117459507261	0.0359347047286489	0.0679762074509257	0.0852400932000543	0.00455860188503588	0.22978025898355	0	0	0	0	0.0307025211699937	0.01880892182994	0.0630632913576474	0.0733017352609672	0	0.215540628700046	0	0.0405583912913233	0.068783214661876	0	0	0.0525396835292662	0.003	0.317762499587246	0.95103030591707
GSM806410_NJ020056.CEL.gz	0.0510491872768917	0.00284227585883538	0.0716418251554926	0.0961576843605101	0	0.170700991066897	0	0	0	0	0.0610454320807919	0.00473632841838278	0.0615900301333778	0.0407598576218556	0	0.276558030801738	0	0.0250584975975776	0.0816274740993066	0	0	0.0562323855283423	0.002	0.343960343523771	0.939929752530605
GSM806411_NJ020061.CEL.gz	0	0.0121981868731301	0.0279857659274564	0.0449036723919062	0	0.114648735069273	0	0	0	0	0.0145705458417222	0.0145820979899673	0.127577529227674	0.113798594570712	0.0379370183426335	0.282181198496241	0	0.090461457165302	0.0435449442183736	0	0	0.0756102538856089	0	0.476717483844524	0.878343031564985
GSM806412_NJ020063.CEL.gz	0.0324745748834702	0	0.069218392045401	0.0884336000083409	0	0.143209725129466	0	0	0	0	0.0338466763395015	0.0275259165902508	0.0710022209954182	0.201073842517676	0	0.0794514363135244	0	0.0843838689358604	0.0516912384162848	0	0	0.117688507824805	0.004	0.30140492650105	0.962060341404866
GSM806413_NJ020064.CEL.gz	0.00983394712278996	0	0.0350750639917372	0.105939942923628	0.0533080024434796	0.149741917385102	0	0	0	0	0.0339927751773195	0.0194060889497551	0.0504591120584249	0.169668873583095	0	0.172350456578218	0.00056788772029405	0.0357592093345613	0.0951530932082676	0	0	0.0687436295233277	0.002	0.347431840564282	0.940168293571369
GSM806414_NJ020066.CEL.gz	0.0344381523077352	0	0.0567807031545242	0.0782309447105211	0	0.207508835537795	0	0	0	0	0.0245314340711309	0.0122174917689487	0.116004263695602	0.0733872030916152	0.0617156812386656	0.25122307264761	0	0.00520481268752894	0.0578011245140351	0	0	0.0209562805742883	0.001	0.389341376103996	0.920475265134016
GSM806415_NJ020077.CEL.gz	0.0346389495806372	0	0.056116669085938	0.111653168278763	0	0.178461844418	0	0	0	0	0.00247815228837749	0.0621694388897311	0.0818985531216851	0.13844661938034	0	0.149775293014291	0	0.0064957389409864	0.0955994421058851	0	0	0.0822661308953653	0.021	0.223843655578982	0.993402872246389
GSM806416_NJ020079.CEL.gz	0.0462518387022453	0	0.0965950399592432	0.0344977154476749	0	0.178680692230365	0	0	0	0	0.0365451502137214	0.0144168486551923	0.0957988824011196	0.180464165863868	0.000793923335788811	0.161761395097222	0	0.0250462901990598	0.0481436815747855	0	0	0.0810043763197148	0.003	0.319688747284058	0.952804093300135
GSM806417_NJ020080.CEL.gz	0.045504144793636	0	0.0635419929780525	0.0581894632044384	0	0.227644218753607	0	0	0	0	0.0239806267126108	0.0476666723885359	0.071309571744079	0.101586833705788	0.0405994917384946	0.125299399541996	0	0.0680697460702967	0.108598481051108	0	0	0.0180093573173569	0.004	0.297656299185992	0.958458558233053
GSM806418_NJ020081.CEL.gz	0.0308802426016262	0	0.084788726960197	0.06923694484951	0	0.308612437427018	0	0	0	0	0.0106218170591524	0.0511283849176815	0.0716360167336627	0.0653845866821394	0	0.133197275951476	0	0.0450854222913844	0.110332590464689	0	0	0.0190955540614632	0.047	0.181833858382044	1.00633002986561
GSM806419_NJ020083.CEL.gz	0.00336970038559686	0.0272991834610323	0.0382402086720526	0.0588524859901485	0	0.256622845149134	0	0	0	0	0.0594052781359632	0	0.091026104322234	0.0713417897889352	0.0127364285104971	0.1458293801503	0	0.123561577829279	0.0739932272262728	0	0	0.0377217903785547	0.001	0.412937698158118	0.909979998138278
GSM806420_NJ020343.CEL.gz	0.0384975689562026	0	0.0912773486639953	0.0953066084505571	0	0.175452105093206	0	0	0	0	0.0322702413326853	0.0225632961957515	0.13626266445002	0.07059576632958	0.0033602335294664	0.208811346595025	0	0.0120995520009373	0.0394637237986133	0	0	0.0740395446039605	0.003	0.314319744949875	0.953935875891232
